# Supplementary material for: Glycosylated clusterin species facilitate Aβ toxicity in human neurons
Source: Sci Rep. 2022 Nov 3;12:18639. doi: 10.1038/s41598-022-23167-z (PMC9633591; doi:10.1038/s41598-022-23167-z)
Supplement: Supplementary file 11 — Supplementary Table 4. [file 41598_2022_23167_MOESM11_ESM.xlsx]

## Sheet: readme
res1	CTR abeta treated vs CTR untreated
res2	A4 abeta treated vs A4 untreated
res3	D1 abeta treated vs D1 untreated
res4	A4 untreated vs CTR untreated
res5	D1 untreated vs CTR untreated
res6	A4 treated vs CTR treated
res7	D1 treated vs CTR treated

## Sheet: sampleTable
run	project	sample	iPSC_line	genotype	treatment	condition	count
WTCHG_823226_70965072	P200300	A1	A4	CLU exon 2 -/-	untreated	A4 CLU exon 2 -/- untreated	57984095
WTCHG_823226_70015073	P200300	A2	A4	CLU exon 2 -/-	abeta treated	A4 CLU exon 2 -/- abeta treated	73951253
WTCHG_823226_70065078	P200300	A3	A4	CLU exon 2 -/-	untreated	A4 CLU exon 2 -/- untreated	54239869
WTCHG_823226_70075079	P200300	A4	A4	CLU exon 2 -/-	abeta treated	A4 CLU exon 2 -/- abeta treated	55618441
WTCHG_823226_70125084	P200300	A5	A4	CLU exon 2 -/-	untreated	A4 CLU exon 2 -/- untreated	65249540
WTCHG_823226_70135085	P200300	A6	A4	CLU exon 2 -/-	abeta treated	A4 CLU exon 2 -/- abeta treated	59253634
WTCHG_823226_70945070	P200300	CTR1	CTR	CLU exon 2 +/+ WT	untreated	CTR untreated	63125084
WTCHG_823226_70955071	P200300	CTR2	CTR	CLU exon 2 +/+ WT	abeta treated	CTR treated	66219808
WTCHG_823226_70045076	P200300	CTR3	CTR	CLU exon 2 +/+ WT	untreated	CTR untreated	64243795
WTCHG_823226_70055077	P200300	CTR4	CTR	CLU exon 2 +/+ WT	abeta treated	CTR treated	61895298
WTCHG_823226_70105082	P200300	CTR5	CTR	CLU exon 2 +/+ WT	untreated	CTR untreated	53850141
WTCHG_823226_70115083	P200300	CTR6	CTR	CLU exon 2 +/+ WT	abeta treated	CTR treated	63148378
WTCHG_823226_70025074	P200300	D1	D1	CLU exon 2 -/-	untreated	D1 CLU exon 2 -/- untreated	61519997
WTCHG_823226_70035075	P200300	D2	D1	CLU exon 2 -/-	abeta treated	D1 CLU exon 2 -/- abeta treated	61372244
WTCHG_823226_70085080	P200300	D3	D1	CLU exon 2 -/-	untreated	D1 CLU exon 2 -/- untreated	69901510
WTCHG_823226_70095081	P200300	D4	D1	CLU exon 2 -/-	abeta treated	D1 CLU exon 2 -/- abeta treated	62365650
WTCHG_823226_70145086	P200300	D5	D1	CLU exon 2 -/-	untreated	D1 CLU exon 2 -/- untreated	61605515
WTCHG_823226_70155087	P200300	D6	D1	CLU exon 2 -/-	abeta treated	D1 CLU exon 2 -/- abeta treated	68707035

## Sheet: res1
Supplemententary table 4: P200300-RNAseq: iPSC-neurons differential gene expression analysis
Differentially expressed genes (DEGs) were identified in all comparisons (res1-7). Filtered with padj <0.01 & |log2FoldChange| >1. Ensembl and gene symbols are provided for all genes.
baseMean	log2FoldChange	lfcSE	stat	pvalue	padj	ensembl	symbol	genebiotype
2433.51	3.37096	0.118146	28.5321	4.68034e-179	1.04475e-174	ENSG00000164056	SPRY1|SPRY1	protein_coding
15472	1.31109	0.0521013	25.1642	9.8776e-140	1.10244e-135	ENSG00000177606	JUN|JUN	protein_coding
2590.6	1.68624	0.0779738	21.6257	1.02901e-103	7.65656e-100	ENSG00000006468	ETV1|ETV1	protein_coding
2593.65	2.49148	0.115558	21.5604	4.2252e-103	2.35787e-99	ENSG00000082781	ITGB5|ITGB5	protein_coding
2591.25	2.20898	0.112568	19.6236	9.72814e-86	4.34303e-82	ENSG00000136158	SPRY2|SPRY2	protein_coding
617.315	2.41181	0.126586	19.0527	6.23963e-81	2.32135e-77	ENSG00000135116	HRK|HRK	protein_coding
619.251	2.4342	0.131559	18.5028	1.96157e-76	6.25516e-73	ENSG00000185634	SHC4|SHC4	protein_coding
920.115	3.50071	0.20557	17.0293	4.98084e-65	1.38978e-61	ENSG00000187678	SPRY4|SPRY4	protein_coding
16571	0.816766	0.0482279	16.9355	2.46063e-64	6.10291e-61	ENSG00000130522	JUND|JUND	protein_coding
2869.3	1.4251	0.0845452	16.8561	9.46006e-64	2.11167e-60	ENSG00000148082	SHC3|SHC3	protein_coding
3267.17	0.999956	0.0626027	15.9731	1.96912e-57	3.99588e-54	ENSG00000198369	SPRED2|SPRED2	protein_coding
3413.25	2.43518	0.153961	15.8168	2.38127e-56	4.42956e-53	ENSG00000244405	ETV5|ETV5	protein_coding
597.06	1.9202	0.123875	15.5011	3.40834e-54	5.85238e-51	ENSG00000148848	ADAM12|ADAM12	protein_coding
30825.9	0.584592	0.038691	15.1093	1.40729e-51	2.24382e-48	ENSG00000132718	SYT11|SYT11	protein_coding
18921.4	1.12571	0.0754879	14.9125	2.73401e-50	4.06858e-47	ENSG00000184640	SEPT9|SEPT9	protein_coding
561.21	1.61321	0.111244	14.5015	1.18461e-47	1.65268e-44	ENSG00000185022	MAFF|MAFF	protein_coding
22060	1.08247	0.0765354	14.1434	2.05136e-45	2.69355e-42	ENSG00000071575	TRIB2|TRIB2	protein_coding
662.104	2.73804	0.193767	14.1305	2.4622e-45	3.0534e-42	ENSG00000170345	FOS|FOS	protein_coding
2039.42	1.10669	0.0830672	13.3228	1.70659e-40	2.00498e-37	ENSG00000172071	EIF2AK3|EIF2AK3	protein_coding
1845.06	1.68602	0.12686	13.2904	2.63318e-40	2.93889e-37	ENSG00000118407	FILIP1|FILIP1	protein_coding
4401.15	1.26533	0.0952466	13.2848	2.83522e-40	3.01371e-37	ENSG00000134769	DTNA|DTNA	protein_coding
2561.29	1.10614	0.0835047	13.2465	4.72891e-40	4.79812e-37	ENSG00000105327	BBC3|BBC3	protein_coding
12667.8	1.18176	0.0896788	13.1776	1.18022e-39	1.14543e-36	ENSG00000120875	DUSP4|DUSP4	protein_coding
2424.67	1.13558	0.0874472	12.9858	1.47221e-38	1.36928e-35	ENSG00000095370	SH2D3C|SH2D3C	protein_coding
11188.4	0.852314	0.0661561	12.8834	5.58345e-38	4.98535e-35	ENSG00000077782	FGFR1|FGFR1	protein_coding
3079.12	0.740867	0.0581661	12.7371	3.67786e-37	3.15759e-34	ENSG00000166068	SPRED1|SPRED1	protein_coding
1368.83	1.31984	0.106862	12.3509	4.81818e-35	3.98338e-32	ENSG00000164543	STK17A|STK17A	protein_coding
1799.26	1.64293	0.133287	12.3263	6.54051e-35	5.21418e-32	ENSG00000139318	DUSP6|DUSP6	protein_coding
3127.55	1.42315	0.118295	12.0305	2.45578e-33	1.89027e-30	ENSG00000117069	ST6GALNAC5|ST6GALNAC5	protein_coding
1103.96	1.5262	0.132349	11.5316	9.13764e-31	6.79901e-28	ENSG00000231632	RP11-82L18.4|RP11-82L18.4	lincRNA
443.637	-1.47759	0.131588	-11.2289	2.94119e-29	2.11784e-26	ENSG00000272449	RP3-395M20.12|RP3-395M20.12	lincRNA
517.629	-1.84472	0.166228	-11.0975	1.29006e-28	8.99896e-26	ENSG00000111087	GLI1|GLI1	protein_coding
1374.11	1.17681	0.106184	11.0828	1.52052e-28	1.00933e-25	ENSG00000130066	SAT1|SAT1	protein_coding
892.049	1.1843	0.106869	11.0818	1.53737e-28	1.00933e-25	ENSG00000267473	AC005789.11|AC005789.11	lincRNA
1548.22	-1.54346	0.141319	-10.9218	9.06505e-28	5.78143e-25	ENSG00000197921	HES5|HES5	protein_coding
5350.15	0.61323	0.056347	10.8831	1.38774e-27	8.60475e-25	ENSG00000104660	LEPROTL1|LEPROTL1	protein_coding
154.845	3.98522	0.366794	10.865	1.6924e-27	1.02102e-24	ENSG00000187714	SLC18A3|SLC18A3	protein_coding
1259.69	3.14434	0.292328	10.7562	5.54043e-27	3.25457e-24	ENSG00000175832	ETV4|ETV4	protein_coding
415.584	1.14109	0.106778	10.6866	1.1757e-26	6.72921e-24	ENSG00000143507	DUSP10|DUSP10	protein_coding
184.329	3.84962	0.360889	10.667	1.45163e-26	8.10081e-24	ENSG00000125740	FOSB|FOSB	protein_coding
1337.88	0.74945	0.0707131	10.5985	3.02906e-26	1.64914e-23	ENSG00000160888	IER2|IER2	protein_coding
2246.19	0.826294	0.0782134	10.5646	4.34739e-26	2.31054e-23	ENSG00000105854	PON2|PON2	protein_coding
2859.16	0.6527	0.0619011	10.5442	5.40103e-26	2.80376e-23	ENSG00000145391	SETD7|SETD7	protein_coding
7163.91	0.773219	0.0737322	10.4869	9.92799e-26	5.03665e-23	ENSG00000143013	LMO4|LMO4	protein_coding
1835.17	0.701358	0.0670023	10.4677	1.21609e-25	6.03237e-23	ENSG00000139890	REM2|REM2	protein_coding
4292.15	0.659371	0.0632618	10.4229	1.94921e-25	9.45874e-23	ENSG00000143198	MGST3|MGST3	protein_coding
5027.93	1.28907	0.124526	10.3518	4.10559e-25	1.94989e-22	ENSG00000162873	KLHDC8A|KLHDC8A	protein_coding
4205.04	0.539596	0.0524743	10.2831	8.40244e-25	3.90749e-22	ENSG00000137502	RAB30|RAB30	protein_coding
856.083	1.02266	0.0997952	10.2476	1.21295e-24	5.52563e-22	ENSG00000137936	BCAR3|BCAR3	protein_coding
1137.07	1.94902	0.190996	10.2045	1.89301e-24	8.45116e-22	ENSG00000120738	EGR1|EGR1	protein_coding
303.125	1.78726	0.175229	10.1995	1.99198e-24	8.71862e-22	ENSG00000196843	ARID5A|ARID5A	protein_coding
4111.72	0.7533	0.0741682	10.1566	3.09562e-24	1.32885e-21	ENSG00000103647	CORO2B|CORO2B	protein_coding
2677.31	0.747599	0.0737838	10.1323	3.97215e-24	1.67295e-21	ENSG00000064651	SLC12A2|SLC12A2	protein_coding
238.481	2.52312	0.249536	10.1113	4.92496e-24	2.03583e-21	ENSG00000173918	C1QTNF1|C1QTNF1	protein_coding
1563.26	1.03632	0.103136	10.0481	9.36487e-24	3.80077e-21	ENSG00000112715	VEGFA|VEGFA	protein_coding
876.872	1.31017	0.132093	9.91849	3.45936e-23	1.37893e-20	ENSG00000123358	NR4A1|NR4A1	protein_coding
3207.97	1.62998	0.164659	9.89913	4.19903e-23	1.6444e-20	ENSG00000147571	CRH|CRH	protein_coding
3045.46	-1.10208	0.11198	-9.84183	7.43453e-23	2.86127e-20	ENSG00000145864	GABRB2|GABRB2	protein_coding
18463.6	0.345161	0.0353928	9.75229	1.80348e-22	6.82328e-20	ENSG00000149485	FADS1|FADS1	protein_coding
4988.13	0.577102	0.0591969	9.74886	1.86556e-22	6.94052e-20	ENSG00000152061	RABGAP1L|RABGAP1L	protein_coding
314.384	1.02358	0.105413	9.71018	2.72853e-22	9.98463e-20	ENSG00000167995	BEST1|BEST1	protein_coding
68.6471	3.11167	0.324117	9.60045	7.95971e-22	2.86575e-19	ENSG00000175868	CALCB|CALCB	protein_coding
11562.2	0.464483	0.0484896	9.57902	9.79669e-22	3.47114e-19	ENSG00000077549	CAPZB|CAPZB	protein_coding
1183.29	1.32351	0.138283	9.57097	1.05909e-21	3.69391e-19	ENSG00000177426	TGIF1|TGIF1	protein_coding
2804.38	0.54765	0.0572971	9.55806	1.19982e-21	4.12036e-19	ENSG00000156030	ELMSAN1|ELMSAN1	protein_coding
21192.7	0.390544	0.0410922	9.50408	2.01828e-21	6.82607e-19	ENSG00000198961	PJA2|PJA2	protein_coding
496.688	1.33242	0.141159	9.43915	3.75801e-21	1.25203e-18	ENSG00000198121	LPAR1|LPAR1	protein_coding
3527.81	1.0177	0.107867	9.43476	3.91888e-21	1.28643e-18	ENSG00000124126	PREX1|PREX1	protein_coding
139.287	1.66223	0.176548	9.41517	4.72302e-21	1.52793e-18	ENSG00000239922	RP11-71N10.1|RP11-71N10.1	lincRNA
1977.15	0.763542	0.0813684	9.38377	6.36564e-21	2.02991e-18	ENSG00000137509	PRCP|PRCP	protein_coding
5598.91	0.916551	0.0979259	9.35964	8.00107e-21	2.51549e-18	ENSG00000111266	DUSP16|DUSP16	protein_coding
124.268	2.61231	0.280652	9.30799	1.30276e-20	4.03891e-18	ENSG00000148926	ADM|ADM	protein_coding
17655.4	-1.0193	0.110866	-9.19392	3.78764e-20	1.15819e-17	ENSG00000273079	GRIN2B|GRIN2B	protein_coding
2594	0.396654	0.0432541	9.17033	4.71583e-20	1.42252e-17	ENSG00000115561	CHMP3|CHMP3	protein_coding
15716.6	0.474125	0.0518221	9.14908	5.74194e-20	1.70895e-17	ENSG00000110880	CORO1C|CORO1C	protein_coding
3016.12	0.500138	0.054911	9.10816	8.37917e-20	2.46105e-17	ENSG00000119950	MXI1|MXI1	protein_coding
4845.42	-0.664198	0.0730141	-9.09684	9.29943e-20	2.69587e-17	ENSG00000104833	TUBB4A|TUBB4A	protein_coding
15506.6	0.473729	0.0522516	9.0663	1.23123e-19	3.52354e-17	ENSG00000173812	EIF1|EIF1	protein_coding
8209.49	2.05256	0.226749	9.05212	1.40225e-19	3.96215e-17	ENSG00000128564	VGF|VGF	protein_coding
5024.88	0.459903	0.0512078	8.98111	2.68043e-19	7.47906e-17	ENSG00000140941	MAP1LC3B|MAP1LC3B	protein_coding
40164	0.377453	0.042317	8.91966	4.67704e-19	1.2889e-16	ENSG00000118816	CCNI|CCNI	protein_coding
24150.7	0.838094	0.0944047	8.87768	6.8271e-19	1.84112e-16	ENSG00000015592	STMN4|STMN4	protein_coding
2674.96	0.664403	0.0748423	8.87737	6.84584e-19	1.84112e-16	ENSG00000130766	SESN2|SESN2	protein_coding
1707.52	2.04581	0.231638	8.83193	1.02883e-18	2.73398e-16	ENSG00000156140	ADAMTS3|ADAMTS3	protein_coding
100.047	2.17584	0.247871	8.77812	1.66236e-18	4.36556e-16	ENSG00000085563	ABCB1|ABCB1	protein_coding
1436.73	0.690405	0.0786931	8.77338	1.73379e-18	4.50018e-16	ENSG00000232842	RP5-961K14.1|RP5-961K14.1	pseudogene
43658.5	0.428941	0.0490894	8.73796	2.37364e-18	6.09015e-16	ENSG00000112972	HMGCS1|HMGCS1	protein_coding
745.854	-1.10175	0.126127	-8.7352	2.43225e-18	6.16964e-16	ENSG00000198626	RYR2|RYR2	protein_coding
3705.24	0.549134	0.0632104	8.68741	3.70797e-18	9.29992e-16	ENSG00000159840	ZYX|ZYX	protein_coding
1057.38	1.00326	0.115821	8.66214	4.62995e-18	1.14833e-15	ENSG00000135363	LMO2|LMO2	protein_coding
4130.07	0.657607	0.0762599	8.62323	6.50903e-18	1.57929e-15	ENSG00000067082	KLF6|KLF6	protein_coding
356.048	1.18108	0.136946	8.62442	6.44203e-18	1.57929e-15	ENSG00000175197	DDIT3|DDIT3	protein_coding
15262.6	0.504124	0.0587527	8.58045	9.45006e-18	2.26822e-15	ENSG00000119669	IRF2BPL|IRF2BPL	protein_coding
424.642	1.16789	0.136199	8.5749	9.91746e-18	2.35508e-15	ENSG00000186340	THBS2|THBS2	protein_coding
2475.8	0.382439	0.0447469	8.54671	1.26651e-17	2.9759e-15	ENSG00000173276	ZBTB21|ZBTB21	protein_coding
1084.68	1.35312	0.158469	8.53871	1.3573e-17	3.15601e-15	ENSG00000130589	HELZ2|HELZ2	protein_coding
1496.8	0.628142	0.0736464	8.52916	1.47414e-17	3.39235e-15	ENSG00000169032	MAP2K1|MAP2K1	protein_coding
3001.47	0.516236	0.061067	8.4536	2.82444e-17	6.43338e-15	ENSG00000120129	DUSP1|DUSP1	protein_coding
2842.87	0.583127	0.0690408	8.44612	3.01146e-17	6.79009e-15	ENSG00000138434	SSFA2|SSFA2	protein_coding
2167.84	0.506513	0.0600056	8.44108	3.14406e-17	7.01817e-15	ENSG00000109787	KLF3|KLF3	protein_coding
3189.5	0.514142	0.0609385	8.43707	3.25387e-17	7.19137e-15	ENSG00000110619	CARS|CARS	protein_coding
5732.94	0.44998	0.0536215	8.39179	4.78813e-17	1.04785e-14	ENSG00000113407	TARS|TARS	protein_coding
1118.9	0.754314	0.0899319	8.38762	4.96085e-17	1.07511e-14	ENSG00000204054	LINC00963|LINC00963	processed_transcript
934.865	1.6254	0.19393	8.38136	5.2318e-17	1.12293e-14	ENSG00000162772	ATF3|ATF3	protein_coding
736.557	0.674057	0.0814795	8.27272	1.30939e-16	2.78363e-14	ENSG00000254013	MAP2K1P1|MAP2K1P1	pseudogene
1186.05	-1.09767	0.132709	-8.27125	1.32559e-16	2.79149e-14	ENSG00000186642	PDE2A|PDE2A	protein_coding
2778.16	0.686963	0.0834052	8.23645	1.77397e-16	3.70081e-14	ENSG00000135919	SERPINE2|SERPINE2	protein_coding
7375.91	0.433218	0.0529464	8.18219	2.7873e-16	5.76094e-14	ENSG00000106105	GARS|GARS	protein_coding
47224.7	0.74757	0.092213	8.10699	5.18906e-16	1.06266e-13	ENSG00000106278	PTPRZ1|PTPRZ1	protein_coding
10481.3	0.891735	0.110362	8.08007	6.47271e-16	1.31349e-13	ENSG00000159307	SCUBE1|SCUBE1	protein_coding
6027.51	0.433632	0.0537243	8.07143	6.94776e-16	1.39719e-13	ENSG00000134684	YARS|YARS	protein_coding
5211.92	0.456179	0.0569144	8.01517	1.09981e-15	2.19195e-13	ENSG00000120709	FAM53C|FAM53C	protein_coding
123.823	2.02296	0.252524	8.01094	1.13837e-15	2.24243e-13	ENSG00000153714	LURAP1L|LURAP1L	protein_coding
280.151	1.03294	0.128954	8.0102	1.14522e-15	2.24243e-13	ENSG00000169499	PLEKHA2|PLEKHA2	protein_coding
4608.48	0.399438	0.0499099	8.0032	1.21231e-15	2.35315e-13	ENSG00000102572	STK24|STK24	protein_coding
925.734	1.03515	0.130742	7.9175	2.42327e-15	4.66312e-13	ENSG00000080493	SLC4A4|SLC4A4	protein_coding
5492.8	0.614178	0.0776517	7.9094	2.58634e-15	4.93439e-13	ENSG00000103257	SLC7A5|SLC7A5	protein_coding
21865.6	0.41571	0.0526221	7.89991	2.79102e-15	5.27975e-13	ENSG00000079459	FDFT1|FDFT1	protein_coding
747.202	1.1096	0.140501	7.89748	2.846e-15	5.33852e-13	ENSG00000188766	SPRED3|SPRED3	protein_coding
5390.23	0.440448	0.0558845	7.8814	3.23729e-15	6.02191e-13	ENSG00000213626	LBH|LBH	protein_coding
459.795	1.30384	0.166273	7.84158	4.44909e-15	8.20764e-13	ENSG00000154736	ADAMTS5|ADAMTS5	protein_coding
2242.73	-1.07346	0.137233	-7.82214	5.19308e-15	9.50164e-13	ENSG00000107736	CDH23|CDH23	protein_coding
2130.33	-0.520435	0.0666299	-7.81084	5.68099e-15	1.03098e-12	ENSG00000166689	PLEKHA7|PLEKHA7	protein_coding
1349.28	1.33306	0.170882	7.80107	6.13859e-15	1.10504e-12	ENSG00000182732	RGS6|RGS6	protein_coding
4128.2	0.582908	0.075375	7.73343	1.04687e-14	1.86946e-12	ENSG00000164305	CASP3|CASP3	protein_coding
1185.41	0.675355	0.0877411	7.69714	1.39149e-14	2.46515e-12	ENSG00000235162	C12orf75|C12orf75	protein_coding
849.823	0.88387	0.114964	7.68823	1.49186e-14	2.62215e-12	ENSG00000065911	MTHFD2|MTHFD2	protein_coding
3922.44	-0.942488	0.123036	-7.66023	1.85603e-14	3.23674e-12	ENSG00000138650	PCDH10|PCDH10	protein_coding
5774.46	0.427356	0.0561445	7.61171	2.70498e-14	4.68067e-12	ENSG00000087074	PPP1R15A|PPP1R15A	protein_coding
600.594	0.757929	0.0998845	7.58805	3.24749e-14	5.57619e-12	ENSG00000183762	KREMEN1|KREMEN1	protein_coding
3779.05	0.59099	0.0781711	7.56021	4.0242e-14	6.85712e-12	ENSG00000157240	FZD1|FZD1	protein_coding
2852.19	-0.728152	0.0963647	-7.55621	4.14986e-14	7.01767e-12	ENSG00000171385	KCND3|KCND3	protein_coding
3635.14	0.611062	0.0809121	7.55217	4.28058e-14	7.18429e-12	ENSG00000136504	KAT7|KAT7	protein_coding
98.9997	1.7829	0.236498	7.53873	4.74558e-14	7.90529e-12	ENSG00000181773	GPR3|GPR3	protein_coding
14203.6	0.780395	0.103671	7.5276	5.16809e-14	8.54534e-12	ENSG00000115457	IGFBP2|IGFBP2	protein_coding
2115.44	0.504008	0.0669888	7.52377	5.32195e-14	8.73504e-12	ENSG00000231684	RP11-416K24.2|RP11-416K24.2	pseudogene
213.135	1.06817	0.142593	7.49099	6.83576e-14	1.11378e-11	ENSG00000183783	KCTD8|KCTD8	protein_coding
1673.8	0.666014	0.089173	7.46879	8.09379e-14	1.3092e-11	ENSG00000051128	HOMER3|HOMER3	protein_coding
105575	0.391866	0.0526989	7.43595	1.03822e-13	1.66728e-11	ENSG00000075624	ACTB|ACTB	protein_coding
550.114	-1.35245	0.182262	-7.42037	1.16794e-13	1.86219e-11	ENSG00000070729	CNGB1|CNGB1	protein_coding
4959.16	-0.564517	0.0763337	-7.39539	1.40999e-13	2.23218e-11	ENSG00000124406	ATP8A1|ATP8A1	protein_coding
5399.28	0.309277	0.0419082	7.37986	1.58461e-13	2.49096e-11	ENSG00000012660	ELOVL5|ELOVL5	protein_coding
9699.89	0.370504	0.0504857	7.33878	2.15543e-13	3.36458e-11	ENSG00000138413	IDH1|IDH1	protein_coding
536.125	0.765755	0.104559	7.32364	2.41325e-13	3.74088e-11	ENSG00000135083	CCNJL|CCNJL	protein_coding
83.0396	1.72798	0.236565	7.30448	2.78347e-13	4.28501e-11	ENSG00000262001	DLGAP1-AS2|DLGAP1-AS2	antisense
419.852	0.842293	0.115552	7.28929	3.11591e-13	4.76393e-11	ENSG00000235823	LINC00263|LINC00263	processed_transcript
4779.76	-0.435742	0.059806	-7.28592	3.19487e-13	4.85142e-11	ENSG00000050030	KIAA2022|KIAA2022	protein_coding
6141.63	0.821296	0.112797	7.28121	3.30839e-13	4.98985e-11	ENSG00000090932	DLL3|DLL3	protein_coding
476.352	-0.70519	0.0973435	-7.24435	4.34517e-13	6.50958e-11	ENSG00000102053	ZC3H12B|ZC3H12B	protein_coding
730.043	0.842079	0.116377	7.23577	4.62907e-13	6.88867e-11	ENSG00000151023	ENKUR|ENKUR	protein_coding
2394.32	0.463253	0.0641666	7.21953	5.21689e-13	7.71201e-11	ENSG00000164211	STARD4|STARD4	protein_coding
12236.3	-0.53784	0.0745678	-7.21277	5.48254e-13	7.99877e-11	ENSG00000152932	RAB3C|RAB3C	protein_coding
5738.25	-0.838698	0.116268	-7.21351	5.45274e-13	7.99877e-11	ENSG00000198216	CACNA1E|CACNA1E	protein_coding
4989.41	0.316781	0.0439636	7.20553	5.78202e-13	8.38093e-11	ENSG00000085832	EPS15|EPS15	protein_coding
3281.08	0.521715	0.0724872	7.19735	6.1395e-13	8.84167e-11	ENSG00000197555	SIPA1L1|SIPA1L1	protein_coding
17332.2	0.330681	0.046083	7.17578	7.18977e-13	1.02878e-10	ENSG00000253341	RP11-730G20.2|RP11-730G20.2	pseudogene
3104.22	0.330105	0.0460208	7.17294	7.34047e-13	1.04366e-10	ENSG00000142149	HUNK|HUNK	protein_coding
3018.21	-0.510829	0.0712494	-7.16959	7.52211e-13	1.06271e-10	ENSG00000157680	DGKI|DGKI	protein_coding
1369.99	-1.15808	0.161797	-7.15759	8.21088e-13	1.15273e-10	ENSG00000168959	GRM5|GRM5	protein_coding
451.012	1.34299	0.187743	7.15336	8.46764e-13	1.18134e-10	ENSG00000172216	CEBPB|CEBPB	protein_coding
768.259	0.947215	0.132433	7.15242	8.52604e-13	1.1821e-10	ENSG00000166793	YPEL4|YPEL4	protein_coding
7949.99	0.320489	0.0448885	7.13968	9.35516e-13	1.28905e-10	ENSG00000184014	DENND5A|DENND5A	protein_coding
12655.7	0.686865	0.0964047	7.12481	1.04224e-12	1.4273e-10	ENSG00000179314	WSCD1|WSCD1	protein_coding
2086.88	0.351819	0.0495189	7.10475	1.20545e-12	1.64073e-10	ENSG00000112406	HECA|HECA	protein_coding
12724.1	-0.397576	0.0560066	-7.09875	1.25892e-12	1.70312e-10	ENSG00000063660	GPC1|GPC1	protein_coding
1314.92	1.0519	0.148554	7.08098	1.4314e-12	1.9248e-10	ENSG00000087245	MMP2|MMP2	protein_coding
10030.5	1.06817	0.151105	7.06906	1.55992e-12	2.08506e-10	ENSG00000164434	FABP7|FABP7	protein_coding
2411.31	0.51143	0.0723565	7.0682	1.56955e-12	2.08544e-10	ENSG00000144560	VGLL4|VGLL4	protein_coding
13701.9	0.38848	0.0550172	7.06106	1.65232e-12	2.18242e-10	ENSG00000151276	MAGI1|MAGI1	protein_coding
1714.71	0.665074	0.0942362	7.05752	1.69501e-12	2.22565e-10	ENSG00000140931	CMTM3|CMTM3	protein_coding
1110.82	0.538248	0.0763207	7.05245	1.75796e-12	2.29481e-10	ENSG00000172059	KLF11|KLF11	protein_coding
429.212	-0.972693	0.138092	-7.04378	1.87094e-12	2.42809e-10	ENSG00000022355	GABRA1|GABRA1	protein_coding
1955.33	-0.634822	0.0902761	-7.03201	2.03585e-12	2.62684e-10	ENSG00000119771	KLHL29|KLHL29	protein_coding
4620.91	0.617324	0.0881711	7.00144	2.53347e-12	3.25012e-10	ENSG00000153048	CARHSP1|CARHSP1	protein_coding
3914.73	-0.634781	0.0907764	-6.9928	2.6945e-12	3.43694e-10	ENSG00000183023	SLC8A1|SLC8A1	protein_coding
15042.3	0.287196	0.0410845	6.99036	2.74179e-12	3.47739e-10	ENSG00000104549	SQLE|SQLE	protein_coding
782.993	0.645234	0.0926773	6.96216	3.35101e-12	4.22605e-10	ENSG00000139517	LNX2|LNX2	protein_coding
4564.55	-0.395167	0.0569675	-6.93672	4.01319e-12	5.0046e-10	ENSG00000048052	HDAC9|HDAC9	protein_coding
6077.35	-0.421438	0.0607527	-6.93695	4.00667e-12	5.0046e-10	ENSG00000153395	LPCAT1|LPCAT1	protein_coding
2763.13	0.591617	0.0856261	6.9093	4.87049e-12	6.03995e-10	ENSG00000047644	WWC3|WWC3	protein_coding
7934.18	0.557199	0.0807061	6.90406	5.05383e-12	6.23268e-10	ENSG00000107186	MPDZ|MPDZ	protein_coding
75242.5	0.470923	0.0683251	6.89238	5.48649e-12	6.72909e-10	ENSG00000150991	UBC|UBC	protein_coding
4464.66	0.371334	0.0539058	6.88858	5.6352e-12	6.87372e-10	ENSG00000169410	PTPN9|PTPN9	protein_coding
633.414	0.589222	0.0856911	6.87611	6.15096e-12	7.46205e-10	ENSG00000077150	NFKB2|NFKB2	protein_coding
9852.96	-0.478234	0.0697488	-6.85651	7.0563e-12	8.51409e-10	ENSG00000005810	MYCBP2|MYCBP2	protein_coding
543.096	-0.937734	0.136889	-6.85034	7.36741e-12	8.84168e-10	ENSG00000170959	DCDC1|DCDC1	protein_coding
12384.9	0.361228	0.0528432	6.83585	8.15205e-12	9.73102e-10	ENSG00000012232	EXTL3|EXTL3	protein_coding
9408.45	0.358428	0.05254	6.822	8.97809e-12	1.06036e-09	ENSG00000092841	MYL6|MYL6	protein_coding
2173.54	-0.394366	0.0578041	-6.82246	8.94962e-12	1.06036e-09	ENSG00000165300	SLITRK5|SLITRK5	protein_coding
1212.24	0.975925	0.143157	6.81716	9.28605e-12	1.08525e-09	ENSG00000122694	GLIPR2|GLIPR2	protein_coding
16934	-0.388766	0.0570222	-6.8178	9.24441e-12	1.08525e-09	ENSG00000182985	CADM1|CADM1	protein_coding
433.395	-0.753082	0.110504	-6.81497	9.42848e-12	1.09616e-09	ENSG00000260412	RP11-438B23.2|RP11-438B23.2	sense_overlapping
1626.08	0.419124	0.0615538	6.80908	9.8228e-12	1.13609e-09	ENSG00000177051	FBXO46|FBXO46	protein_coding
729.95	0.703825	0.103509	6.79965	1.04877e-11	1.20086e-09	ENSG00000070882	OSBPL3|OSBPL3	protein_coding
340.488	1.38753	0.20406	6.79961	1.04905e-11	1.20086e-09	ENSG00000168386	FILIP1L|FILIP1L	protein_coding
37899.1	-0.446727	0.0657921	-6.78998	1.12152e-11	1.27728e-09	ENSG00000143324	XPR1|XPR1	protein_coding
1915.33	-0.413914	0.0609836	-6.78731	1.14245e-11	1.28797e-09	ENSG00000148840	PPRC1|PPRC1	protein_coding
4107.44	1.51271	0.22286	6.78772	1.13917e-11	1.28797e-09	ENSG00000182103	FAM181B|FAM181B	protein_coding
105.89	-1.41907	0.209229	-6.78237	1.18219e-11	1.32608e-09	ENSG00000224223	GS1-18A18.1|GS1-18A18.1	sense_overlapping
188.734	1.39381	0.206548	6.74813	1.49768e-11	1.67156e-09	ENSG00000128285	MCHR1|MCHR1	protein_coding
1175.91	-0.646368	0.0958265	-6.74519	1.52825e-11	1.69719e-09	ENSG00000113645	WWC1|WWC1	protein_coding
38.2352	4.22339	0.627971	6.72546	1.75034e-11	1.93421e-09	ENSG00000184459	BPIFC|BPIFC	protein_coding
4249.27	-1.07064	0.159487	-6.71303	1.90629e-11	2.09617e-09	ENSG00000007516	BAIAP3|BAIAP3	protein_coding
12760.4	-0.423055	0.0631072	-6.70375	2.03135e-11	2.22274e-09	ENSG00000178662	CSRNP3|CSRNP3	protein_coding
4314.08	-0.428943	0.064189	-6.68251	2.34888e-11	2.55765e-09	ENSG00000189337	KAZN|KAZN	protein_coding
5782.87	-0.693779	0.104004	-6.67069	2.54607e-11	2.74557e-09	ENSG00000005379	BZRAP1|BZRAP1	protein_coding
41222	0.284318	0.0426205	6.67092	2.54206e-11	2.74557e-09	ENSG00000198911	SREBF2|SREBF2	protein_coding
4791.82	0.324864	0.0487484	6.66409	2.66312e-11	2.85799e-09	ENSG00000118689	FOXO3|FOXO3	protein_coding
2113.77	0.463071	0.0695367	6.65937	2.75e-11	2.92796e-09	ENSG00000100814	CCNB1IP1|CCNB1IP1	protein_coding
3305.9	0.440756	0.0661882	6.65913	2.75456e-11	2.92796e-09	ENSG00000180998	GPR137C|GPR137C	protein_coding
132.399	-1.35861	0.204136	-6.65541	2.82511e-11	2.98873e-09	ENSG00000267651	RP11-95O2.1|RP11-95O2.1	lincRNA
1497.67	-1.19507	0.180189	-6.6323	3.30506e-11	3.47998e-09	ENSG00000143603	KCNN3|KCNN3	protein_coding
4541.29	0.306151	0.0462308	6.62224	3.53797e-11	3.70772e-09	ENSG00000146966	DENND2A|DENND2A	protein_coding
8839.39	0.535675	0.080923	6.61957	3.60252e-11	3.75773e-09	ENSG00000145555	MYO10|MYO10	protein_coding
5755.05	-0.653105	0.0987317	-6.61496	3.71664e-11	3.85384e-09	ENSG00000112333	NR2E1|NR2E1	protein_coding
4202.4	0.374764	0.0566584	6.61446	3.72919e-11	3.85384e-09	ENSG00000213846	AC098614.2|AC098614.2	pseudogene
8917.57	0.413072	0.0624631	6.61306	3.76445e-11	3.87235e-09	ENSG00000149269	PAK1|PAK1	protein_coding
903.643	0.783237	0.118497	6.60975	3.84963e-11	3.94181e-09	ENSG00000111859	NEDD9|NEDD9	protein_coding
13530.2	0.335991	0.0508569	6.60659	3.93285e-11	4.00864e-09	ENSG00000010810	FYN|FYN	protein_coding
6364.52	-0.625056	0.0947689	-6.59559	4.23578e-11	4.29777e-09	ENSG00000161681	SHANK1|SHANK1	protein_coding
2674.09	-0.364497	0.0555305	-6.56391	5.24148e-11	5.29413e-09	ENSG00000148842	CNNM2|CNNM2	protein_coding
2752.52	0.556715	0.0848262	6.56301	5.27336e-11	5.30234e-09	ENSG00000227640	SOX21-AS1|SOX21-AS1	lincRNA
643.877	0.749522	0.114223	6.56189	5.31298e-11	5.31822e-09	ENSG00000069869	NEDD4|NEDD4	protein_coding
192.687	1.20405	0.183683	6.55502	5.56357e-11	5.5442e-09	ENSG00000126785	RHOJ|RHOJ	protein_coding
2764.69	0.681983	0.104217	6.54387	5.99487e-11	5.94744e-09	ENSG00000156298	TSPAN7|TSPAN7	protein_coding
2607.66	0.665168	0.101764	6.53641	6.3012e-11	6.22369e-09	ENSG00000182916	TCEAL7|TCEAL7	protein_coding
8479.33	-0.397432	0.0608545	-6.53085	6.53956e-11	6.43067e-09	ENSG00000163618	CADPS|CADPS	protein_coding
36865.8	0.55112	0.0844799	6.52369	6.86003e-11	6.71621e-09	ENSG00000187653	TMSB4XP8|TMSB4XP8	pseudogene
3770.88	-0.840437	0.12891	-6.51956	7.05162e-11	6.84375e-09	ENSG00000166501	PRKCB|PRKCB	protein_coding
27.7286	2.78652	0.427379	6.52003	7.02946e-11	6.84375e-09	ENSG00000235513	RP4-756G23.5|RP4-756G23.5	antisense
2391.76	-0.666456	0.102384	-6.50936	7.54705e-11	7.29286e-09	ENSG00000131389	SLC6A6|SLC6A6	protein_coding
13027.9	0.343909	0.052909	6.50001	8.03153e-11	7.72757e-09	ENSG00000031698	SARS|SARS	protein_coding
24612.7	0.761699	0.117236	6.49714	8.18616e-11	7.84255e-09	ENSG00000026025	VIM|VIM	protein_coding
5273.26	0.63479	0.0977673	6.49287	8.42186e-11	8.03387e-09	ENSG00000068971	PPP2R5B|PPP2R5B	protein_coding
623.535	-0.925241	0.14259	-6.48883	8.65067e-11	8.21703e-09	ENSG00000149927	DOC2A|DOC2A	protein_coding
3394.11	-0.366047	0.0564359	-6.48606	8.81082e-11	8.30122e-09	ENSG00000075240	GRAMD4|GRAMD4	protein_coding
11058	-0.367869	0.0567173	-6.48601	8.81368e-11	8.30122e-09	ENSG00000166974	MAPRE2|MAPRE2	protein_coding
777.995	-0.929756	0.143396	-6.48381	8.94319e-11	8.38781e-09	ENSG00000177570	SAMD12|SAMD12	protein_coding
636.985	-0.702196	0.108492	-6.47232	9.65072e-11	9.01353e-09	ENSG00000139973	SYT16|SYT16	protein_coding
1559.85	-0.885039	0.137157	-6.45276	1.09831e-10	1.02152e-08	ENSG00000144339	TMEFF2|TMEFF2	protein_coding
4571.19	-0.507894	0.0790841	-6.4222	1.34316e-10	1.24407e-08	ENSG00000162105	SHANK2|SHANK2	protein_coding
5482.86	0.354263	0.055238	6.4134	1.42309e-10	1.31265e-08	ENSG00000131504	DIAPH1|DIAPH1	protein_coding
3364.76	-0.349133	0.0545993	-6.39445	1.61131e-10	1.48015e-08	ENSG00000159082	SYNJ1|SYNJ1	protein_coding
208095	0.442569	0.0693337	6.38318	1.73452e-10	1.5868e-08	ENSG00000184009	ACTG1|ACTG1	protein_coding
1249.51	0.508664	0.0796991	6.38231	1.74439e-10	1.58932e-08	ENSG00000186479	RGS7BP|RGS7BP	protein_coding
4702.51	-0.35066	0.0549947	-6.37626	1.81466e-10	1.64662e-08	ENSG00000006432	MAP3K9|MAP3K9	protein_coding
720.828	-0.821176	0.128913	-6.36998	1.89053e-10	1.70852e-08	ENSG00000157388	CACNA1D|CACNA1D	protein_coding
263.719	-1.74653	0.27421	-6.36932	1.89869e-10	1.70898e-08	ENSG00000171243	SOSTDC1|SOSTDC1	protein_coding
10480.3	-0.247125	0.0388251	-6.36507	1.95198e-10	1.74988e-08	ENSG00000120694	HSPH1|HSPH1	protein_coding
580.694	0.887633	0.139617	6.35763	2.0489e-10	1.82942e-08	ENSG00000101255	TRIB3|TRIB3	protein_coding
405.604	1.13633	0.178949	6.35001	2.15305e-10	1.91476e-08	ENSG00000205683	DPF3|DPF3	protein_coding
6549.03	-0.463299	0.0730096	-6.34572	2.21387e-10	1.96104e-08	ENSG00000165238	WNK2|WNK2	protein_coding
88.8216	1.32658	0.209481	6.33268	2.40941e-10	2.1258e-08	ENSG00000148935	GAS2|GAS2	protein_coding
1780.78	0.712005	0.112783	6.31303	2.73628e-10	2.40469e-08	ENSG00000139946	PELI2|PELI2	protein_coding
4039.08	0.336297	0.0533831	6.2997	2.98218e-10	2.60032e-08	ENSG00000109079	TNFAIP1|TNFAIP1	protein_coding
1465.35	-0.572313	0.090845	-6.29988	2.97867e-10	2.60032e-08	ENSG00000150672	DLG2|DLG2	protein_coding
3048.19	0.579151	0.0923702	6.2699	3.6129e-10	3.13802e-08	ENSG00000213719	CLIC1|CLIC1	protein_coding
14373.3	-0.641592	0.102382	-6.26665	3.68906e-10	3.19175e-08	ENSG00000151150	ANK3|ANK3	protein_coding
1217.76	0.569897	0.0912679	6.24422	4.25913e-10	3.66111e-08	ENSG00000050405	LIMA1|LIMA1	protein_coding
27.6387	2.73325	0.437738	6.24403	4.26435e-10	3.66111e-08	ENSG00000220773	RP3-334F4.1|RP3-334F4.1	pseudogene
829.535	0.815406	0.130851	6.23154	4.61862e-10	3.95007e-08	ENSG00000233930	KRTAP5-AS1|KRTAP5-AS1	antisense
10095.4	0.413469	0.0664378	6.22339	4.86526e-10	4.14513e-08	ENSG00000128272	ATF4|ATF4	protein_coding
3259.15	-1.05414	0.169787	-6.20863	5.3447e-10	4.53628e-08	ENSG00000198785	GRIN3A|GRIN3A	protein_coding
690.478	0.599634	0.0966412	6.20475	5.47843e-10	4.63218e-08	ENSG00000132122	SPATA6|SPATA6	protein_coding
1925.45	-0.990704	0.159922	-6.19491	5.83165e-10	4.91223e-08	ENSG00000156687	UNC5D|UNC5D	protein_coding
9506.27	-0.283726	0.0458586	-6.18697	6.13331e-10	5.1469e-08	ENSG00000197183	C20orf112|C20orf112	protein_coding
350.659	-0.899938	0.145752	-6.17445	6.63945e-10	5.55078e-08	ENSG00000184307	ZDHHC23|ZDHHC23	protein_coding
22841.6	0.467024	0.0756799	6.17105	6.78393e-10	5.62941e-08	ENSG00000099194	SCD|SCD	protein_coding
112.024	1.47161	0.238466	6.17115	6.77945e-10	5.62941e-08	ENSG00000183230	CTNNA3|CTNNA3	protein_coding
10261.3	-0.405713	0.0657589	-6.16971	6.84148e-10	5.65613e-08	ENSG00000172915	NBEA|NBEA	protein_coding
1814.12	0.373371	0.0605801	6.16326	7.1261e-10	5.8697e-08	ENSG00000165914	TTC7B|TTC7B	protein_coding
260.663	-1.71651	0.278713	-6.15867	7.33562e-10	6.02006e-08	ENSG00000162496	DHRS3|DHRS3	protein_coding
10169.4	0.38817	0.0630929	6.15235	7.63412e-10	6.24208e-08	ENSG00000167460	TPM4|TPM4	protein_coding
15958.5	0.258005	0.0420287	6.13877	8.31609e-10	6.77488e-08	ENSG00000186591	UBE2H|UBE2H	protein_coding
323.393	0.862524	0.140548	6.13686	8.41694e-10	6.8321e-08	ENSG00000169860	P2RY1|P2RY1	protein_coding
38036.3	0.358215	0.0584336	6.13028	8.77233e-10	7.09478e-08	ENSG00000196924	FLNA|FLNA	protein_coding
1570.03	0.612302	0.0998971	6.12932	8.82531e-10	7.11186e-08	ENSG00000232801	SDCBPP3|SDCBPP3	pseudogene
2454.23	-0.595718	0.0974239	-6.1147	9.67392e-10	7.76767e-08	ENSG00000151067	CACNA1C|CACNA1C	protein_coding
118.125	1.36224	0.223192	6.10344	1.03809e-09	8.30543e-08	ENSG00000177337	DLGAP1-AS1|DLGAP1-AS1	antisense
7274.02	-0.443285	0.0727044	-6.09709	1.0802e-09	8.61149e-08	ENSG00000078687	TNRC6C|TNRC6C	protein_coding
4482.14	0.431423	0.0708421	6.08992	1.12966e-09	8.97376e-08	ENSG00000168264	IRF2BP2|IRF2BP2	protein_coding
2635.07	-0.53661	0.0881986	-6.08411	1.17138e-09	9.23942e-08	ENSG00000133627	ACTR3B|ACTR3B	protein_coding
4541.18	-0.385303	0.0633289	-6.08416	1.17104e-09	9.23942e-08	ENSG00000136828	RALGPS1|RALGPS1	protein_coding
4320.52	0.335689	0.0553951	6.05991	1.362e-09	1.07051e-07	ENSG00000139112	GABARAPL1|GABARAPL1	protein_coding
3044.47	-0.435062	0.0718513	-6.05503	1.40389e-09	1.09956e-07	ENSG00000196935	SRGAP1|SRGAP1	protein_coding
5533.54	-0.386211	0.0638218	-6.0514	1.43596e-09	1.12075e-07	ENSG00000088538	DOCK3|DOCK3	protein_coding
740.866	0.657147	0.108711	6.0449	1.49507e-09	1.16246e-07	ENSG00000118507	AKAP7|AKAP7	protein_coding
1778.92	0.311787	0.0515828	6.04438	1.49982e-09	1.16246e-07	ENSG00000166377	ATP9B|ATP9B	protein_coding
5230.04	0.429505	0.0711414	6.03735	1.56666e-09	1.21007e-07	ENSG00000186480	INSIG1|INSIG1	protein_coding
1069.71	-0.448851	0.0743972	-6.03317	1.60777e-09	1.23754e-07	ENSG00000103064	SLC7A6|SLC7A6	protein_coding
1163.09	-0.654988	0.10861	-6.03063	1.63317e-09	1.25277e-07	ENSG00000126733	DACH2|DACH2	protein_coding
47590.1	-0.273735	0.0454077	-6.02838	1.65609e-09	1.26601e-07	ENSG00000134313	KIDINS220|KIDINS220	protein_coding
4147.65	0.303309	0.0504002	6.018	1.7658e-09	1.34526e-07	ENSG00000100266	PACSIN2|PACSIN2	protein_coding
707.227	1.84607	0.306908	6.01506	1.79815e-09	1.36525e-07	ENSG00000171476	HOPX|HOPX	protein_coding
402.52	0.751151	0.12509	6.00489	1.91458e-09	1.44872e-07	ENSG00000180573	HIST1H2AC|HIST1H2AC	protein_coding
1820.86	-0.588081	0.0981145	-5.99382	2.04965e-09	1.54568e-07	ENSG00000160963	COL26A1|COL26A1	polymorphic_pseudogene
950.896	-0.668574	0.111696	-5.98566	2.15514e-09	1.61976e-07	ENSG00000164796	CSMD3|CSMD3	protein_coding
1300.98	-0.509957	0.0852834	-5.97956	2.23734e-09	1.67591e-07	ENSG00000145990	GFOD1|GFOD1	protein_coding
19791.2	-0.323316	0.0540894	-5.97744	2.26665e-09	1.68828e-07	ENSG00000197535	MYO5A|MYO5A	protein_coding
2931.96	0.443732	0.0742364	5.97728	2.26899e-09	1.68828e-07	ENSG00000251400	ALDH7A1P1|ALDH7A1P1	pseudogene
3410.29	0.551523	0.0923828	5.96998	2.37288e-09	1.75972e-07	ENSG00000130222	GADD45G|GADD45G	protein_coding
1874.85	0.303726	0.0509119	5.96572	2.43551e-09	1.80018e-07	ENSG00000004866	ST7|ST7	protein_coding
615.902	0.481339	0.0806982	5.96468	2.45108e-09	1.80571e-07	ENSG00000165046	LETM2|LETM2	protein_coding
1970.46	0.558432	0.0937946	5.95378	2.62025e-09	1.91994e-07	ENSG00000080854	IGSF9B|IGSF9B	protein_coding
547.545	1.16605	0.195856	5.95358	2.62333e-09	1.91994e-07	ENSG00000134363	FST|FST	protein_coding
12551.1	-0.388416	0.0652732	-5.95063	2.67118e-09	1.94856e-07	ENSG00000166402	TUB|TUB	protein_coding
732.412	0.514017	0.0866372	5.93298	2.97484e-09	2.16301e-07	ENSG00000215035	FDPSP5|FDPSP5	pseudogene
2536.95	-0.673521	0.113551	-5.93146	3.00259e-09	2.16906e-07	ENSG00000175264	CHST1|CHST1	protein_coding
633.894	0.717572	0.120976	5.93153	3.00128e-09	2.16906e-07	ENSG00000179761	PIPOX|PIPOX	protein_coding
2049.51	0.513427	0.0865882	5.92953	3.038e-09	2.18756e-07	ENSG00000133874	RNF122|RNF122	protein_coding
3178.93	0.681891	0.115029	5.92798	3.06688e-09	2.20125e-07	ENSG00000146592	CREB5|CREB5	protein_coding
2256.83	0.385658	0.0651118	5.92301	3.16095e-09	2.26149e-07	ENSG00000233588	CYP51A1P2|CYP51A1P2	pseudogene
11714.6	0.620721	0.104844	5.92043	3.211e-09	2.28997e-07	ENSG00000184545	DUSP8|DUSP8	protein_coding
518.552	0.788569	0.133445	5.90931	3.43552e-09	2.44228e-07	ENSG00000128965	CHAC1|CHAC1	protein_coding
2216.67	0.47187	0.0798885	5.9066	3.49231e-09	2.47477e-07	ENSG00000140545	MFGE8|MFGE8	protein_coding
1558.17	-0.644148	0.109172	-5.90029	3.62854e-09	2.55509e-07	ENSG00000129474	AJUBA|AJUBA	protein_coding
7630.53	0.4163	0.0705532	5.90051	3.62381e-09	2.55509e-07	ENSG00000168003	SLC3A2|SLC3A2	protein_coding
175.268	1.1627	0.197096	5.89914	3.65397e-09	2.5649e-07	ENSG00000179168	GGN|GGN	protein_coding
8161.16	0.354345	0.0601274	5.89324	3.78705e-09	2.64998e-07	ENSG00000164054	SHISA5|SHISA5	protein_coding
4635.86	0.523883	0.0889047	5.89264	3.80076e-09	2.65127e-07	ENSG00000140525	FANCI|FANCI	protein_coding
1149.22	0.338825	0.0575766	5.88476	3.9864e-09	2.7721e-07	ENSG00000131069	ACSS2|ACSS2	protein_coding
1352.54	0.514717	0.087597	5.87596	4.20404e-09	2.91437e-07	ENSG00000225462	FDPSP1|FDPSP1	pseudogene
6176.97	0.535237	0.0913845	5.85698	4.71363e-09	3.25751e-07	ENSG00000137166	FOXP4|FOXP4	protein_coding
1879.82	0.376532	0.0643714	5.84938	4.93423e-09	3.39944e-07	ENSG00000174442	ZWILCH|ZWILCH	protein_coding
2128.24	0.439145	0.0753477	5.82825	5.60122e-09	3.83529e-07	ENSG00000067955	CBFB|CBFB	protein_coding
431.146	-1.49663	0.256768	-5.8287	5.58592e-09	3.83529e-07	ENSG00000143248	RGS5|RGS5	protein_coding
2869.48	0.504123	0.0865203	5.82664	5.65538e-09	3.86053e-07	ENSG00000100219	XBP1|XBP1	protein_coding
5252.99	0.294701	0.0505834	5.82605	5.6754e-09	3.86239e-07	ENSG00000117758	STX12|STX12	protein_coding
97.4018	-1.38019	0.237745	-5.80533	6.42392e-09	4.35851e-07	ENSG00000261292	RP11-389G6.3|RP11-389G6.3	sense_overlapping
2400.04	0.437515	0.0754094	5.80186	6.55827e-09	4.43617e-07	ENSG00000113248	PCDHB15|PCDHB15	protein_coding
4409.56	-0.373471	0.0644252	-5.79698	6.75203e-09	4.55344e-07	ENSG00000106069	CHN2|CHN2	protein_coding
1091.62	0.796067	0.137387	5.79435	6.85843e-09	4.61126e-07	ENSG00000166407	LMO1|LMO1	protein_coding
22577.1	0.231623	0.040065	5.78118	7.41783e-09	4.9724e-07	ENSG00000213923	CSNK1E|CSNK1E	protein_coding
11887.1	0.624657	0.108068	5.7802	7.46137e-09	4.98661e-07	ENSG00000205542	TMSB4X|TMSB4X	protein_coding
1039.28	-0.69935	0.121038	-5.77794	7.56211e-09	5.03659e-07	ENSG00000106089	STX1A|STX1A	protein_coding
3052.29	0.415077	0.0718435	5.77751	7.58128e-09	5.03659e-07	ENSG00000226549	SCDP1|SCDP1	pseudogene
43580.9	-0.369224	0.0639206	-5.77629	7.63659e-09	5.05828e-07	ENSG00000116852	KIF21B|KIF21B	protein_coding
3899.13	0.459045	0.0795924	5.76745	8.04802e-09	5.31502e-07	ENSG00000078804	TP53INP2|TP53INP2	protein_coding
1910.66	-0.423449	0.0734977	-5.76138	8.34271e-09	5.49339e-07	ENSG00000187672	ERC2|ERC2	protein_coding
154.359	1.01895	0.177146	5.75203	8.81762e-09	5.78903e-07	ENSG00000173281	PPP1R3B|PPP1R3B	protein_coding
1885.48	0.485286	0.084482	5.74425	9.23291e-09	6.0439e-07	ENSG00000216775	RP1-152L7.5|RP1-152L7.5	pseudogene
347.199	-0.928578	0.16187	-5.73657	9.66138e-09	6.30589e-07	ENSG00000272512	RP11-54O7.17|RP11-54O7.17	lincRNA
1977.05	-0.313391	0.0547082	-5.72842	1.01373e-08	6.59722e-07	ENSG00000103512	NOMO1|NOMO1	protein_coding
7498.7	0.342132	0.0597886	5.72236	1.05057e-08	6.81712e-07	ENSG00000110651	CD81|CD81	protein_coding
9956.35	-0.233243	0.0407721	-5.72066	1.06109e-08	6.8654e-07	ENSG00000118200	CAMSAP2|CAMSAP2	protein_coding
23.3875	2.46134	0.430293	5.72014	1.06434e-08	6.86655e-07	ENSG00000070748	CHAT|CHAT	protein_coding
21207.5	-0.433905	0.0759812	-5.71069	1.12516e-08	7.238e-07	ENSG00000145362	ANK2|ANK2	protein_coding
2992.36	0.75078	0.131563	5.70662	1.15239e-08	7.39187e-07	ENSG00000166016	ABTB2|ABTB2	protein_coding
5901.76	0.529783	0.0930622	5.69279	1.24983e-08	7.99389e-07	ENSG00000081913	PHLPP1|PHLPP1	protein_coding
631.015	0.74736	0.131317	5.69125	1.2611e-08	8.04294e-07	ENSG00000181260	MTHFD2P7|MTHFD2P7	pseudogene
9192.1	0.500164	0.0879486	5.687	1.29291e-08	8.22231e-07	ENSG00000143878	RHOB|RHOB	protein_coding
9003.21	-0.575252	0.101456	-5.66995	1.42843e-08	9.05838e-07	ENSG00000134121	CHL1|CHL1	protein_coding
2685.19	1.2434	0.21933	5.6691	1.43552e-08	9.07751e-07	ENSG00000074410	CA12|CA12	protein_coding
1306.38	0.626874	0.110702	5.6627	1.49014e-08	9.37227e-07	ENSG00000152253	SPC25|SPC25	protein_coding
530.426	0.832558	0.147026	5.66265	1.49053e-08	9.37227e-07	ENSG00000162595	DIRAS3|DIRAS3	protein_coding
7525.67	0.768749	0.135905	5.6565	1.54489e-08	9.68681e-07	ENSG00000171951	SCG2|SCG2	protein_coding
391.753	0.928655	0.164291	5.65251	1.58124e-08	9.85934e-07	ENSG00000116194	ANGPTL1|ANGPTL1	protein_coding
5249.34	0.425779	0.0753241	5.65262	1.58017e-08	9.85934e-07	ENSG00000182199	SHMT2|SHMT2	protein_coding
1471.89	0.455389	0.0805846	5.65107	1.59453e-08	9.91449e-07	ENSG00000167543	TP53I13|TP53I13	protein_coding
894.606	0.61962	0.109712	5.64767	1.62634e-08	1.00842e-06	ENSG00000051620	HEBP2|HEBP2	protein_coding
5609.45	0.76322	0.13527	5.6422	1.67893e-08	1.03815e-06	ENSG00000108018	SORCS1|SORCS1	protein_coding
1459.14	0.447244	0.079307	5.6394	1.70643e-08	1.05224e-06	ENSG00000171471	MAP1LC3B2|MAP1LC3B2	protein_coding
1461.54	0.349415	0.0620204	5.63387	1.7621e-08	1.08357e-06	ENSG00000164144	ARFIP1|ARFIP1	protein_coding
8018.99	-0.224484	0.0398793	-5.62909	1.81165e-08	1.11098e-06	ENSG00000131437	KIF3A|KIF3A	protein_coding
283.223	-1.06729	0.189737	-5.62509	1.85415e-08	1.13393e-06	ENSG00000122735	DNAI1|DNAI1	protein_coding
1842.56	-0.611422	0.108895	-5.61478	1.96814e-08	1.20035e-06	ENSG00000171435	KSR2|KSR2	protein_coding
7090.21	0.33058	0.0589302	5.60969	2.02688e-08	1.23281e-06	ENSG00000120437	ACAT2|ACAT2	protein_coding
674.156	-0.765807	0.136667	-5.60346	2.10113e-08	1.26761e-06	ENSG00000104369	JPH1|JPH1	protein_coding
6443.97	0.359858	0.0642182	5.60367	2.09858e-08	1.26761e-06	ENSG00000153879	CEBPG|CEBPG	protein_coding
14391.9	-0.362004	0.0645947	-5.60423	2.09182e-08	1.26761e-06	ENSG00000165434	PGM2L1|PGM2L1	protein_coding
3719.34	0.464164	0.0828767	5.60066	2.13537e-08	1.28479e-06	ENSG00000185262	UBALD2|UBALD2	protein_coding
10512.5	-0.71089	0.127335	-5.58284	2.36624e-08	1.41976e-06	ENSG00000101489	CELF4|CELF4	protein_coding
528.356	-0.965289	0.172917	-5.58239	2.37242e-08	1.41976e-06	ENSG00000157782	CABP1|CABP1	protein_coding
457.268	0.578293	0.103628	5.58046	2.39885e-08	1.43174e-06	ENSG00000129173	E2F8|E2F8	protein_coding
883.344	-1.10992	0.199079	-5.57528	2.47128e-08	1.47104e-06	ENSG00000169427	KCNK9|KCNK9	protein_coding
4720.27	0.318101	0.0571177	5.56923	2.5587e-08	1.51902e-06	ENSG00000186350	RXRA|RXRA	protein_coding
9072.61	0.245405	0.0441793	5.55474	2.78017e-08	1.64613e-06	ENSG00000090861	AARS|AARS	protein_coding
2546.84	0.282626	0.0509004	5.55253	2.81558e-08	1.66268e-06	ENSG00000147383	NSDHL|NSDHL	protein_coding
730.086	0.499572	0.0903821	5.52734	3.25123e-08	1.91219e-06	ENSG00000095794	CREM|CREM	protein_coding
230.119	-0.931446	0.168523	-5.52712	3.25522e-08	1.91219e-06	ENSG00000183914	DNAH2|DNAH2	protein_coding
9708.24	-0.735314	0.133051	-5.52655	3.26597e-08	1.91346e-06	ENSG00000118257	NRP2|NRP2	protein_coding
506.824	0.522867	0.0947373	5.51912	3.40704e-08	1.99089e-06	ENSG00000223467	CALM1P1|CALM1P1	pseudogene
7994.95	-0.239172	0.0433449	-5.51789	3.43101e-08	1.99966e-06	ENSG00000185818	NAT8L|NAT8L	protein_coding
531.221	-1.09739	0.199007	-5.51433	3.50102e-08	2.03515e-06	ENSG00000172803	SNX32|SNX32	protein_coding
1106.52	-0.789743	0.14356	-5.50114	3.77341e-08	2.1878e-06	ENSG00000164398	ACSL6|ACSL6	protein_coding
2785.77	-0.601974	0.109521	-5.49645	3.8751e-08	2.24093e-06	ENSG00000198598	MMP17|MMP17	protein_coding
3767.13	-0.565162	0.102898	-5.49246	3.96382e-08	2.28631e-06	ENSG00000136531	SCN2A|SCN2A	protein_coding
3290.81	-0.290363	0.0528766	-5.49134	3.98905e-08	2.29494e-06	ENSG00000127334	DYRK2|DYRK2	protein_coding
43066.1	-0.247756	0.0451394	-5.48868	4.04943e-08	2.32369e-06	ENSG00000148798	INA|INA	protein_coding
2582.55	0.374992	0.0683988	5.48244	4.19502e-08	2.40106e-06	ENSG00000254332	GS1-44D20.1|GS1-44D20.1	pseudogene
10584.2	-0.339939	0.0621556	-5.46916	4.52171e-08	2.58142e-06	ENSG00000170921	TANC2|TANC2	protein_coding
3600.61	0.333765	0.0610858	5.46387	4.65876e-08	2.65288e-06	ENSG00000140406	MESDC1|MESDC1	protein_coding
641.037	-0.527975	0.0966567	-5.46238	4.698e-08	2.66842e-06	ENSG00000065923	SLC9A7|SLC9A7	protein_coding
5527.62	-0.643755	0.117951	-5.45783	4.81995e-08	2.73074e-06	ENSG00000186487	MYT1L|MYT1L	protein_coding
352.929	-0.856723	0.157023	-5.45605	4.86844e-08	2.75122e-06	ENSG00000152822	GRM1|GRM1	protein_coding
2189.41	0.454053	0.0832499	5.4541	4.92211e-08	2.77453e-06	ENSG00000178966	RMI1|RMI1	protein_coding
1309.46	0.45725	0.0838519	5.45306	4.95108e-08	2.78383e-06	ENSG00000069020	MAST4|MAST4	protein_coding
812.23	0.393332	0.0721519	5.45144	4.99628e-08	2.80218e-06	ENSG00000234115	RP11-288G3.4|RP11-288G3.4	pseudogene
755.665	0.604251	0.110933	5.447	5.12273e-08	2.8659e-06	ENSG00000024526	DEPDC1|DEPDC1	protein_coding
12008.9	0.306784	0.0563383	5.44538	5.16942e-08	2.8848e-06	ENSG00000153944	MSI2|MSI2	protein_coding
7596.86	-0.440719	0.0809819	-5.44219	5.26288e-08	2.92962e-06	ENSG00000138814	PPP3CA|PPP3CA	protein_coding
5304.9	0.522525	0.096044	5.44048	5.31386e-08	2.95065e-06	ENSG00000125285	SOX21|SOX21	protein_coding
2823.77	0.320615	0.0589934	5.43476	5.48693e-08	3.03919e-06	ENSG00000198792	TMEM184B|TMEM184B	protein_coding
13119.1	-0.857379	0.157928	-5.42892	5.66964e-08	3.12488e-06	ENSG00000068078	FGFR3|FGFR3	protein_coding
1409.74	-0.312777	0.0576098	-5.42923	5.65963e-08	3.12488e-06	ENSG00000135074	ADAM19|ADAM19	protein_coding
6481.42	0.388535	0.071621	5.42487	5.79959e-08	3.18863e-06	ENSG00000213080	RP11-312J18.5|RP11-312J18.5	pseudogene
8619.44	-0.738823	0.136546	-5.41081	6.27411e-08	3.44105e-06	ENSG00000120251	GRIA2|GRIA2	protein_coding
2432.71	0.335177	0.0619845	5.40742	6.39378e-08	3.45851e-06	ENSG00000073712	FERMT2|FERMT2	protein_coding
2266.99	0.375953	0.0695222	5.40767	6.385e-08	3.45851e-06	ENSG00000075142	SRI|SRI	protein_coding
3134.04	-0.409042	0.0756229	-5.40897	6.33894e-08	3.45851e-06	ENSG00000083097	DOPEY1|DOPEY1	protein_coding
8423.7	-0.280813	0.0519348	-5.40702	6.40819e-08	3.45851e-06	ENSG00000108389	MTMR4|MTMR4	protein_coding
2117.71	0.469434	0.0868222	5.40685	6.41441e-08	3.45851e-06	ENSG00000147065	MSN|MSN	protein_coding
17.7025	5.86531	1.08439	5.40888	6.34212e-08	3.45851e-06	ENSG00000198535	C2CD4A|C2CD4A	protein_coding
755.81	0.701557	0.129737	5.40755	6.38929e-08	3.45851e-06	ENSG00000247570	SDCBPP2|SDCBPP2	pseudogene
1429.77	-0.547595	0.101289	-5.40626	6.43545e-08	3.4615e-06	ENSG00000135299	ANKRD6|ANKRD6	protein_coding
2501.43	-0.577541	0.106864	-5.40445	6.50064e-08	3.48815e-06	ENSG00000187902	SHISA7|SHISA7	protein_coding
83.1852	-1.33225	0.246934	-5.39514	6.84687e-08	3.66513e-06	ENSG00000007350	TKTL1|TKTL1	protein_coding
4704.8	0.232668	0.043169	5.38972	7.0569e-08	3.76852e-06	ENSG00000170464	DNAJC18|DNAJC18	protein_coding
10304.7	-0.547917	0.10167	-5.38916	7.0789e-08	3.77125e-06	ENSG00000185920	PTCH1|PTCH1	protein_coding
1210.68	-0.67586	0.125474	-5.38646	7.18594e-08	3.81916e-06	ENSG00000125510	OPRL1|OPRL1	protein_coding
2048.44	0.35826	0.066649	5.37533	7.64435e-08	4.05314e-06	ENSG00000109089	CDR2L|CDR2L	protein_coding
2819.41	-0.406528	0.0757595	-5.36604	8.04857e-08	4.25735e-06	ENSG00000067798	NAV3|NAV3	protein_coding
1842.56	0.420037	0.0783666	5.3599	8.32703e-08	4.39423e-06	ENSG00000051108	HERPUD1|HERPUD1	protein_coding
5627.56	-0.331148	0.0618002	-5.35836	8.398e-08	4.42123e-06	ENSG00000110427	KIAA1549L|KIAA1549L	protein_coding
140.799	1.13659	0.212301	5.35368	8.61851e-08	4.52664e-06	ENSG00000224945	RP11-82L18.2|RP11-82L18.2	sense_intronic
1494.27	0.470272	0.0878886	5.35077	8.7583e-08	4.58927e-06	ENSG00000213390	ARHGAP19|ARHGAP19	protein_coding
10536.8	-0.431466	0.0807171	-5.34541	9.02146e-08	4.71609e-06	ENSG00000170500	LONRF2|LONRF2	protein_coding
3512.72	0.537222	0.100627	5.33877	9.35814e-08	4.88066e-06	ENSG00000137575	SDCBP|SDCBP	protein_coding
1359.37	-0.842182	0.157778	-5.33776	9.41045e-08	4.8965e-06	ENSG00000103154	NECAB2|NECAB2	protein_coding
534.227	-0.726547	0.136223	-5.3335	9.63365e-08	5.00099e-06	ENSG00000143375	CGN|CGN	protein_coding
650.479	-1.02627	0.192477	-5.3319	9.71888e-08	5.03352e-06	ENSG00000257647	RP11-701H24.3|RP11-701H24.3	lincRNA
3017.77	0.322353	0.0605376	5.32484	1.01042e-07	5.22099e-06	ENSG00000099968	BCL2L13|BCL2L13	protein_coding
8424.1	0.321886	0.0605904	5.31249	1.08138e-07	5.57472e-06	ENSG00000067064	IDI1|IDI1	protein_coding
2247.15	0.320342	0.0604024	5.30347	1.13621e-07	5.83005e-06	ENSG00000146006	LRRTM2|LRRTM2	protein_coding
2704.13	-0.395351	0.0745514	-5.30307	1.13874e-07	5.83005e-06	ENSG00000162065	TBC1D24|TBC1D24	protein_coding
320.461	-0.781068	0.147281	-5.30324	1.13762e-07	5.83005e-06	ENSG00000258903	RP11-355I22.2|RP11-355I22.2	lincRNA
1096.26	-0.355774	0.0671097	-5.30137	1.14936e-07	5.87093e-06	ENSG00000142188	TMEM50B|TMEM50B	protein_coding
977.635	0.34748	0.0655623	5.3	1.158e-07	5.88813e-06	ENSG00000169136	ATF5|ATF5	protein_coding
2489.84	0.316305	0.0596772	5.30026	1.15636e-07	5.88813e-06	ENSG00000187446	CHP1|CHP1	protein_coding
1090.59	-0.344289	0.0650462	-5.293	1.20326e-07	6.10434e-06	ENSG00000080823	MOK|MOK	protein_coding
9417.71	0.25119	0.0474711	5.29144	1.21359e-07	6.1428e-06	ENSG00000112308	C6orf62|C6orf62	protein_coding
4876.76	0.354486	0.0670472	5.28711	1.24263e-07	6.27554e-06	ENSG00000115073	ACTR1B|ACTR1B	protein_coding
1382.2	-1.00468	0.190248	-5.28089	1.28558e-07	6.46321e-06	ENSG00000064687	ABCA7|ABCA7	protein_coding
4433.89	0.343173	0.0649819	5.28106	1.28441e-07	6.46321e-06	ENSG00000076604	TRAF4|TRAF4	protein_coding
399.984	0.584471	0.110689	5.28029	1.28982e-07	6.46995e-06	ENSG00000116678	LEPR|LEPR	protein_coding
3507.79	0.480064	0.0909684	5.27726	1.31127e-07	6.56281e-06	ENSG00000166483	WEE1|WEE1	protein_coding
3830.8	-0.87566	0.166239	-5.26748	1.38311e-07	6.90687e-06	ENSG00000257151	PWAR6|PWAR6	lincRNA
2444.06	0.37647	0.0714991	5.26538	1.399e-07	6.97063e-06	ENSG00000070778	PTPN21|PTPN21	protein_coding
672.878	0.444069	0.0843891	5.26216	1.42371e-07	7.06224e-06	ENSG00000007866	TEAD3|TEAD3	protein_coding
1904.75	-0.448116	0.085152	-5.26255	1.42073e-07	7.06224e-06	ENSG00000148948	LRRC4C|LRRC4C	protein_coding
390.052	-0.701786	0.133422	-5.25989	1.4414e-07	7.13414e-06	ENSG00000180229	HERC2P3|HERC2P3	pseudogene
218.127	0.756692	0.143883	5.25907	1.44787e-07	7.15031e-06	ENSG00000133121	STARD13|STARD13	protein_coding
1830.21	-0.850947	0.162015	-5.25228	1.50227e-07	7.4026e-06	ENSG00000138759	FRAS1|FRAS1	protein_coding
6438.49	0.316139	0.0602314	5.24874	1.5314e-07	7.50337e-06	ENSG00000066735	KIF26A|KIF26A	protein_coding
1181.67	0.532654	0.101478	5.24898	1.5294e-07	7.50337e-06	ENSG00000120896	SORBS3|SORBS3	protein_coding
54134.4	-0.214822	0.0409295	-5.24857	1.53281e-07	7.50337e-06	ENSG00000149294	NCAM1|NCAM1	protein_coding
1779.99	-0.505678	0.0963746	-5.247	1.54594e-07	7.55108e-06	ENSG00000060709	RIMBP2|RIMBP2	protein_coding
7176.22	-0.417855	0.0796749	-5.2445	1.5671e-07	7.63773e-06	ENSG00000082014	SMARCD3|SMARCD3	protein_coding
2194.89	0.370178	0.0705977	5.24349	1.57569e-07	7.66287e-06	ENSG00000160752	FDPS|FDPS	protein_coding
5300.35	-0.577497	0.110144	-5.24308	1.57915e-07	7.66302e-06	ENSG00000011347	SYT7|SYT7	protein_coding
316.751	-1.22826	0.234357	-5.24096	1.59746e-07	7.73501e-06	ENSG00000068831	RASGRP2|RASGRP2	protein_coding
204.494	0.982384	0.187602	5.23653	1.63622e-07	7.90557e-06	ENSG00000158747	NBL1|NBL1	protein_coding
244.814	0.637889	0.122032	5.22721	1.72083e-07	8.29641e-06	ENSG00000166401	SERPINB8|SERPINB8	protein_coding
11466.2	-0.198045	0.0379301	-5.22133	1.77642e-07	8.54594e-06	ENSG00000103160	HSDL1|HSDL1	protein_coding
4399.58	0.377332	0.0723037	5.21871	1.80174e-07	8.64912e-06	ENSG00000139514	SLC7A1|SLC7A1	protein_coding
1639.27	-0.645906	0.123869	-5.21442	1.84391e-07	8.83256e-06	ENSG00000183018	SPNS2|SPNS2	protein_coding
734.739	0.417476	0.0801187	5.21072	1.8811e-07	8.99142e-06	ENSG00000148450	MSRB2|MSRB2	protein_coding
1192.28	0.343363	0.0659665	5.20512	1.9387e-07	9.24692e-06	ENSG00000137944	CCBL2|CCBL2	protein_coding
1304.52	0.724837	0.139294	5.20365	1.9541e-07	9.30051e-06	ENSG00000198168	SVIP|SVIP	protein_coding
26960.3	0.198831	0.0382555	5.19745	2.02045e-07	9.59586e-06	ENSG00000132475	H3F3B|H3F3B	protein_coding
7422.25	-0.322356	0.0620544	-5.19474	2.05002e-07	9.71564e-06	ENSG00000133056	PIK3C2B|PIK3C2B	protein_coding
103.812	1.47173	0.283509	5.19113	2.09023e-07	9.8852e-06	ENSG00000170961	HAS2|HAS2	protein_coding
1157.34	-0.337701	0.0650648	-5.19023	2.10032e-07	9.91191e-06	ENSG00000171295	ZNF440|ZNF440	protein_coding
939.351	-0.74072	0.143022	-5.17906	2.23009e-07	1.05021e-05	ENSG00000203727	SAMD5|SAMD5	protein_coding
13131.8	0.313884	0.0607676	5.16532	2.40033e-07	1.12702e-05	ENSG00000125970	RALY|RALY	protein_coding
2187.72	0.333382	0.0645453	5.16509	2.40329e-07	1.12702e-05	ENSG00000138459	SLC35A5|SLC35A5	protein_coding
12206.6	-0.519124	0.100541	-5.16328	2.42659e-07	1.13556e-05	ENSG00000128731	HERC2|HERC2	protein_coding
8199.65	-0.323233	0.0626573	-5.15875	2.48608e-07	1.1598e-05	ENSG00000075391	RASAL2|RASAL2	protein_coding
1593.38	0.497476	0.0964374	5.15854	2.48878e-07	1.1598e-05	ENSG00000161888	SPC24|SPC24	protein_coding
1503.29	-0.917703	0.178182	-5.15036	2.5998e-07	1.20743e-05	ENSG00000100346	CACNA1I|CACNA1I	protein_coding
35893.1	0.332643	0.0645882	5.15022	2.6018e-07	1.20743e-05	ENSG00000204580	DDR1|DDR1	protein_coding
3518.46	-0.665826	0.129442	-5.14382	2.69206e-07	1.24673e-05	ENSG00000167971	CASKIN1|CASKIN1	protein_coding
11449.1	0.305606	0.0594365	5.14173	2.72225e-07	1.2581e-05	ENSG00000135821	GLUL|GLUL	protein_coding
6048.5	0.359293	0.0699064	5.13964	2.75269e-07	1.26953e-05	ENSG00000218418	RP11-296E7.1|RP11-296E7.1	pseudogene
1181.97	0.434444	0.0846877	5.12995	2.89812e-07	1.33385e-05	ENSG00000166845	C18orf54|C18orf54	protein_coding
545.881	-0.992132	0.193461	-5.12833	2.92329e-07	1.34267e-05	ENSG00000243444	PALM2|PALM2	protein_coding
7885.27	-0.269994	0.0526578	-5.12733	2.93888e-07	1.34706e-05	ENSG00000152092	ASTN1|ASTN1	protein_coding
9659.52	-0.564783	0.110204	-5.1249	2.97695e-07	1.36171e-05	ENSG00000179915	NRXN1|NRXN1	protein_coding
644.595	0.463943	0.090556	5.12327	3.00285e-07	1.36795e-05	ENSG00000077585	GPR137B|GPR137B	protein_coding
205.554	-0.965007	0.188357	-5.12328	3.0027e-07	1.36795e-05	ENSG00000080224	EPHA6|EPHA6	protein_coding
13785.5	-0.432291	0.0845026	-5.11571	3.12566e-07	1.421e-05	ENSG00000134369	NAV1|NAV1	protein_coding
4908.25	-0.345313	0.0675358	-5.11303	3.17035e-07	1.43839e-05	ENSG00000188290	HES4|HES4	protein_coding
617.075	-0.770075	0.150769	-5.10765	3.26196e-07	1.47695e-05	ENSG00000117425	PTCH2|PTCH2	protein_coding
9279.12	-0.539229	0.10562	-5.10535	3.3018e-07	1.49196e-05	ENSG00000164742	ADCY1|ADCY1	protein_coding
3513.24	-0.342528	0.0671751	-5.09904	3.41383e-07	1.53946e-05	ENSG00000182463	TSHZ2|TSHZ2	protein_coding
1264.74	-0.748702	0.146855	-5.09826	3.42794e-07	1.54271e-05	ENSG00000169744	LDB2|LDB2	protein_coding
189.135	-1.05589	0.207317	-5.09312	3.52212e-07	1.57557e-05	ENSG00000089558	KCNH4|KCNH4	protein_coding
149.706	-0.809175	0.158868	-5.09336	3.51765e-07	1.57557e-05	ENSG00000122420	PTGFR|PTGFR	protein_coding
9642.89	0.244767	0.0480543	5.09356	3.5141e-07	1.57557e-05	ENSG00000175203	DCTN2|DCTN2	protein_coding
1343.14	0.393685	0.0773104	5.09227	3.53799e-07	1.5795e-05	ENSG00000170779	CDCA4|CDCA4	protein_coding
6295.59	0.341552	0.06712	5.08868	3.6056e-07	1.60647e-05	ENSG00000108406	DHX40|DHX40	protein_coding
8617.81	-0.589979	0.115992	-5.08637	3.6498e-07	1.62293e-05	ENSG00000092051	JPH4|JPH4	protein_coding
1772.33	0.370972	0.0729947	5.08217	3.7314e-07	1.65591e-05	ENSG00000213625	LEPROT|LEPROT	protein_coding
632.406	-0.588315	0.115901	-5.07602	3.85425e-07	1.70366e-05	ENSG00000118515	SGK1|SGK1	protein_coding
3590.85	-0.539248	0.106229	-5.07629	3.8487e-07	1.70366e-05	ENSG00000250510	GPR162|GPR162	protein_coding
1978.18	-0.411256	0.0810507	-5.07406	3.89415e-07	1.71789e-05	ENSG00000143669	LYST|LYST	protein_coding
2100.59	-0.348456	0.0687174	-5.07085	3.96052e-07	1.74372e-05	ENSG00000176406	RIMS2|RIMS2	protein_coding
4008.79	0.281937	0.0556165	5.06931	3.99264e-07	1.7544e-05	ENSG00000154217	PITPNC1|PITPNC1	protein_coding
4085.66	0.405979	0.0801094	5.0678	4.02431e-07	1.76485e-05	ENSG00000128641	MYO1B|MYO1B	protein_coding
6534.27	0.388671	0.0767508	5.06406	4.10418e-07	1.79635e-05	ENSG00000099331	MYO9B|MYO9B	protein_coding
958.272	0.420987	0.0831886	5.06063	4.17863e-07	1.82535e-05	ENSG00000136770	DNAJC1|DNAJC1	protein_coding
1205.98	0.43687	0.0863939	5.05672	4.26518e-07	1.85952e-05	ENSG00000100441	KHNYN|KHNYN	protein_coding
752.877	0.459245	0.0909063	5.05185	4.37553e-07	1.90021e-05	ENSG00000049860	HEXB|HEXB	protein_coding
3183.64	-0.847099	0.167671	-5.05215	4.36873e-07	1.90021e-05	ENSG00000175040	CHST2|CHST2	protein_coding
3777.29	0.342804	0.0678635	5.05137	4.38653e-07	1.90128e-05	ENSG00000115109	EPB41L5|EPB41L5	protein_coding
946.075	0.391038	0.0774804	5.04692	4.48981e-07	1.94228e-05	ENSG00000136098	NEK3|NEK3	protein_coding
1606.56	0.439809	0.0872528	5.04063	4.63993e-07	2.00334e-05	ENSG00000251593	MSNP1|MSNP1	pseudogene
2533.57	0.32091	0.0636898	5.03864	4.68863e-07	2.02046e-05	ENSG00000167969	ECI1|ECI1	protein_coding
3457.23	0.431259	0.0858468	5.02358	5.07159e-07	2.18127e-05	ENSG00000132003	ZSWIM4|ZSWIM4	protein_coding
7272.49	-0.235933	0.046977	-5.02232	5.10509e-07	2.19146e-05	ENSG00000185219	ZNF445|ZNF445	protein_coding
2551.63	0.50287	0.100144	5.02149	5.12733e-07	2.19678e-05	ENSG00000147231	CXorf57|CXorf57	protein_coding
308.003	1.07802	0.214733	5.02026	5.16009e-07	2.20658e-05	ENSG00000049192	ADAMTS6|ADAMTS6	protein_coding
7034.79	-0.363972	0.0725063	-5.01987	5.17061e-07	2.20685e-05	ENSG00000153253	SCN3A|SCN3A	protein_coding
5486.75	-0.208508	0.0415528	-5.0179	5.22385e-07	2.22109e-05	ENSG00000040933	INPP4A|INPP4A	protein_coding
163.668	2.37793	0.47389	5.0179	5.22386e-07	2.22109e-05	ENSG00000174576	NPAS4|NPAS4	protein_coding
226.829	0.919242	0.183306	5.0148	5.30889e-07	2.25295e-05	ENSG00000153208	MERTK|MERTK	protein_coding
366.781	0.603645	0.120476	5.01052	5.42838e-07	2.29928e-05	ENSG00000054392	HHAT|HHAT	protein_coding
6097.91	-0.296569	0.0591968	-5.00988	5.44631e-07	2.30251e-05	ENSG00000154556	SORBS2|SORBS2	protein_coding
1164.01	0.423445	0.084554	5.00799	5.50013e-07	2.32087e-05	ENSG00000184635	ZNF93|ZNF93	protein_coding
630.384	-0.429612	0.0858399	-5.00481	5.59184e-07	2.35511e-05	ENSG00000103226	NOMO3|NOMO3	protein_coding
18373	-0.288502	0.0576675	-5.00285	5.64878e-07	2.37462e-05	ENSG00000149639	SOGA1|SOGA1	protein_coding
11266.7	0.300511	0.0601714	4.99425	5.90634e-07	2.47822e-05	ENSG00000071127	WDR1|WDR1	protein_coding
4809.31	-0.215446	0.0432155	-4.98539	6.18359e-07	2.58968e-05	ENSG00000179889	PDXDC1|PDXDC1	protein_coding
3392.26	0.44913	0.0901483	4.98213	6.2889e-07	2.62886e-05	ENSG00000135540	NHSL1|NHSL1	protein_coding
500.381	1.05404	0.211682	4.97933	6.38033e-07	2.66209e-05	ENSG00000169840	GSX1|GSX1	protein_coding
4068.58	0.207108	0.0416077	4.97763	6.43675e-07	2.68062e-05	ENSG00000006831	ADIPOR2|ADIPOR2	protein_coding
1205.66	-0.436328	0.0876702	-4.97692	6.46024e-07	2.68539e-05	ENSG00000136237	RAPGEF5|RAPGEF5	protein_coding
553.684	0.628688	0.126529	4.96874	6.73901e-07	2.79606e-05	ENSG00000264919	MIR4697|MIR4697	miRNA
1998.88	-0.353055	0.0710729	-4.9675	6.78214e-07	2.80353e-05	ENSG00000100433	KCNK10|KCNK10	protein_coding
1124.68	1.19224	0.240002	4.96762	6.77789e-07	2.80353e-05	ENSG00000184261	KCNK12|KCNK12	protein_coding
1124.55	-0.715068	0.143972	-4.9667	6.81004e-07	2.80987e-05	ENSG00000152969	JAKMIP1|JAKMIP1	protein_coding
14123	0.531555	0.107033	4.96628	6.82507e-07	2.81087e-05	ENSG00000117289	TXNIP|TXNIP	protein_coding
537.852	0.373757	0.0753783	4.95841	7.10709e-07	2.92163e-05	ENSG00000256167	ATF4P4|ATF4P4	pseudogene
1881.91	0.435174	0.0878062	4.95607	7.19328e-07	2.95162e-05	ENSG00000211455	STK38L|STK38L	protein_coding
58.605	1.36953	0.276395	4.95496	7.23451e-07	2.96179e-05	ENSG00000117472	TSPAN1|TSPAN1	protein_coding
3019.16	-0.580193	0.1171	-4.95469	7.24459e-07	2.96179e-05	ENSG00000137872	SEMA6D|SEMA6D	protein_coding
3464.29	0.277687	0.0560888	4.95084	7.38951e-07	3.01551e-05	ENSG00000049239	H6PD|H6PD	protein_coding
6860.95	-0.291945	0.0589735	-4.95044	7.40453e-07	3.01613e-05	ENSG00000126705	AHDC1|AHDC1	protein_coding
202.604	-1.28244	0.259216	-4.94739	7.52147e-07	3.05818e-05	ENSG00000225110	LL0XNC01-16G2.1|LL0XNC01-16G2.1	pseudogene
407.712	0.885199	0.178951	4.9466	7.55212e-07	3.06506e-05	ENSG00000171223	JUNB|JUNB	protein_coding
4330.26	-0.354596	0.0717261	-4.94376	7.66317e-07	3.10449e-05	ENSG00000156475	PPP2R2B|PPP2R2B	protein_coding
3796.91	0.308522	0.0624366	4.94136	7.75797e-07	3.13153e-05	ENSG00000100505	TRIM9|TRIM9	protein_coding
1130.87	-0.734087	0.148554	-4.94154	7.75095e-07	3.13153e-05	ENSG00000156395	SORCS3|SORCS3	protein_coding
412.458	-0.535066	0.108298	-4.94067	7.78551e-07	3.13697e-05	ENSG00000133401	PDZD2|PDZD2	protein_coding
380.312	0.665915	0.134843	4.93845	7.87446e-07	3.16709e-05	ENSG00000224717	RP11-576D8.4|RP11-576D8.4	lincRNA
1326.45	0.310711	0.0630692	4.92652	8.37087e-07	3.34865e-05	ENSG00000027697	IFNGR1|IFNGR1	protein_coding
2673.67	-0.368466	0.0747919	-4.92655	8.36962e-07	3.34865e-05	ENSG00000128512	DOCK4|DOCK4	protein_coding
4881.24	-0.405187	0.082236	-4.92712	8.34504e-07	3.34865e-05	ENSG00000146005	PSD2|PSD2	protein_coding
21.2011	2.44211	0.49591	4.92449	8.458e-07	3.37745e-05	ENSG00000231185	AC005592.2|AC005592.2	antisense
9199.89	-0.355407	0.0722057	-4.92216	8.55963e-07	3.41193e-05	ENSG00000224078	SNHG14|SNHG14	processed_transcript
1241.06	-0.635034	0.129082	-4.91961	8.67161e-07	3.43205e-05	ENSG00000108352	RAPGEFL1|RAPGEFL1	protein_coding
2327.25	-0.327895	0.0666433	-4.92015	8.64777e-07	3.43205e-05	ENSG00000123213	NLN|NLN	protein_coding
5704.58	0.64836	0.131784	4.91986	8.66053e-07	3.43205e-05	ENSG00000125398	SOX9|SOX9	protein_coding
1027.01	-0.449975	0.0914645	-4.91967	8.66902e-07	3.43205e-05	ENSG00000136856	SLC2A8|SLC2A8	protein_coding
3892.83	-0.465115	0.0945501	-4.91924	8.6879e-07	3.43241e-05	ENSG00000148408	CACNA1B|CACNA1B	protein_coding
5000.96	0.340531	0.0692769	4.91551	8.85527e-07	3.49236e-05	ENSG00000101493	ZNF516|ZNF516	protein_coding
6156.51	0.322208	0.0656228	4.91	9.1075e-07	3.5855e-05	ENSG00000167491	GATAD2A|GATAD2A	protein_coding
3072.67	0.222209	0.0452744	4.90806	9.19837e-07	3.6149e-05	ENSG00000154359	LONRF1|LONRF1	protein_coding
1179.61	0.332869	0.067857	4.90545	9.32117e-07	3.65672e-05	ENSG00000116266	STXBP3|STXBP3	protein_coding
4704.93	0.5104	0.104056	4.90506	9.33974e-07	3.65757e-05	ENSG00000141510	TP53|TP53	protein_coding
622.53	0.437145	0.0891302	4.90457	9.36324e-07	3.66035e-05	ENSG00000158402	CDC25C|CDC25C	protein_coding
6462.68	-0.332719	0.06793	-4.89798	9.68282e-07	3.77867e-05	ENSG00000186174	BCL9L|BCL9L	protein_coding
1508.02	-0.727398	0.148602	-4.89493	9.83395e-07	3.82657e-05	ENSG00000170419	VSTM2A|VSTM2A	protein_coding
150.699	-0.739364	0.151051	-4.89481	9.83984e-07	3.82657e-05	ENSG00000256604	AC093668.2|AC093668.2	pseudogene
2347.49	0.366486	0.0748881	4.89378	9.89166e-07	3.84003e-05	ENSG00000105722	ERF|ERF	protein_coding
6873.1	0.418022	0.0854504	4.89199	9.98232e-07	3.86849e-05	ENSG00000124767	GLO1|GLO1	protein_coding
2194.15	0.543187	0.111095	4.88937	1.01158e-06	3.9134e-05	ENSG00000079819	EPB41L2|EPB41L2	protein_coding
200.23	-1.10964	0.226966	-4.88903	1.01332e-06	3.9134e-05	ENSG00000132702	HAPLN2|HAPLN2	protein_coding
975.361	-0.705896	0.144403	-4.88838	1.01669e-06	3.9196e-05	ENSG00000164877	MICALL2|MICALL2	protein_coding
9201.75	-0.236747	0.0484735	-4.88404	1.03933e-06	4e-05	ENSG00000154639	CXADR|CXADR	protein_coding
1947.22	0.423249	0.0866916	4.88224	1.0489e-06	4.02294e-05	ENSG00000112186	CAP2|CAP2	protein_coding
1261.26	0.388977	0.0796676	4.8825	1.0475e-06	4.02294e-05	ENSG00000170802	FOXN2|FOXN2	protein_coding
1579.05	-0.782358	0.160449	-4.87605	1.08232e-06	4.14401e-05	ENSG00000163536	SERPINI1|SERPINI1	protein_coding
12833.1	0.562627	0.115402	4.87535	1.08613e-06	4.15148e-05	ENSG00000198914	POU3F3|POU3F3	protein_coding
43346.3	0.315417	0.0647233	4.87332	1.0974e-06	4.18736e-05	ENSG00000166165	CKB|CKB	protein_coding
2303.49	0.745249	0.152955	4.87234	1.10287e-06	4.20105e-05	ENSG00000233639	LINC01158|LINC01158	antisense
2244.38	-0.354594	0.0727827	-4.87196	1.10499e-06	4.20196e-05	ENSG00000173611	SCAI|SCAI	protein_coding
783.613	0.400717	0.0822838	4.86994	1.11631e-06	4.2378e-05	ENSG00000176834	VSIG10|VSIG10	protein_coding
9832.08	0.254544	0.0522805	4.8688	1.12278e-06	4.25513e-05	ENSG00000104177	MYEF2|MYEF2	protein_coding
11300.8	0.259853	0.0534068	4.86554	1.14145e-06	4.31854e-05	ENSG00000111276	CDKN1B|CDKN1B	protein_coding
3579.75	0.218513	0.0449356	4.86281	1.15734e-06	4.37124e-05	ENSG00000110330	BIRC2|BIRC2	protein_coding
5842.18	-0.370633	0.0762556	-4.8604	1.17146e-06	4.41712e-05	ENSG00000065609	SNAP91|SNAP91	protein_coding
1671.62	-0.30796	0.063367	-4.85995	1.17413e-06	4.41972e-05	ENSG00000214063	TSPAN4|TSPAN4	protein_coding
2669.16	0.337499	0.0694628	4.85871	1.18156e-06	4.4402e-05	ENSG00000131873	CHSY1|CHSY1	protein_coding
488.728	0.458902	0.0945024	4.85598	1.19792e-06	4.4941e-05	ENSG00000005189	AC004381.6|AC004381.6	protein_coding
580.858	0.641744	0.132167	4.85556	1.20049e-06	4.4962e-05	ENSG00000005059	CCDC109B|CCDC109B	protein_coding
1185.22	0.529359	0.109183	4.84836	1.24487e-06	4.65459e-05	ENSG00000163888	CAMK2N2|CAMK2N2	protein_coding
294.24	-0.897896	0.185294	-4.8458	1.26103e-06	4.70714e-05	ENSG00000177453	NIM1K|NIM1K	protein_coding
517.909	-0.716855	0.148207	-4.83685	1.31915e-06	4.91587e-05	ENSG00000111696	NT5DC3|NT5DC3	protein_coding
1548.92	0.761884	0.157603	4.8342	1.33684e-06	4.97348e-05	ENSG00000163638	ADAMTS9|ADAMTS9	protein_coding
59.5057	1.7442	0.360933	4.83248	1.34841e-06	5.0082e-05	ENSG00000125533	BHLHE23|BHLHE23	protein_coding
3208.1	0.284084	0.0587937	4.83189	1.35245e-06	5.01484e-05	ENSG00000172687	ZNF738|ZNF738	protein_coding
282.693	-0.925846	0.191733	-4.82882	1.37346e-06	5.08432e-05	ENSG00000137727	ARHGAP20|ARHGAP20	protein_coding
231.809	-1.07463	0.222595	-4.82772	1.38104e-06	5.10389e-05	ENSG00000089169	RPH3A|RPH3A	protein_coding
904.793	-0.35488	0.0735302	-4.82632	1.39076e-06	5.12285e-05	ENSG00000003987	MTMR7|MTMR7	protein_coding
15.114	3.5802	0.741807	4.82633	1.39075e-06	5.12285e-05	ENSG00000205502	C2CD4B|C2CD4B	protein_coding
1203.98	0.490507	0.101755	4.82046	1.43231e-06	5.2672e-05	ENSG00000137404	NRM|NRM	protein_coding
157.85	-0.721571	0.149737	-4.81893	1.44328e-06	5.29882e-05	ENSG00000181322	NME9|NME9	protein_coding
337.18	2.05053	0.425548	4.81857	1.44588e-06	5.29966e-05	ENSG00000169085	C8orf46|C8orf46	protein_coding
1000.77	0.360495	0.0748849	4.81399	1.4795e-06	5.41399e-05	ENSG00000180979	LRRC57|LRRC57	protein_coding
1563.13	-0.816329	0.169662	-4.81151	1.49794e-06	5.47252e-05	ENSG00000198797	BRINP2|BRINP2	protein_coding
8272.72	0.25916	0.0538782	4.81012	1.50841e-06	5.50175e-05	ENSG00000160058	BSDC1|BSDC1	protein_coding
1781.28	-0.379993	0.0790096	-4.80945	1.51344e-06	5.51108e-05	ENSG00000134207	SYT6|SYT6	protein_coding
2317.3	0.411568	0.0856146	4.80722	1.53045e-06	5.56395e-05	ENSG00000104889	RNASEH2A|RNASEH2A	protein_coding
1912.02	0.289486	0.0602433	4.80527	1.5454e-06	5.60917e-05	ENSG00000139428	MMAB|MMAB	protein_coding
2921.19	-0.281108	0.0585061	-4.80476	1.54938e-06	5.61449e-05	ENSG00000171016	PYGO1|PYGO1	protein_coding
81.8053	-0.959408	0.199711	-4.80398	1.55541e-06	5.62721e-05	ENSG00000252793	RNA5SP196|RNA5SP196	rRNA
1653.27	-0.324671	0.0676166	-4.80164	1.57374e-06	5.68429e-05	ENSG00000141150	RASL10B|RASL10B	protein_coding
581.141	0.56938	0.118658	4.79849	1.59868e-06	5.76506e-05	ENSG00000157617	C2CD2|C2CD2	protein_coding
105.904	-1.04731	0.218294	-4.79771	1.60488e-06	5.77809e-05	ENSG00000053747	LAMA3|LAMA3	protein_coding
817.42	0.358721	0.0748226	4.79428	1.63261e-06	5.86846e-05	ENSG00000196476	C20orf96|C20orf96	protein_coding
1300.11	0.492044	0.102646	4.79359	1.6382e-06	5.87908e-05	ENSG00000197702	PARVA|PARVA	protein_coding
724.852	-0.809003	0.168793	-4.79287	1.64411e-06	5.89081e-05	ENSG00000180672	AC007362.1|AC007362.1	pseudogene
2296.49	-0.570834	0.119112	-4.79242	1.64783e-06	5.89468e-05	ENSG00000135447	PPP1R1A|PPP1R1A	protein_coding
2660.19	0.7713	0.161071	4.78857	1.67971e-06	5.99912e-05	ENSG00000049323	LTBP1|LTBP1	protein_coding
208.63	-0.592987	0.123852	-4.78788	1.68551e-06	6.0102e-05	ENSG00000261428	RP11-16P6.1|RP11-16P6.1	antisense
5250.86	-0.206059	0.0430523	-4.78624	1.69935e-06	6.04989e-05	ENSG00000153560	UBP1|UBP1	protein_coding
3011.46	0.306212	0.0639963	4.78484	1.71122e-06	6.06316e-05	ENSG00000143373	ZNF687|ZNF687	protein_coding
154.557	-1.21526	0.253958	-4.78527	1.70757e-06	6.06316e-05	ENSG00000158286	RNF207|RNF207	protein_coding
243.713	0.591294	0.123575	4.7849	1.71069e-06	6.06316e-05	ENSG00000181826	RELL1|RELL1	protein_coding
1119.71	0.569277	0.119018	4.78311	1.72601e-06	6.10586e-05	ENSG00000116717	GADD45A|GADD45A	protein_coding
763.369	0.504137	0.105422	4.78209	1.73481e-06	6.12729e-05	ENSG00000136982	DSCC1|DSCC1	protein_coding
407.295	0.630796	0.131931	4.78125	1.74211e-06	6.14334e-05	ENSG00000136010	ALDH1L2|ALDH1L2	protein_coding
468.879	-0.541855	0.113387	-4.7788	1.76344e-06	6.20876e-05	ENSG00000259959	RP11-121C2.2|RP11-121C2.2	lincRNA
4498.96	0.306928	0.0642421	4.77768	1.77328e-06	6.23356e-05	ENSG00000114784	EIF1B|EIF1B	protein_coding
1517.79	0.314769	0.0659716	4.77127	1.83066e-06	6.42516e-05	ENSG00000089876	DHX32|DHX32	protein_coding
595.841	0.498234	0.104568	4.76467	1.89164e-06	6.60802e-05	ENSG00000115935	WIPF1|WIPF1	protein_coding
1026.49	0.417189	0.0875579	4.76473	1.8911e-06	6.60802e-05	ENSG00000123473	STIL|STIL	protein_coding
129.89	0.681428	0.143002	4.76517	1.88698e-06	6.60802e-05	ENSG00000234028	AC062029.1|AC062029.1	antisense
8489.84	0.2413	0.0506663	4.76254	1.91167e-06	6.66712e-05	ENSG00000102401	ARMCX3|ARMCX3	protein_coding
382.365	0.905865	0.190218	4.76224	1.91453e-06	6.66712e-05	ENSG00000109099	PMP22|PMP22	protein_coding
808.002	0.518157	0.108826	4.76133	1.92325e-06	6.68666e-05	ENSG00000023697	DERA|DERA	protein_coding
4969.91	0.250182	0.052548	4.76102	1.92614e-06	6.68666e-05	ENSG00000171148	TADA3|TADA3	protein_coding
1416.75	-0.478055	0.100439	-4.75967	1.93906e-06	6.72106e-05	ENSG00000273274	ZBTB8B|ZBTB8B	protein_coding
3282.68	-0.40641	0.0854207	-4.75774	1.95769e-06	6.77514e-05	ENSG00000145016	KIAA0226|KIAA0226	protein_coding
928.447	-0.443927	0.0934266	-4.75161	2.01801e-06	6.97308e-05	ENSG00000105808	RASA4|RASA4	protein_coding
1998.44	0.458248	0.0964479	4.75125	2.02167e-06	6.97493e-05	ENSG00000167513	CDT1|CDT1	protein_coding
891.621	0.651453	0.137137	4.75037	2.03047e-06	6.99446e-05	ENSG00000240184	PCDHGC3|PCDHGC3	protein_coding
6952.23	-0.211992	0.0446592	-4.74688	2.06574e-06	7.10501e-05	ENSG00000130382	MLLT1|MLLT1	protein_coding
4306.07	0.262783	0.055374	4.74561	2.07881e-06	7.13896e-05	ENSG00000170522	ELOVL6|ELOVL6	protein_coding
7569.67	-0.214099	0.0451644	-4.74044	2.13257e-06	7.31234e-05	ENSG00000147130	ZMYM3|ZMYM3	protein_coding
343.101	0.526318	0.111254	4.7308	2.23637e-06	7.65648e-05	ENSG00000120690	ELF1|ELF1	protein_coding
592.072	0.702446	0.148562	4.7283	2.26408e-06	7.73949e-05	ENSG00000141682	PMAIP1|PMAIP1	protein_coding
4911	0.295556	0.0625918	4.72196	2.33578e-06	7.97238e-05	ENSG00000181588	MEX3D|MEX3D	protein_coding
6915.33	-0.585076	0.123954	-4.7201	2.35724e-06	8.0327e-05	ENSG00000186472	PCLO|PCLO	protein_coding
451.616	0.991252	0.210019	4.71981	2.36065e-06	8.0327e-05	ENSG00000196353	CPNE4|CPNE4	protein_coding
15011.3	-0.275487	0.0583767	-4.71912	2.36866e-06	8.04766e-05	ENSG00000166963	MAP1A|MAP1A	protein_coding
1356.25	0.572074	0.121289	4.71663	2.39782e-06	8.12203e-05	ENSG00000166436	TRIM66|TRIM66	protein_coding
10120.6	0.330324	0.0700338	4.71664	2.39777e-06	8.12203e-05	ENSG00000197081	IGF2R|IGF2R	protein_coding
314.276	-0.902087	0.19134	-4.71457	2.42219e-06	8.19213e-05	ENSG00000106633	GCK|GCK	protein_coding
3849.76	0.286024	0.0607263	4.71005	2.47654e-06	8.36328e-05	ENSG00000128692	EIF2S2P4|EIF2S2P4	pseudogene
3289.53	0.215436	0.0457677	4.70716	2.5119e-06	8.46988e-05	ENSG00000105819	PMPCB|PMPCB	protein_coding
1030.38	0.799334	0.169864	4.70573	2.5296e-06	8.51669e-05	ENSG00000144191	CNGA3|CNGA3	protein_coding
5223.48	0.4275	0.0909055	4.70269	2.56758e-06	8.63155e-05	ENSG00000131171	SH3BGRL|SH3BGRL	protein_coding
231.579	1.06323	0.226128	4.70192	2.57725e-06	8.63834e-05	ENSG00000144655	CSRNP1|CSRNP1	protein_coding
324.496	0.464811	0.0988558	4.70191	2.57734e-06	8.63834e-05	ENSG00000168310	IRF2|IRF2	protein_coding
5833.94	-0.554322	0.117985	-4.69824	2.62417e-06	8.78213e-05	ENSG00000182667	NTM|NTM	protein_coding
37663.6	-0.236111	0.050319	-4.69228	2.70183e-06	9.02847e-05	ENSG00000105290	APLP1|APLP1	protein_coding
426.016	0.413966	0.0882802	4.68923	2.74239e-06	9.15033e-05	ENSG00000248208	RP11-153M7.1|RP11-153M7.1	pseudogene
1471.56	-0.296478	0.0632384	-4.68825	2.75547e-06	9.18023e-05	ENSG00000091844	RGS17|RGS17	protein_coding
5654.95	0.388345	0.082849	4.68738	2.76719e-06	9.20555e-05	ENSG00000136938	ANP32B|ANP32B	protein_coding
1509.73	-0.38322	0.0817645	-4.68687	2.77411e-06	9.21485e-05	ENSG00000170727	BOP1|BOP1	protein_coding
2123.94	-0.442239	0.0943761	-4.68592	2.78702e-06	9.23624e-05	ENSG00000130475	FCHO1|FCHO1	protein_coding
5349.7	0.261347	0.0557744	4.68579	2.78883e-06	9.23624e-05	ENSG00000135334	AKIRIN2|AKIRIN2	protein_coding
3230.97	0.230783	0.0493407	4.67733	2.90641e-06	9.61139e-05	ENSG00000087053	MTMR2|MTMR2	protein_coding
242.97	-0.829544	0.177542	-4.67238	2.97735e-06	9.83141e-05	ENSG00000144285	SCN1A|SCN1A	protein_coding
17723.9	-0.392752	0.0840679	-4.67184	2.98518e-06	9.84115e-05	ENSG00000091656	ZFHX4|ZFHX4	protein_coding
4490.64	-0.631877	0.13526	-4.67157	2.98911e-06	9.84115e-05	ENSG00000140181	HERC2P2|HERC2P2	pseudogene
1650.06	0.329443	0.0705828	4.66747	3.04932e-06	0.000100246	ENSG00000141458	NPC1|NPC1	protein_coding
160.599	-0.822752	0.176299	-4.6668	3.05933e-06	0.000100427	ENSG00000235436	DPY19L2P4|DPY19L2P4	pseudogene
1752.36	0.320944	0.0687969	4.66509	3.08483e-06	0.000101115	ENSG00000204386	NEU1|NEU1	protein_coding
3712.21	0.515259	0.110523	4.66203	3.13109e-06	0.000102481	ENSG00000170312	CDK1|CDK1	protein_coding
1009.87	0.517053	0.110917	4.66163	3.13713e-06	0.000102528	ENSG00000158987	RAPGEF6|RAPGEF6	protein_coding
2201.69	-0.267142	0.0573574	-4.6575	3.20078e-06	0.000104456	ENSG00000127328	RAB3IP|RAB3IP	protein_coding
199.765	-0.710888	0.152749	-4.65395	3.25641e-06	0.000106116	ENSG00000259714	LINC00594|LINC00594	lincRNA
1903.69	0.533715	0.114769	4.65033	3.31411e-06	0.000107839	ENSG00000143228	NUF2|NUF2	protein_coding
2058.47	-0.285943	0.061503	-4.64924	3.33154e-06	0.000108248	ENSG00000167114	SLC27A4|SLC27A4	protein_coding
146.238	-0.739096	0.158992	-4.64864	3.34123e-06	0.000108406	ENSG00000178809	TRIM73|TRIM73	protein_coding
9963.35	0.24595	0.0529223	4.64738	3.36176e-06	0.000108913	ENSG00000101367	MAPRE1|MAPRE1	protein_coding
5344.2	0.387944	0.08356	4.6427	3.43886e-06	0.00011125	ENSG00000220884	MESTP1|MESTP1	pseudogene
1224.29	0.288996	0.0622617	4.64163	3.45674e-06	0.000111666	ENSG00000130340	SNX9|SNX9	protein_coding
2371.88	-0.992023	0.213738	-4.64131	3.46211e-06	0.000111678	ENSG00000121904	CSMD2|CSMD2	protein_coding
17114.8	0.334241	0.07213	4.63386	3.58901e-06	0.000115571	ENSG00000107863	ARHGAP21|ARHGAP21	protein_coding
833.425	0.396685	0.0856099	4.63363	3.59314e-06	0.000115571	ENSG00000253541	SEPT10P1|SEPT10P1	pseudogene
5541.69	0.29482	0.0636343	4.63304	3.60341e-06	0.000115734	ENSG00000065809	FAM107B|FAM107B	protein_coding
12125.7	-0.610127	0.131767	-4.63036	3.6503e-06	0.000117072	ENSG00000148053	NTRK2|NTRK2	protein_coding
15.5286	2.48288	0.53704	4.62326	3.77753e-06	0.000120978	ENSG00000225649	AC064875.2|AC064875.2	processed_transcript
884.893	-0.634131	0.137218	-4.62133	3.81296e-06	0.000121938	ENSG00000185477	GPRIN3|GPRIN3	protein_coding
1516.66	0.476788	0.103183	4.62079	3.82276e-06	0.000122064	ENSG00000120539	MASTL|MASTL	protein_coding
2902.67	0.473132	0.102398	4.62052	3.82783e-06	0.000122064	ENSG00000164111	ANXA5|ANXA5	protein_coding
530.861	-0.774027	0.167617	-4.61783	3.87767e-06	0.000123477	ENSG00000126583	PRKCG|PRKCG	protein_coding
188.393	0.638755	0.138369	4.61631	3.9063e-06	0.000124212	ENSG00000196787	HIST1H2AG|HIST1H2AG	protein_coding
2734.57	0.632394	0.137115	4.61213	3.98558e-06	0.000126552	ENSG00000182568	SATB1|SATB1	protein_coding
70.1131	-1.20304	0.26103	-4.6088	4.04992e-06	0.000128412	ENSG00000172508	CARNS1|CARNS1	protein_coding
3905.34	0.236169	0.0512504	4.60814	4.06292e-06	0.000128642	ENSG00000010270	STARD3NL|STARD3NL	protein_coding
1783.9	-0.550948	0.119651	-4.60462	4.13229e-06	0.000130653	ENSG00000213023	SYT3|SYT3	protein_coding
112.008	0.883965	0.192298	4.59684	4.28941e-06	0.000135429	ENSG00000035664	DAPK2|DAPK2	protein_coding
13519.5	0.236734	0.0515152	4.59542	4.31869e-06	0.000136161	ENSG00000136527	TRA2B|TRA2B	protein_coding
2737.82	0.197588	0.0430072	4.5943	4.3421e-06	0.00013668	ENSG00000157593	SLC35B2|SLC35B2	protein_coding
1174.91	0.352199	0.0766643	4.59404	4.34739e-06	0.00013668	ENSG00000257704	PRR24|PRR24	protein_coding
17507.5	0.291936	0.0636398	4.58731	4.48992e-06	0.000140962	ENSG00000167470	MIDN|MIDN	protein_coding
2921.96	-0.590676	0.128803	-4.58587	4.521e-06	0.000141738	ENSG00000148123	LPPR1|LPPR1	protein_coding
519.798	-0.689353	0.150337	-4.5854	4.53125e-06	0.000141861	ENSG00000186862	PDZD7|PDZD7	protein_coding
3197.54	0.566057	0.12353	4.58234	4.5981e-06	0.000143752	ENSG00000172348	RCAN2|RCAN2	protein_coding
13513.9	0.238747	0.0521202	4.58071	4.63405e-06	0.000144673	ENSG00000077264	PAK3|PAK3	protein_coding
11981.6	0.396329	0.0865311	4.58019	4.64556e-06	0.00014483	ENSG00000117519	CNN3|CNN3	protein_coding
1093.96	-0.708172	0.154685	-4.57816	4.69074e-06	0.000145831	ENSG00000075826	SEC31B|SEC31B	protein_coding
8174.19	-0.287536	0.0628026	-4.57841	4.68526e-06	0.000145831	ENSG00000101745	ANKRD12|ANKRD12	protein_coding
1628.3	-0.488186	0.106667	-4.57673	4.72298e-06	0.000146629	ENSG00000131398	KCNC3|KCNC3	protein_coding
16342.6	-0.189376	0.0413969	-4.57464	4.77037e-06	0.000147895	ENSG00000173898	SPTBN2|SPTBN2	protein_coding
12588.9	0.208775	0.0456821	4.57017	4.87321e-06	0.000150874	ENSG00000188375	H3F3C|H3F3C	protein_coding
2146.84	-0.828562	0.181499	-4.56511	4.99238e-06	0.000154349	ENSG00000157087	ATP2B2|ATP2B2	protein_coding
3573.49	-0.3023	0.066239	-4.56377	5.02424e-06	0.000155119	ENSG00000139364	TMEM132B|TMEM132B	protein_coding
949.599	0.487385	0.106829	4.5623	5.05974e-06	0.000155999	ENSG00000173548	SNX33|SNX33	protein_coding
261.609	-0.659881	0.144694	-4.56051	5.10284e-06	0.000157111	ENSG00000261888	AC144831.1|AC144831.1	lincRNA
3078.57	0.261293	0.0573358	4.55725	5.18283e-06	0.000159354	ENSG00000159592	GPBP1L1|GPBP1L1	protein_coding
2669.95	-0.748435	0.164394	-4.55271	5.29601e-06	0.00016261	ENSG00000145721	LIX1|LIX1	protein_coding
7204.21	-0.277433	0.0609462	-4.5521	5.3112e-06	0.000162852	ENSG00000144711	IQSEC1|IQSEC1	protein_coding
721.702	0.512877	0.112815	4.54617	5.46315e-06	0.000167282	ENSG00000154839	SKA1|SKA1	protein_coding
1326.72	0.410857	0.0904121	4.54427	5.51266e-06	0.000168566	ENSG00000104447	TRPS1|TRPS1	protein_coding
9376.26	0.426663	0.0939045	4.54358	5.5306e-06	0.000168653	ENSG00000103187	COTL1|COTL1	protein_coding
1637.15	0.346542	0.0762699	4.54362	5.5295e-06	0.000168653	ENSG00000186522	SEPT10|SEPT10	protein_coding
1608.8	-0.346784	0.0763338	-4.543	5.54596e-06	0.000168891	ENSG00000107864	CPEB3|CPEB3	protein_coding
1437.4	0.311091	0.0685237	4.5399	5.62817e-06	0.000171161	ENSG00000149084	HSD17B12|HSD17B12	protein_coding
321.817	0.431424	0.0950512	4.53886	5.65592e-06	0.000171771	ENSG00000074621	SLC24A1|SLC24A1	protein_coding
32.4005	-1.75513	0.386869	-4.53677	5.71235e-06	0.000173249	ENSG00000231827	RP11-216N14.5|RP11-216N14.5	pseudogene
1260.98	0.322745	0.0711487	4.5362	5.72763e-06	0.000173476	ENSG00000166444	ST5|ST5	protein_coding
2275.32	0.254508	0.05614	4.53346	5.80265e-06	0.000175511	ENSG00000188938	FAM120AOS|FAM120AOS	protein_coding
1453.35	0.407719	0.0899419	4.53314	5.8113e-06	0.000175534	ENSG00000174799	CEP135|CEP135	protein_coding
4622.32	0.211189	0.046686	4.5236	6.07968e-06	0.000183393	ENSG00000154473	BUB3|BUB3	protein_coding
6288.94	-0.292276	0.0646308	-4.52225	6.1187e-06	0.000184321	ENSG00000132872	SYT4|SYT4	protein_coding
1028.11	-0.692361	0.153458	-4.51173	6.43002e-06	0.000193438	ENSG00000169436	COL22A1|COL22A1	protein_coding
256.39	0.625046	0.138572	4.51062	6.46371e-06	0.00019419	ENSG00000198189	HSD17B11|HSD17B11	protein_coding
1211.57	-0.425776	0.0944118	-4.50978	6.48956e-06	0.000194704	ENSG00000137193	PIM1|PIM1	protein_coding
3358.04	0.494989	0.109771	4.50927	6.50518e-06	0.000194911	ENSG00000197977	ELOVL2|ELOVL2	protein_coding
1411.43	-0.665957	0.147707	-4.50864	6.52439e-06	0.000195224	ENSG00000174501	ANKRD36C|ANKRD36C	protein_coding
1145.79	-0.629421	0.139679	-4.50621	6.5996e-06	0.000197012	ENSG00000113763	UNC5A|UNC5A	protein_coding
1719.15	0.282368	0.0626629	4.50614	6.6018e-06	0.000197012	ENSG00000137814	HAUS2|HAUS2	protein_coding
3044.91	-0.517927	0.114995	-4.50392	6.67123e-06	0.000198819	ENSG00000186648	LRRC16B|LRRC16B	protein_coding
1526.88	0.328034	0.0729069	4.49936	6.81588e-06	0.000202859	ENSG00000163635	ATXN7|ATXN7	protein_coding
11508.5	0.588638	0.13086	4.49824	6.85173e-06	0.000203654	ENSG00000079215	SLC1A3|SLC1A3	protein_coding
2964.42	-0.398082	0.0886522	-4.49038	7.10947e-06	0.000211034	ENSG00000128567	PODXL|PODXL	protein_coding
1483.94	-0.370657	0.082574	-4.48878	7.16315e-06	0.000212345	ENSG00000165548	TMEM63C|TMEM63C	protein_coding
542.649	-0.719551	0.160314	-4.48839	7.17646e-06	0.000212457	ENSG00000113805	CNTN3|CNTN3	protein_coding
4272.95	-0.25991	0.0579187	-4.4875	7.20626e-06	0.000213057	ENSG00000162521	RBBP4|RBBP4	protein_coding
2483.81	0.207869	0.0463246	4.48721	7.21607e-06	0.000213065	ENSG00000130741	EIF2S3|EIF2S3	protein_coding
116.796	0.808999	0.180483	4.48242	7.38022e-06	0.000217624	ENSG00000111981	ULBP1|ULBP1	protein_coding
3353.66	-0.210703	0.0470355	-4.47966	7.47624e-06	0.000219044	ENSG00000008130	NADK|NADK	protein_coding
954.001	-0.487733	0.108857	-4.48051	7.44665e-06	0.000219044	ENSG00000132938	MTUS2|MTUS2	protein_coding
821.029	0.544929	0.121634	4.48008	7.46162e-06	0.000219044	ENSG00000183941	HIST2H4A|HIST2H4A	protein_coding
1763.33	-0.690656	0.154156	-4.48023	7.4561e-06	0.000219044	ENSG00000185513	L3MBTL1|L3MBTL1	protein_coding
8880.04	-0.264599	0.0590672	-4.47962	7.47744e-06	0.000219044	ENSG00000205726	ITSN1|ITSN1	protein_coding
1110.47	0.340572	0.0760772	4.47667	7.58171e-06	0.000221807	ENSG00000085999	RAD54L|RAD54L	protein_coding
4399.19	0.487802	0.108979	4.47609	7.60236e-06	0.00022212	ENSG00000002586	CD99|CD99	protein_coding
486.063	-0.660674	0.147674	-4.47388	7.68123e-06	0.000224131	ENSG00000180616	SSTR2|SSTR2	protein_coding
1091.04	0.472646	0.105658	4.47335	7.70048e-06	0.000224382	ENSG00000121621	KIF18A|KIF18A	protein_coding
300.914	0.561298	0.125483	4.47308	7.70994e-06	0.000224382	ENSG00000166682	TMPRSS5|TMPRSS5	protein_coding
1584.24	0.467112	0.104445	4.47235	7.7366e-06	0.000224865	ENSG00000118193	KIF14|KIF14	protein_coding
10863.7	0.384095	0.0859392	4.46939	7.84447e-06	0.000227704	ENSG00000044115	CTNNA1|CTNNA1	protein_coding
45.2335	1.93079	0.432101	4.46838	7.88128e-06	0.000228475	ENSG00000136842	TMOD1|TMOD1	protein_coding
393.224	0.523073	0.117192	4.4634	8.06707e-06	0.000233558	ENSG00000152422	XRCC4|XRCC4	protein_coding
2457.69	0.261895	0.0586805	4.46307	8.07933e-06	0.00023361	ENSG00000154035	C17orf103|C17orf103	protein_coding
2233.01	0.555356	0.12448	4.46139	8.14282e-06	0.000235024	ENSG00000068489	PRR11|PRR11	protein_coding
1478.5	-0.530189	0.118844	-4.46122	8.1493e-06	0.000235024	ENSG00000153404	PLEKHG4B|PLEKHG4B	protein_coding
7181.44	-0.2237	0.0501522	-4.46042	8.1801e-06	0.000235608	ENSG00000082805	ERC1|ERC1	protein_coding
597.785	0.419222	0.0939998	4.45982	8.20287e-06	0.000235959	ENSG00000133789	SWAP70|SWAP70	protein_coding
1696.47	0.506036	0.113565	4.4559	8.3542e-06	0.000240003	ENSG00000165304	MELK|MELK	protein_coding
125594	0.244261	0.0548547	4.45287	8.47314e-06	0.000243107	ENSG00000137285	TUBB2B|TUBB2B	protein_coding
8402.41	-0.385328	0.0865449	-4.45235	8.4936e-06	0.000243381	ENSG00000169783	LINGO1|LINGO1	protein_coding
4190.2	0.510885	0.114766	4.45154	8.52558e-06	0.000243985	ENSG00000171848	RRM2|RRM2	protein_coding
17100.7	-0.24744	0.0555941	-4.45083	8.55394e-06	0.000244483	ENSG00000168824	NSG1|NSG1	protein_coding
4791.96	0.164175	0.0369009	4.44906	8.6245e-06	0.000246184	ENSG00000204178	TMEM57|TMEM57	protein_coding
5126.91	-0.560602	0.126078	-4.44647	8.72928e-06	0.000248747	ENSG00000181790	BAI1|BAI1	protein_coding
1155.94	0.364133	0.0818959	4.44629	8.73658e-06	0.000248747	ENSG00000197429	IPP|IPP	protein_coding
639.053	-0.716677	0.161231	-4.44505	8.78728e-06	0.000249872	ENSG00000006071	ABCC8|ABCC8	protein_coding
3423.87	-0.270159	0.0608192	-4.442	8.91265e-06	0.000253115	ENSG00000131368	MRPS25|MRPS25	protein_coding
1094.38	0.332962	0.0749853	4.44036	8.98075e-06	0.000254725	ENSG00000166024	R3HCC1L|R3HCC1L	protein_coding
4155.01	-0.430924	0.0971414	-4.43605	9.16239e-06	0.000259218	ENSG00000064042	LIMCH1|LIMCH1	protein_coding
1095.34	0.419515	0.0945686	4.43609	9.16054e-06	0.000259218	ENSG00000124067	SLC12A4|SLC12A4	protein_coding
22476.1	0.282097	0.0635976	4.43565	9.17934e-06	0.000259369	ENSG00000134824	FADS2|FADS2	protein_coding
3118.85	0.355746	0.0802163	4.43483	9.21444e-06	0.000259703	ENSG00000122952	ZWINT|ZWINT	protein_coding
24.6647	2.65016	0.597579	4.43484	9.21423e-06	0.000259703	ENSG00000248329	RP11-366M4.3|RP11-366M4.3	processed_transcript
1626.6	-0.713882	0.161154	-4.4298	9.43184e-06	0.000265495	ENSG00000215475	SIAH3|SIAH3	protein_coding
181.947	-1.22084	0.275653	-4.4289	9.47164e-06	0.00026628	ENSG00000136297	MMD2|MMD2	protein_coding
2171.6	-0.261236	0.0589891	-4.42855	9.48682e-06	0.000266371	ENSG00000228794	LINC01128|LINC01128	processed_transcript
969.819	0.513416	0.116026	4.425	9.64404e-06	0.000270445	ENSG00000072571	HMMR|HMMR	protein_coding
624.398	0.449858	0.101753	4.42107	9.82137e-06	0.000275072	ENSG00000143545	RAB13|RAB13	protein_coding
4893.39	0.39707	0.0899395	4.41486	1.01076e-05	0.000282734	ENSG00000237649	KIFC1|KIFC1	protein_coding
317.248	-0.666811	0.151049	-4.41454	1.01226e-05	0.0002828	ENSG00000184611	KCNH7|KCNH7	protein_coding
967.908	0.288278	0.065334	4.41237	1.02244e-05	0.000285163	ENSG00000115392	FANCL|FANCL	protein_coding
1055.88	-0.432536	0.0980319	-4.4122	1.02327e-05	0.000285163	ENSG00000179542	SLITRK4|SLITRK4	protein_coding
769.432	0.650382	0.147488	4.40974	1.03496e-05	0.000288059	ENSG00000104325	DECR1|DECR1	protein_coding
2608.98	-0.387963	0.0879856	-4.4094	1.0366e-05	0.000288156	ENSG00000148660	CAMK2G|CAMK2G	protein_coding
41006.6	-0.136487	0.0309586	-4.40869	1.03997e-05	0.000288734	ENSG00000170027	YWHAG|YWHAG	protein_coding
3225.61	0.286801	0.0651019	4.40542	1.05581e-05	0.000292769	ENSG00000116478	HDAC1|HDAC1	protein_coding
5074.88	0.300786	0.0683165	4.40284	1.06844e-05	0.000295902	ENSG00000225968	ELFN1|ELFN1	protein_coding
3833.55	0.280543	0.0637538	4.4004	1.08051e-05	0.000298873	ENSG00000109929	SC5D|SC5D	protein_coding
98.2667	-1.15237	0.261932	-4.39949	1.08508e-05	0.000299766	ENSG00000181215	C4orf50|C4orf50	protein_coding
16265.6	-0.205538	0.0467326	-4.39816	1.09171e-05	0.000301226	ENSG00000133030	MPRIP|MPRIP	protein_coding
3228.49	-0.414598	0.094283	-4.39738	1.09565e-05	0.000301939	ENSG00000164066	INTU|INTU	protein_coding
2668.22	-0.631983	0.143768	-4.39584	1.10343e-05	0.000303709	ENSG00000141837	CACNA1A|CACNA1A	protein_coding
40435.2	-0.450393	0.102476	-4.39509	1.10728e-05	0.000304394	ENSG00000186868	MAPT|MAPT	protein_coding
1534.41	-0.395726	0.0901185	-4.39118	1.1274e-05	0.000309542	ENSG00000153933	DGKE|DGKE	protein_coding
6649.56	0.224073	0.0510477	4.38949	1.13615e-05	0.000311483	ENSG00000072274	TFRC|TFRC	protein_coding
1767.08	0.414947	0.0945365	4.38928	1.13726e-05	0.000311483	ENSG00000177119	ANO6|ANO6	protein_coding
2156.47	-0.241057	0.0549736	-4.38496	1.16009e-05	0.000316959	ENSG00000114648	KLHL18|KLHL18	protein_coding
210.497	-1.27702	0.291212	-4.3852	1.1588e-05	0.000316959	ENSG00000139292	LGR5|LGR5	protein_coding
6402.42	0.235157	0.0536447	4.3836	1.16732e-05	0.000318545	ENSG00000137094	DNAJB5|DNAJB5	protein_coding
8621.82	0.167101	0.0381264	4.38282	1.17155e-05	0.000319285	ENSG00000111786	SRSF9|SRSF9	protein_coding
498.918	-0.576047	0.131441	-4.38257	1.17289e-05	0.000319285	ENSG00000139537	CCDC65|CCDC65	protein_coding
3525.03	0.215842	0.0492666	4.3811	1.18083e-05	0.000321054	ENSG00000164609	SLU7|SLU7	protein_coding
4360.64	0.356823	0.0814772	4.37942	1.18997e-05	0.000323144	ENSG00000099625	C19orf26|C19orf26	protein_coding
186.434	-0.771187	0.176154	-4.37792	1.19815e-05	0.000324972	ENSG00000159733	ZFYVE28|ZFYVE28	protein_coding
1792.16	0.430001	0.0982338	4.37732	1.20147e-05	0.000325477	ENSG00000035499	DEPDC1B|DEPDC1B	protein_coding
11225.6	0.462133	0.105599	4.37628	1.20721e-05	0.000326635	ENSG00000106484	MEST|MEST	protein_coding
315.511	-0.595303	0.136186	-4.37123	1.23547e-05	0.000333875	ENSG00000167992	VWCE|VWCE	protein_coding
1980.49	0.486013	0.111247	4.36878	1.24944e-05	0.000337244	ENSG00000180592	SKIDA1|SKIDA1	protein_coding
2209.87	-0.30026	0.0687341	-4.36842	1.25148e-05	0.000337385	ENSG00000140538	NTRK3|NTRK3	protein_coding
3707.12	-0.459367	0.105202	-4.36653	1.26236e-05	0.000339907	ENSG00000112159	MDN1|MDN1	protein_coding
8071.35	0.409541	0.0938295	4.36474	1.27275e-05	0.000342292	ENSG00000148516	ZEB1|ZEB1	protein_coding
579.809	-0.830213	0.190284	-4.36301	1.28283e-05	0.000344589	ENSG00000183117	CSMD1|CSMD1	protein_coding
6439.27	-0.209612	0.048063	-4.3612	1.29349e-05	0.000347034	ENSG00000184402	SS18L1|SS18L1	protein_coding
3957.81	-0.366655	0.0840996	-4.35977	1.30197e-05	0.00034889	ENSG00000101349	PAK7|PAK7	protein_coding
2528.49	0.545505	0.125135	4.35934	1.30453e-05	0.000349158	ENSG00000105926	MPP6|MPP6	protein_coding
712.76	-0.521403	0.119726	-4.35497	1.33086e-05	0.000355779	ENSG00000259796	RP11-355I22.7|RP11-355I22.7	sense_overlapping
2394.95	-0.315159	0.0724631	-4.34923	1.36613e-05	0.000364771	ENSG00000162104	ADCY9|ADCY9	protein_coding
789.034	0.4564	0.105001	4.34661	1.38257e-05	0.000368718	ENSG00000137831	UACA|UACA	protein_coding
3397.66	0.471198	0.10844	4.34526	1.39111e-05	0.000370554	ENSG00000140848	CPNE2|CPNE2	protein_coding
8076.06	0.323152	0.074451	4.34046	1.42184e-05	0.000377387	ENSG00000052802	MSMO1|MSMO1	protein_coding
7702.81	0.475397	0.109521	4.34071	1.42023e-05	0.000377387	ENSG00000128595	CALU|CALU	protein_coding
855.715	0.33132	0.0763285	4.34071	1.42026e-05	0.000377387	ENSG00000183340	JRKL|JRKL	protein_coding
1939.22	0.503094	0.115925	4.33982	1.42602e-05	0.000378048	ENSG00000164649	CDCA7L|CDCA7L	protein_coding
1289.86	-0.782923	0.180499	-4.33754	1.44084e-05	0.000381524	ENSG00000149527	PLCH2|PLCH2	protein_coding
859.31	0.404652	0.093324	4.33599	1.45107e-05	0.000383777	ENSG00000146143	PRIM2|PRIM2	protein_coding
196.285	-1.06931	0.246735	-4.33384	1.4653e-05	0.000386862	ENSG00000100033	PRODH|PRODH	protein_coding
2747.35	0.440851	0.101726	4.33371	1.4662e-05	0.000386862	ENSG00000109805	NCAPG|NCAPG	protein_coding
6546.75	0.305681	0.0705533	4.33263	1.47342e-05	0.000388307	ENSG00000172893	DHCR7|DHCR7	protein_coding
3176.79	0.220749	0.0509633	4.33153	1.48075e-05	0.000389779	ENSG00000170852	KBTBD2|KBTBD2	protein_coding
1146.23	0.281247	0.0649546	4.3299	1.49179e-05	0.000392223	ENSG00000188295	ZNF669|ZNF669	protein_coding
4863.2	-0.20476	0.0473006	-4.32892	1.49843e-05	0.000393505	ENSG00000138439	FAM117B|FAM117B	protein_coding
1675.42	-0.461092	0.10662	-4.32462	1.52792e-05	0.000400778	ENSG00000167733	HSD11B1L|HSD11B1L	protein_coding
2224.98	0.466963	0.10808	4.32052	1.55665e-05	0.000407357	ENSG00000080986	NDC80|NDC80	protein_coding
76188.6	0.326144	0.0754846	4.32067	1.55559e-05	0.000407357	ENSG00000124766	SOX4|SOX4	protein_coding
84.9394	-1.02724	0.237779	-4.32015	1.5592e-05	0.000407545	ENSG00000184838	PRR16|PRR16	protein_coding
1702.85	0.286079	0.0662391	4.31888	1.5682e-05	0.000409419	ENSG00000234456	MAGI2-AS3|MAGI2-AS3	processed_transcript
3076.18	-0.518273	0.120059	-4.31684	1.58282e-05	0.00041179	ENSG00000118946	PCDH17|PCDH17	protein_coding
490.878	0.522164	0.120947	4.3173	1.57949e-05	0.00041179	ENSG00000129810	SGOL1|SGOL1	protein_coding
549.11	0.505158	0.117018	4.31694	1.58207e-05	0.00041179	ENSG00000170561	IRX2|IRX2	protein_coding
19278	0.285991	0.0662597	4.3162	1.58735e-05	0.000412489	ENSG00000187957	DNER|DNER	protein_coding
1876.5	0.325028	0.0753177	4.31543	1.59295e-05	0.000413463	ENSG00000014123	UFL1|UFL1	protein_coding
7847.02	0.158121	0.0366477	4.31461	1.59887e-05	0.000414519	ENSG00000123983	ACSL3|ACSL3	protein_coding
113741	-0.166879	0.0387023	-4.31186	1.61885e-05	0.000419212	ENSG00000113657	DPYSL3|DPYSL3	protein_coding
583.449	0.51423	0.119272	4.31141	1.62217e-05	0.000419584	ENSG00000151929	BAG3|BAG3	protein_coding
68.5356	1.16625	0.270906	4.305	1.66987e-05	0.000431421	ENSG00000100276	RASL10A|RASL10A	protein_coding
812.126	0.445245	0.103441	4.30432	1.67498e-05	0.00043224	ENSG00000051180	RAD51|RAD51	protein_coding
14467.9	-0.447583	0.104014	-4.3031	1.68423e-05	0.000434128	ENSG00000173064	HECTD4|HECTD4	protein_coding
3692.34	-0.474245	0.110313	-4.29908	1.7151e-05	0.000441574	ENSG00000260230	FRRS1L|FRRS1L	protein_coding
3375.88	-0.243672	0.0567197	-4.29606	1.73858e-05	0.000447105	ENSG00000188227	ZNF793|ZNF793	protein_coding
350.611	0.590964	0.137619	4.2942	1.75321e-05	0.000450348	ENSG00000140044	JDP2|JDP2	protein_coding
96.998	1.15255	0.268423	4.29379	1.75648e-05	0.000450668	ENSG00000172965	MIR4435-1HG|MIR4435-1HG	lincRNA
3510.29	0.413943	0.0965621	4.28681	1.81256e-05	0.000464524	ENSG00000150760	DOCK1|DOCK1	protein_coding
1053.45	0.394622	0.0920673	4.28623	1.81732e-05	0.000465208	ENSG00000111247	RAD51AP1|RAD51AP1	protein_coding
12258.8	-0.313668	0.0731908	-4.28562	1.8223e-05	0.00046595	ENSG00000178209	PLEC|PLEC	protein_coding
2128.2	-0.707544	0.165189	-4.28324	1.84192e-05	0.00047026	ENSG00000078725	BRINP1|BRINP1	protein_coding
2984.64	-0.234538	0.0547595	-4.28306	1.84337e-05	0.00047026	ENSG00000152495	CAMK4|CAMK4	protein_coding
2199.64	-0.344928	0.0805985	-4.27959	1.87241e-05	0.000477122	ENSG00000150627	WDR17|WDR17	protein_coding
895.226	0.320952	0.075102	4.27355	1.92385e-05	0.000489672	ENSG00000244486	SCARF2|SCARF2	protein_coding
1848.82	0.31003	0.072576	4.27179	1.93909e-05	0.000492987	ENSG00000169515	CCDC8|CCDC8	protein_coding
2220	0.219475	0.0514161	4.2686	1.96702e-05	0.00049952	ENSG00000142409	ZNF787|ZNF787	protein_coding
3312.23	0.415875	0.0974383	4.26809	1.97153e-05	0.000500098	ENSG00000146918	NCAPG2|NCAPG2	protein_coding
1067.53	0.252795	0.059247	4.2668	1.98295e-05	0.000502423	ENSG00000184208	C22orf46|C22orf46	protein_coding
3880.06	0.20272	0.0475184	4.26613	1.9889e-05	0.000503359	ENSG00000165527	ARF6|ARF6	protein_coding
397.852	0.640368	0.150155	4.26471	2.00165e-05	0.000506011	ENSG00000105499	PLA2G4C|PLA2G4C	protein_coding
267.873	-0.889141	0.208502	-4.26443	2.00412e-05	0.000506062	ENSG00000160867	FGFR4|FGFR4	protein_coding
27.2021	1.88607	0.442522	4.2621	2.02518e-05	0.000510804	ENSG00000170006	TMEM154|TMEM154	protein_coding
757.528	0.48597	0.114046	4.26118	2.03354e-05	0.000512332	ENSG00000114200	BCHE|BCHE	protein_coding
5176.24	0.359134	0.084298	4.26029	2.04161e-05	0.000513786	ENSG00000130164	LDLR|LDLR	protein_coding
148.211	0.825071	0.193766	4.25807	2.062e-05	0.000518332	ENSG00000164949	GEM|GEM	protein_coding
463.15	0.859967	0.201975	4.2578	2.06448e-05	0.000518373	ENSG00000147509	RGS20|RGS20	protein_coding
4187.06	-0.540668	0.127051	-4.25552	2.08564e-05	0.00052251	ENSG00000165617	DACT1|DACT1	protein_coding
21.2728	-2.20551	0.518269	-4.25554	2.08548e-05	0.00052251	ENSG00000272971	RP11-284F21.11|RP11-284F21.11	lincRNA
1578.18	1.29078	0.303797	4.24881	2.14911e-05	0.000537807	ENSG00000091490	SEL1L3|SEL1L3	protein_coding
6939.69	0.335565	0.0789883	4.24829	2.15409e-05	0.000538451	ENSG00000101972	STAG2|STAG2	protein_coding
1257.88	0.348982	0.0821552	4.24784	2.15842e-05	0.000538928	ENSG00000075790	BCAP29|BCAP29	protein_coding
2388.3	-1.212	0.285409	-4.24654	2.17094e-05	0.00054145	ENSG00000185742	C11orf87|C11orf87	protein_coding
1821.57	0.615468	0.144992	4.24485	2.18737e-05	0.000544937	ENSG00000005513	SOX8|SOX8	protein_coding
1034.96	0.490273	0.115522	4.24399	2.19584e-05	0.000546438	ENSG00000176771	NCKAP5|NCKAP5	protein_coding
1725.67	0.340611	0.0802631	4.24368	2.19881e-05	0.000546569	ENSG00000219201	RP11-181C21.4|RP11-181C21.4	pseudogene
7963.42	-0.330543	0.0779272	-4.24169	2.21847e-05	0.000550842	ENSG00000110514	MADD|MADD	protein_coding
101.626	0.957773	0.225843	4.24088	2.22643e-05	0.000552203	ENSG00000167994	RAB3IL1|RAB3IL1	protein_coding
475.62	0.62055	0.146345	4.24033	2.23196e-05	0.000552961	ENSG00000183798	EMILIN3|EMILIN3	protein_coding
645.12	-0.44157	0.104156	-4.23952	2.23994e-05	0.000554322	ENSG00000197653	DNAH10|DNAH10	protein_coding
986.59	-0.457464	0.107948	-4.23782	2.25702e-05	0.000557932	ENSG00000074276	CDHR2|CDHR2	protein_coding
3698.82	-0.398872	0.0942166	-4.23356	2.30016e-05	0.000567967	ENSG00000101384	JAG1|JAG1	protein_coding
549.002	0.512772	0.121152	4.23248	2.31127e-05	0.000569985	ENSG00000121211	MND1|MND1	protein_coding
780.119	0.311545	0.0736118	4.23227	2.31344e-05	0.000569985	ENSG00000139083	ETV6|ETV6	protein_coding
17851.1	-0.199492	0.0471437	-4.23157	2.32065e-05	0.000570717	ENSG00000075340	ADD2|ADD2	protein_coding
30851.4	0.192612	0.0455187	4.23149	2.32153e-05	0.000570717	ENSG00000113161	HMGCR|HMGCR	protein_coding
152.188	-1.18138	0.279224	-4.23094	2.32719e-05	0.000571481	ENSG00000233974	RP11-823P9.3|RP11-823P9.3	pseudogene
2635.82	-0.371995	0.0879284	-4.23066	2.33002e-05	0.000571547	ENSG00000150938	CRIM1|CRIM1	protein_coding
319.555	0.693195	0.164001	4.22677	2.3707e-05	0.000580886	ENSG00000229743	LINC01159|LINC01159	antisense
827.114	0.46157	0.109216	4.22622	2.37648e-05	0.000581665	ENSG00000182217	HIST2H4B|HIST2H4B	protein_coding
17524.3	-0.23867	0.0565137	-4.22322	2.40833e-05	0.00058868	ENSG00000155980	KIF5A|KIF5A	protein_coding
10478.2	0.367551	0.0870349	4.22303	2.41042e-05	0.00058868	ENSG00000213722	DDAH2|DDAH2	protein_coding
3982.33	-0.431514	0.102223	-4.22129	2.42906e-05	0.000592447	ENSG00000197380	DACT3|DACT3	protein_coding
197.776	0.533942	0.126494	4.2211	2.43115e-05	0.000592447	ENSG00000213250	RBMS2P1|RBMS2P1	pseudogene
42.8796	-1.18873	0.281735	-4.2193	2.45063e-05	0.000596543	ENSG00000260060	RP11-388M20.1|RP11-388M20.1	antisense
325.035	-0.989887	0.234745	-4.21686	2.47723e-05	0.00060236	ENSG00000155846	PPARGC1B|PPARGC1B	protein_coding
4260.73	0.367612	0.0872053	4.21548	2.49252e-05	0.000605419	ENSG00000121210	KIAA0922|KIAA0922	protein_coding
625.528	0.38311	0.0909041	4.21444	2.50393e-05	0.00060753	ENSG00000101574	METTL4|METTL4	protein_coding
110.55	1.30635	0.310277	4.21027	2.55071e-05	0.000618208	ENSG00000131196	NFATC1|NFATC1	protein_coding
1370.59	0.44676	0.106121	4.20992	2.55465e-05	0.000618492	ENSG00000249992	TMEM158|TMEM158	protein_coding
12305	-0.3957	0.0940384	-4.20786	2.57806e-05	0.000623482	ENSG00000092096	SLC22A17|SLC22A17	protein_coding
1964.01	0.39461	0.0938437	4.20497	2.61118e-05	0.000630648	ENSG00000102699	PARP4|PARP4	protein_coding
1478.68	-0.304613	0.0724474	-4.20462	2.61524e-05	0.000630648	ENSG00000164082	GRM2|GRM2	protein_coding
350.381	0.492099	0.11704	4.20454	2.61616e-05	0.000630648	ENSG00000167103	PIP5KL1|PIP5KL1	protein_coding
1167.07	-0.651134	0.154922	-4.20297	2.63437e-05	0.000634351	ENSG00000165379	LRFN5|LRFN5	protein_coding
2183.07	-0.48927	0.116441	-4.20188	2.64705e-05	0.000636718	ENSG00000237037	NDUFA6-AS1|NDUFA6-AS1	processed_transcript
5438.64	0.222684	0.0530072	4.20102	2.65719e-05	0.00063847	ENSG00000136802	LRRC8A|LRRC8A	protein_coding
3974.87	0.307589	0.0732436	4.19954	2.67457e-05	0.000641953	ENSG00000163683	SMIM14|SMIM14	protein_coding
70207.9	0.153315	0.0365195	4.19817	2.69085e-05	0.000645169	ENSG00000087460	GNAS|GNAS	protein_coding
7441.61	0.170999	0.0407661	4.19463	2.73317e-05	0.000654222	ENSG00000106443	PHF14|PHF14	protein_coding
3410.49	0.426558	0.101694	4.19452	2.73447e-05	0.000654222	ENSG00000156970	BUB1B|BUB1B	protein_coding
2603.89	-0.26573	0.0633731	-4.1931	2.75167e-05	0.000657632	ENSG00000100413	POLR3H|POLR3H	protein_coding
936.328	-1.7511	0.417676	-4.19249	2.75915e-05	0.000658713	ENSG00000137801	THBS1|THBS1	protein_coding
6350.34	0.342865	0.0818841	4.1872	2.82419e-05	0.00067352	ENSG00000135048	TMEM2|TMEM2	protein_coding
354.143	0.586729	0.140239	4.18379	2.86685e-05	0.000682965	ENSG00000135269	TES|TES	protein_coding
927.202	-0.528015	0.126436	-4.17613	2.96508e-05	0.000705613	ENSG00000197415	VEPH1|VEPH1	protein_coding
9040.25	-0.557084	0.133443	-4.1747	2.98379e-05	0.000709309	ENSG00000174498	IGDCC3|IGDCC3	protein_coding
2061.76	0.251305	0.0602129	4.17361	2.99817e-05	0.000711969	ENSG00000240809	RP11-550F7.1|RP11-550F7.1	pseudogene
1804.47	-0.261452	0.0626486	-4.1733	3.00218e-05	0.000712165	ENSG00000198046	ZNF667|ZNF667	protein_coding
3859.06	0.332589	0.0797284	4.17153	3.02568e-05	0.000715734	ENSG00000162337	LRP5|LRP5	protein_coding
240.733	0.724609	0.173702	4.17156	3.02518e-05	0.000715734	ENSG00000169129	AFAP1L2|AFAP1L2	protein_coding
1521.49	0.380992	0.0913335	4.17144	3.02685e-05	0.000715734	ENSG00000269378	ITGB1P1|ITGB1P1	pseudogene
4220.71	-0.253993	0.0608936	-4.1711	3.03139e-05	0.00071605	ENSG00000156103	MMP16|MMP16	protein_coding
892.852	0.346639	0.0831266	4.17002	3.04579e-05	0.000718494	ENSG00000102384	CENPI|CENPI	protein_coding
26684.2	-0.302939	0.0726543	-4.1696	3.05139e-05	0.000718494	ENSG00000114554	PLXNA1|PLXNA1	protein_coding
9399.45	0.23562	0.0565076	4.16971	3.04985e-05	0.000718494	ENSG00000166986	MARS|MARS	protein_coding
858.96	-0.614807	0.14748	-4.16874	3.06284e-05	0.000720429	ENSG00000036530	CYP46A1|CYP46A1	protein_coding
9638.75	-0.146419	0.035131	-4.16779	3.07563e-05	0.000722677	ENSG00000132142	ACACA|ACACA	protein_coding
1164.23	-0.300825	0.0721869	-4.16731	3.08218e-05	0.000723455	ENSG00000176463	SLCO3A1|SLCO3A1	protein_coding
1300.95	0.378053	0.0907548	4.16565	3.10467e-05	0.000727967	ENSG00000081377	CDC14B|CDC14B	protein_coding
6336.59	0.177841	0.0427045	4.16444	3.12113e-05	0.000729527	ENSG00000168256	NKIRAS2|NKIRAS2	protein_coding
12395.1	0.447617	0.107483	4.16452	3.12008e-05	0.000729527	ENSG00000184486	POU3F2|POU3F2	protein_coding
12941	-0.258609	0.0620969	-4.16461	3.11882e-05	0.000729527	ENSG00000184602	SNN|SNN	protein_coding
5122.42	0.329023	0.0790239	4.1636	3.13275e-05	0.000731478	ENSG00000205189	ZBTB10|ZBTB10	protein_coding
2780.94	0.322582	0.0775165	4.16147	3.16207e-05	0.000737553	ENSG00000145416	MARCH1|MARCH1	protein_coding
551.509	-1.22604	0.294657	-4.16091	3.16981e-05	0.000738587	ENSG00000153820	SPHKAP|SPHKAP	protein_coding
647.402	-0.543018	0.130528	-4.16016	3.1802e-05	0.000740233	ENSG00000183873	SCN5A|SCN5A	protein_coding
7708.23	0.340047	0.0817965	4.15723	3.22124e-05	0.000749005	ENSG00000167325	RRM1|RRM1	protein_coding
1143.61	-0.41156	0.0990267	-4.15605	3.23793e-05	0.000752102	ENSG00000160796	NBEAL2|NBEAL2	protein_coding
927.985	-0.374107	0.0900345	-4.15515	3.25079e-05	0.000754305	ENSG00000213066	FGFR1OP|FGFR1OP	protein_coding
523.669	0.441837	0.106348	4.15463	3.25809e-05	0.000755214	ENSG00000169105	CHST14|CHST14	protein_coding
1306.24	0.229979	0.0553882	4.15214	3.29387e-05	0.000762715	ENSG00000055147	FAM114A2|FAM114A2	protein_coding
8006.95	0.263323	0.0634287	4.15149	3.30319e-05	0.000763668	ENSG00000136238	RAC1|RAC1	protein_coding
15294.1	0.215061	0.0518048	4.15138	3.30483e-05	0.000763668	ENSG00000139675	HNRNPA1L2|HNRNPA1L2	protein_coding
8308.64	-0.817046	0.19687	-4.15018	3.32215e-05	0.000766876	ENSG00000116254	CHD5|CHD5	protein_coding
782.703	-0.902224	0.217486	-4.14843	3.34762e-05	0.000771957	ENSG00000168490	PHYHIP|PHYHIP	protein_coding
2380.99	0.230035	0.0554688	4.1471	3.36712e-05	0.000775654	ENSG00000169446	MMGT1|MMGT1	protein_coding
2547.83	-0.689925	0.166413	-4.14586	3.38543e-05	0.000779067	ENSG00000114646	CSPG5|CSPG5	protein_coding
1509.26	-0.442199	0.106691	-4.14466	3.40316e-05	0.000782342	ENSG00000111490	TBC1D30|TBC1D30	protein_coding
1119.5	-0.317878	0.0767066	-4.14408	3.41184e-05	0.000783531	ENSG00000153558	FBXL2|FBXL2	protein_coding
1071.22	-0.431614	0.104164	-4.14359	3.41917e-05	0.000784405	ENSG00000168913	ENHO|ENHO	protein_coding
2683.41	0.19078	0.0460557	4.14238	3.43721e-05	0.000787736	ENSG00000119689	DLST|DLST	protein_coding
1809.45	-0.200487	0.0484032	-4.14202	3.44264e-05	0.00078817	ENSG00000090661	CERS4|CERS4	protein_coding
4427.35	0.714283	0.172504	4.14068	3.46282e-05	0.000791978	ENSG00000113594	LIFR|LIFR	protein_coding
1237.03	0.272712	0.0658754	4.13982	3.4758e-05	0.000794133	ENSG00000004700	RECQL|RECQL	protein_coding
62.0327	-1.38305	0.334221	-4.13811	3.50178e-05	0.000799251	ENSG00000262691	CTC-277H1.7|CTC-277H1.7	processed_transcript
9110.62	-0.242514	0.0586493	-4.13498	3.54982e-05	0.000808563	ENSG00000108947	EFNB3|EFNB3	protein_coding
489.494	-0.908568	0.219724	-4.13504	3.54899e-05	0.000808563	ENSG00000205856	C22orf42|C22orf42	protein_coding
903.772	-0.770453	0.186487	-4.1314	3.60562e-05	0.000819874	ENSG00000185291	IL3RA|IL3RA	protein_coding
76.6355	1.09877	0.26596	4.13132	3.60683e-05	0.000819874	ENSG00000230498	RP4-564M11.2|RP4-564M11.2	antisense
429.246	0.820309	0.1986	4.13046	3.62039e-05	0.00082212	ENSG00000176907	C8orf4|C8orf4	protein_coding
985.278	-0.39994	0.0968772	-4.12832	3.65427e-05	0.000828969	ENSG00000145911	N4BP3|N4BP3	protein_coding
474.816	0.388008	0.0939925	4.12808	3.65812e-05	0.000829001	ENSG00000260852	FBXL19-AS1|FBXL19-AS1	antisense
171.455	-1.42741	0.345804	-4.12778	3.66275e-05	0.000829209	ENSG00000082293	COL19A1|COL19A1	protein_coding
5277.49	-0.242682	0.058807	-4.12676	3.67915e-05	0.000832076	ENSG00000113742	CPEB4|CPEB4	protein_coding
76.3806	-1.42413	0.345284	-4.12451	3.71524e-05	0.000839388	ENSG00000256973	RP11-359J14.2|RP11-359J14.2	lincRNA
5021.67	-0.500356	0.121359	-4.12293	3.7408e-05	0.000844308	ENSG00000154928	EPHB1|EPHB1	protein_coding
392.824	-0.447879	0.108639	-4.12263	3.74568e-05	0.000844556	ENSG00000099849	RASSF7|RASSF7	protein_coding
1979.74	0.25782	0.0625448	4.12217	3.7532e-05	0.000845397	ENSG00000168216	LMBRD1|LMBRD1	protein_coding
137.36	-1.2292	0.298363	-4.11983	3.79155e-05	0.000853176	ENSG00000159173	TNNI1|TNNI1	protein_coding
13699.5	-0.32641	0.079242	-4.11915	3.80268e-05	0.000854818	ENSG00000072071	LPHN1|LPHN1	protein_coding
2360.3	-0.239356	0.0581156	-4.11862	3.81142e-05	0.000855921	ENSG00000155744	FAM126B|FAM126B	protein_coding
687.197	-0.370897	0.0901487	-4.11427	3.88399e-05	0.000871341	ENSG00000156398	SFXN2|SFXN2	protein_coding
549.009	0.393603	0.0957126	4.11234	3.91663e-05	0.000877781	ENSG00000168152	THAP9|THAP9	protein_coding
8340.54	0.424128	0.10316	4.11135	3.93358e-05	0.000880696	ENSG00000198719	DLL1|DLL1	protein_coding
4239.47	-0.257815	0.062731	-4.10985	3.95912e-05	0.00088464	ENSG00000008277	ADAM22|ADAM22	protein_coding
1891.93	-0.736647	0.179239	-4.10986	3.95901e-05	0.00088464	ENSG00000267671	YWHAEP7|YWHAEP7	pseudogene
2140.6	0.419606	0.102125	4.10876	3.97788e-05	0.000887942	ENSG00000213763	ACTBP2|ACTBP2	pseudogene
3691.76	0.226794	0.0552114	4.10774	3.9955e-05	0.000890985	ENSG00000175224	ATG13|ATG13	protein_coding
7065.58	0.168524	0.0410346	4.10688	4.01042e-05	0.000893418	ENSG00000149923	PPP4C|PPP4C	protein_coding
1323.72	0.40506	0.0986804	4.10477	4.04724e-05	0.000900723	ENSG00000129187	DCTD|DCTD	protein_coding
17006	0.403145	0.0982276	4.1042	4.05724e-05	0.00090205	ENSG00000164104	HMGB2|HMGB2	protein_coding
155.409	-0.800942	0.195187	-4.10346	4.07016e-05	0.000904022	ENSG00000150361	KLHL1|KLHL1	protein_coding
3620.94	-0.399229	0.0973692	-4.10016	4.12861e-05	0.000916093	ENSG00000173175	ADCY5|ADCY5	protein_coding
131.87	-0.850992	0.207627	-4.09866	4.15541e-05	0.000921123	ENSG00000120088	CRHR1|CRHR1	protein_coding
8371.42	-0.367272	0.0896163	-4.09828	4.16238e-05	0.000921753	ENSG00000142235	LMTK3|LMTK3	protein_coding
330.605	-0.518111	0.126441	-4.09764	4.17388e-05	0.000923383	ENSG00000170667	RASA4B|RASA4B	protein_coding
479.49	-0.661511	0.161512	-4.09573	4.20842e-05	0.000930102	ENSG00000085117	CD82|CD82	protein_coding
6751.17	0.164122	0.0400785	4.09501	4.22148e-05	0.000932066	ENSG00000130402	ACTN4|ACTN4	protein_coding
62.9249	-1.07962	0.26375	-4.09335	4.2518e-05	0.000937833	ENSG00000234972	TBC1D3C|TBC1D3C	protein_coding
1132.07	0.482144	0.11784	4.09152	4.28556e-05	0.000944347	ENSG00000164109	MAD2L1|MAD2L1	protein_coding
307.104	0.533454	0.13039	4.09121	4.29134e-05	0.000944688	ENSG00000260077	RP11-254F7.2|RP11-254F7.2	lincRNA
4308.9	0.246497	0.0602582	4.09068	4.30115e-05	0.000945914	ENSG00000120868	APAF1|APAF1	protein_coding
1192.37	0.305086	0.074651	4.08684	4.37295e-05	0.000960757	ENSG00000204438	GPANK1|GPANK1	protein_coding
224.879	0.529914	0.129698	4.08574	4.39367e-05	0.000964361	ENSG00000231087	FDPSP7|FDPSP7	pseudogene
901.859	0.489406	0.119814	4.08471	4.41311e-05	0.000967677	ENSG00000237493	RP11-603J24.7|RP11-603J24.7	pseudogene
394.129	0.595012	0.145681	4.08436	4.4199e-05	0.000968215	ENSG00000102265	TIMP1|TIMP1	protein_coding
528.818	0.712521	0.174473	4.08385	4.42954e-05	0.000968467	ENSG00000120318	ARAP3|ARAP3	protein_coding
10.4447	3.03182	0.742436	4.08361	4.43407e-05	0.000968467	ENSG00000236714	AC005592.1|AC005592.1	lincRNA
396.082	0.546379	0.133793	4.08377	4.43112e-05	0.000968467	ENSG00000241839	PLEKHO2|PLEKHO2	protein_coding
383.206	0.523739	0.128278	4.08283	4.44903e-05	0.000970784	ENSG00000079335	CDC14A|CDC14A	protein_coding
3248.79	-0.376361	0.0922047	-4.0818	4.46879e-05	0.000974145	ENSG00000163462	TRIM46|TRIM46	protein_coding
3832.09	-0.347812	0.0852176	-4.08146	4.47545e-05	0.000974644	ENSG00000137802	MAPKBP1|MAPKBP1	protein_coding
304.337	0.442351	0.108457	4.07859	4.531e-05	0.000985779	ENSG00000167920	TMEM99|TMEM99	protein_coding
1119.67	-0.29305	0.0718652	-4.07777	4.54707e-05	0.000988312	ENSG00000101347	SAMHD1|SAMHD1	protein_coding
661.607	-0.682279	0.167345	-4.07709	4.56037e-05	0.000989276	ENSG00000127415	IDUA|IDUA	protein_coding
315.213	-0.959673	0.23537	-4.0773	4.55613e-05	0.000989276	ENSG00000154898	CCDC144CP|CCDC144CP	pseudogene
3013.59	0.211816	0.0519684	4.07586	4.58444e-05	0.000993532	ENSG00000162290	DCP1A|DCP1A	protein_coding
10355.9	-0.306279	0.0751503	-4.07555	4.59056e-05	0.000993893	ENSG00000005249	PRKAR2B|PRKAR2B	protein_coding
2384.92	0.458392	0.112509	4.07428	4.61566e-05	0.000998359	ENSG00000159388	BTG2|BTG2	protein_coding
1557.95	0.468431	0.115043	4.07178	4.66561e-05	0.00100819	ENSG00000197299	BLM|BLM	protein_coding
3840	0.473202	0.116236	4.07104	4.68036e-05	0.00100919	ENSG00000163808	KIF15|KIF15	protein_coding
4643.85	0.231511	0.0568733	4.07064	4.68832e-05	0.00100919	ENSG00000170037	CNTROB|CNTROB	protein_coding
526.502	0.595373	0.146254	4.07083	4.68468e-05	0.00100919	ENSG00000185697	MYBL1|MYBL1	protein_coding
2372.87	-0.308382	0.0757461	-4.07126	4.67593e-05	0.00100919	ENSG00000198934	MAGEE1|MAGEE1	protein_coding
4708.56	-0.836339	0.20556	-4.06858	4.7301e-05	0.0010172	ENSG00000124140	SLC12A5|SLC12A5	protein_coding
15918.3	-0.354464	0.0871427	-4.06762	4.74948e-05	0.00102038	ENSG00000007372	PAX6|PAX6	protein_coding
2692.29	0.29661	0.0729476	4.06607	4.78116e-05	0.0010262	ENSG00000164253	WDR41|WDR41	protein_coding
5648.96	0.207183	0.0510015	4.06228	4.85951e-05	0.00104202	ENSG00000175582	RAB6A|RAB6A	protein_coding
1369.73	-0.338064	0.0832748	-4.05962	4.91523e-05	0.00105295	ENSG00000131002	TXLNG2P|TXLNG2P	pseudogene
542.102	-0.926116	0.22819	-4.05854	4.93808e-05	0.00105683	ENSG00000260244	RP11-588K22.2|RP11-588K22.2	sense_overlapping
16711.7	-0.198343	0.048905	-4.05568	4.99895e-05	0.00106884	ENSG00000133083	DCLK1|DCLK1	protein_coding
3176.21	0.266581	0.06576	4.05385	5.03821e-05	0.0010762	ENSG00000178585	CTNNBIP1|CTNNBIP1	protein_coding
1615.53	-0.304439	0.0751238	-4.0525	5.06736e-05	0.00108074	ENSG00000160818	GPATCH4|GPATCH4	protein_coding
4258.14	-0.188737	0.0465739	-4.05242	5.06912e-05	0.00108074	ENSG00000171793	CTPS1|CTPS1	protein_coding
1778.52	-0.263164	0.0649847	-4.04963	5.12986e-05	0.00109264	ENSG00000214357	NEURL1B|NEURL1B	protein_coding
3404.5	-0.238345	0.058866	-4.04894	5.14505e-05	0.00109468	ENSG00000031003	FAM13B|FAM13B	protein_coding
195.411	0.725382	0.179169	4.04859	5.15274e-05	0.00109468	ENSG00000110090	CPT1A|CPT1A	protein_coding
1788.71	0.452796	0.111842	4.04852	5.15416e-05	0.00109468	ENSG00000124098	FAM210B|FAM210B	protein_coding
6856.61	-0.210194	0.0519723	-4.04435	5.24685e-05	0.00111331	ENSG00000185658	BRWD1|BRWD1	protein_coding
9905.71	0.327721	0.0810499	4.04344	5.26722e-05	0.00111552	ENSG00000092621	PHGDH|PHGDH	protein_coding
153.084	-1.077	0.266358	-4.04344	5.26727e-05	0.00111552	ENSG00000188011	CXXC11|CXXC11	protein_coding
1129.38	-0.241666	0.059786	-4.04219	5.29551e-05	0.00112044	ENSG00000136404	TM6SF1|TM6SF1	protein_coding
3196.74	-0.491228	0.121572	-4.04064	5.33049e-05	0.00112677	ENSG00000197872	FAM49A|FAM49A	protein_coding
5146.97	0.192473	0.0476611	4.03836	5.38259e-05	0.00113563	ENSG00000070770	CSNK2A2|CSNK2A2	protein_coding
3342.48	0.387277	0.0958974	4.03845	5.38054e-05	0.00113563	ENSG00000139146	FAM60A|FAM60A	protein_coding
4084.72	0.264223	0.0654564	4.03663	5.42247e-05	0.00114297	ENSG00000165443	PHYHIPL|PHYHIPL	protein_coding
1266.15	0.622267	0.154166	4.03635	5.42895e-05	0.00114325	ENSG00000153094	BCL2L11|BCL2L11	protein_coding
2796.96	0.326157	0.0808156	4.03582	5.44112e-05	0.00114474	ENSG00000163541	SUCLG1|SUCLG1	protein_coding
134.178	-0.881105	0.218406	-4.03425	5.47779e-05	0.0011492	ENSG00000126759	CFP|CFP	protein_coding
3301.59	0.59453	0.147362	4.0345	5.47197e-05	0.0011492	ENSG00000135862	LAMC1|LAMC1	protein_coding
717.338	-0.688	0.170538	-4.03428	5.47694e-05	0.0011492	ENSG00000171189	GRIK1|GRIK1	protein_coding
1815.93	0.295311	0.0732599	4.03101	5.5538e-05	0.00116296	ENSG00000100612	DHRS7|DHRS7	protein_coding
4948.99	-0.213632	0.0529967	-4.03105	5.55286e-05	0.00116296	ENSG00000272325	NUDT3|NUDT3	protein_coding
1317.85	-0.276993	0.068732	-4.03005	5.57656e-05	0.00116663	ENSG00000101220	C20orf27|C20orf27	protein_coding
663.475	0.463529	0.115042	4.0292	5.59667e-05	0.00116975	ENSG00000135272	MDFIC|MDFIC	protein_coding
8216.74	-0.899167	0.223176	-4.02896	5.60246e-05	0.00116986	ENSG00000164076	CAMKV|CAMKV	protein_coding
1284.42	0.493185	0.122433	4.02822	5.62012e-05	0.00117245	ENSG00000206503	HLA-A|HLA-A	protein_coding
3508.5	0.372823	0.0925818	4.02696	5.65024e-05	0.00117763	ENSG00000142945	KIF2C|KIF2C	protein_coding
2101.58	-0.508922	0.126386	-4.02673	5.65569e-05	0.00117767	ENSG00000144290	SLC4A10|SLC4A10	protein_coding
1173.55	0.466528	0.115879	4.026	5.67337e-05	0.00118025	ENSG00000228118	LOC124685|LOC124685	pseudogene
3612.66	0.288016	0.0715875	4.02327	5.73949e-05	0.0011929	ENSG00000258741	RP11-386M24.4|RP11-386M24.4	pseudogene
696.755	0.493081	0.122603	4.02177	5.77622e-05	0.00119941	ENSG00000198739	LRRTM3|LRRTM3	protein_coding
172.423	0.732143	0.182078	4.02104	5.79428e-05	0.00120204	ENSG00000241732	RP11-38P22.2|RP11-38P22.2	lincRNA
833.695	0.540724	0.134567	4.01824	5.86342e-05	0.00121526	ENSG00000180155	LYNX1|LYNX1	protein_coding
2037.92	0.456143	0.113561	4.01673	5.90109e-05	0.00122193	ENSG00000011426	ANLN|ANLN	protein_coding
483.309	0.313792	0.0781382	4.01586	5.92288e-05	0.00122417	ENSG00000152348	ATG10|ATG10	protein_coding
1723.64	0.185758	0.0462551	4.01594	5.92084e-05	0.00122417	ENSG00000162384	C1orf123|C1orf123	protein_coding
4329.41	0.37348	0.0930576	4.01343	5.98416e-05	0.00123341	ENSG00000033170	FUT8|FUT8	protein_coding
3713.98	-0.290904	0.0724748	-4.01387	5.97311e-05	0.00123341	ENSG00000115977	AAK1|AAK1	protein_coding
2280.93	0.348593	0.0868542	4.01354	5.98152e-05	0.00123341	ENSG00000163346	PBXIP1|PBXIP1	protein_coding
8298.59	0.361808	0.0901646	4.01275	6.00163e-05	0.00123587	ENSG00000140262	TCF12|TCF12	protein_coding
3598.92	0.257739	0.0642439	4.01189	6.02354e-05	0.00123924	ENSG00000180574	EIF2S3L|EIF2S3L	protein_coding
1089.89	-0.319544	0.0796877	-4.00995	6.07305e-05	0.00124713	ENSG00000164506	STXBP5|STXBP5	protein_coding
4911.74	-0.357085	0.0890472	-4.01006	6.07038e-05	0.00124713	ENSG00000197959	DNM3|DNM3	protein_coding
1845.4	0.384233	0.0958286	4.00959	6.0824e-05	0.0012479	ENSG00000234975	FTH1P2|FTH1P2	pseudogene
1449.21	0.261742	0.0652873	4.00908	6.09545e-05	0.00124943	ENSG00000140598	EFTUD1|EFTUD1	protein_coding
140.905	-0.955376	0.238318	-4.00883	6.10214e-05	0.00124965	ENSG00000103888	KIAA1199|KIAA1199	protein_coding
451.232	0.37774	0.0942852	4.00635	6.16641e-05	0.00126165	ENSG00000144199	FAHD2B|FAHD2B	protein_coding
1565.95	0.328464	0.0819949	4.0059	6.17813e-05	0.0012629	ENSG00000077152	UBE2T|UBE2T	protein_coding
34677.1	-0.237963	0.0594108	-4.00538	6.19168e-05	0.00126451	ENSG00000169710	FASN|FASN	protein_coding
4999.87	0.467053	0.116681	4.00283	6.25898e-05	0.00127636	ENSG00000156802	ATAD2|ATAD2	protein_coding
882.602	0.419616	0.104832	4.00275	6.26116e-05	0.00127636	ENSG00000182796	TMEM198B|TMEM198B	pseudogene
242.146	-0.917665	0.229306	-4.00192	6.28297e-05	0.00127964	ENSG00000236017	ASMTL-AS1|ASMTL-AS1	antisense
839.15	-0.5852	0.146289	-4.00031	6.32595e-05	0.00128722	ENSG00000185924	RTN4RL1|RTN4RL1	protein_coding
125.998	-1.02688	0.25673	-3.99985	6.33821e-05	0.00128854	ENSG00000165084	C8orf34|C8orf34	protein_coding
59.0079	-1.6124	0.403279	-3.99822	6.38203e-05	0.00129627	ENSG00000204335	SP5|SP5	protein_coding
25.8883	1.63688	0.409468	3.99759	6.39918e-05	0.00129857	ENSG00000254910	RP11-326C3.7|RP11-326C3.7	antisense
3165.67	0.38301	0.0958395	3.99637	6.43208e-05	0.0013017	ENSG00000074219	TEAD2|TEAD2	protein_coding
3920.87	-0.345139	0.0863552	-3.99674	6.42206e-05	0.0013017	ENSG00000077080	ACTL6B|ACTL6B	protein_coding
450.658	0.411511	0.102968	3.99649	6.42887e-05	0.0013017	ENSG00000259770	RP11-81A1.3|RP11-81A1.3	pseudogene
115.661	-0.873308	0.218556	-3.9958	6.44756e-05	0.00130246	ENSG00000156711	MAPK13|MAPK13	protein_coding
96.12	-0.857188	0.214519	-3.99585	6.44619e-05	0.00130246	ENSG00000267053	CTD-3162L10.1|CTD-3162L10.1	lincRNA
289.725	-0.575323	0.144054	-3.99379	6.50261e-05	0.0013124	ENSG00000055813	CCDC85A|CCDC85A	protein_coding
788.181	-0.721137	0.180597	-3.99307	6.52244e-05	0.00131521	ENSG00000120049	KCNIP2|KCNIP2	protein_coding
2852.14	-0.391228	0.0979897	-3.99254	6.53694e-05	0.00131694	ENSG00000116544	DLGAP3|DLGAP3	protein_coding
2469.84	0.233123	0.058398	3.99197	6.55275e-05	0.00131894	ENSG00000151694	ADAM17|ADAM17	protein_coding
1037.34	0.326716	0.0818757	3.99039	6.59644e-05	0.00132654	ENSG00000102172	SMS|SMS	protein_coding
1995.04	0.349739	0.0876677	3.98937	6.62482e-05	0.00133105	ENSG00000175093	SPSB4|SPSB4	protein_coding
480.309	-0.509941	0.127834	-3.98908	6.63312e-05	0.00133152	ENSG00000141540	TTYH2|TTYH2	protein_coding
6304.94	0.310146	0.0777866	3.98714	6.6874e-05	0.0013412	ENSG00000136156	ITM2B|ITM2B	protein_coding
6362.17	-0.642788	0.161488	-3.98042	6.87936e-05	0.00137847	ENSG00000175265	GOLGA8A|GOLGA8A	protein_coding
13294.7	-0.398778	0.100223	-3.97892	6.9229e-05	0.00138595	ENSG00000221890	NPTXR|NPTXR	protein_coding
917.056	-0.278309	0.0699708	-3.9775	6.96437e-05	0.001393	ENSG00000155393	HEATR3|HEATR3	protein_coding
2884.49	0.254709	0.0640528	3.97656	6.99207e-05	0.00139526	ENSG00000100139	MICALL1|MICALL1	protein_coding
12673.9	0.196446	0.049402	3.97648	6.99442e-05	0.00139526	ENSG00000105968	H2AFV|H2AFV	protein_coding
1709.44	-0.32332	0.0813077	-3.97651	6.99355e-05	0.00139526	ENSG00000237517	DGCR5|DGCR5	antisense
1458.01	0.496102	0.124826	3.97434	7.05747e-05	0.0014032	ENSG00000165476	REEP3|REEP3	protein_coding
3198.16	0.427013	0.107428	3.97488	7.04135e-05	0.0014032	ENSG00000169679	BUB1|BUB1	protein_coding
5111.34	-0.318775	0.0802095	-3.97428	7.05938e-05	0.0014032	ENSG00000171843	MLLT3|MLLT3	protein_coding
127.546	0.735648	0.1851	3.97433	7.05785e-05	0.0014032	ENSG00000246174	KCTD21-AS1|KCTD21-AS1	antisense
675.694	0.387392	0.0974858	3.97383	7.07259e-05	0.00140458	ENSG00000186625	KATNA1|KATNA1	protein_coding
1521.61	0.333273	0.0838987	3.97233	7.11731e-05	0.00141095	ENSG00000106948	AKNA|AKNA	protein_coding
1638.6	-0.366372	0.0922303	-3.97236	7.11631e-05	0.00141095	ENSG00000175497	DPP10|DPP10	protein_coding
880.318	0.321289	0.080909	3.971	7.1573e-05	0.00141762	ENSG00000249026	CTNNAP1|CTNNAP1	pseudogene
2414.36	0.460033	0.115861	3.97056	7.17054e-05	0.00141898	ENSG00000168078	PBK|PBK	protein_coding
1246.06	-0.514994	0.129711	-3.97031	7.17806e-05	0.00141921	ENSG00000179832	MROH1|MROH1	protein_coding
852.367	0.410762	0.103478	3.96957	7.20034e-05	0.00142235	ENSG00000187676	B3GALTL|B3GALTL	protein_coding
447.53	0.363554	0.0915924	3.96926	7.20955e-05	0.00142291	ENSG00000104147	OIP5|OIP5	protein_coding
9469.35	0.239663	0.0603956	3.96821	7.24134e-05	0.00142749	ENSG00000134686	PHC2|PHC2	protein_coding
182.716	-0.709625	0.178834	-3.96808	7.24552e-05	0.00142749	ENSG00000263069	CTD-2047H16.4|CTD-2047H16.4	antisense
37663.1	0.26835	0.0676517	3.96665	7.28912e-05	0.00143481	ENSG00000224578	HNRNPA1P48|HNRNPA1P48	pseudogene
1642.93	-0.378438	0.0954139	-3.96627	7.30048e-05	0.00143578	ENSG00000130054	FAM155B|FAM155B	protein_coding
325.216	-0.40869	0.103054	-3.96577	7.31581e-05	0.00143753	ENSG00000172366	FAM195A|FAM195A	protein_coding
904.314	-0.46492	0.117312	-3.96312	7.39777e-05	0.00145236	ENSG00000106617	PRKAG2|PRKAG2	protein_coding
2572.57	0.305912	0.0772162	3.96175	7.44015e-05	0.00145939	ENSG00000158195	WASF2|WASF2	protein_coding
2347.97	0.381973	0.0964358	3.9609	7.46678e-05	0.00146333	ENSG00000134690	CDCA8|CDCA8	protein_coding
8079.49	-0.502619	0.126943	-3.9594	7.51371e-05	0.00147124	ENSG00000106976	DNM1|DNM1	protein_coding
1247.71	-0.343543	0.0867876	-3.95844	7.54419e-05	0.00147591	ENSG00000184792	OSBP2|OSBP2	protein_coding
139.475	0.850021	0.214815	3.95699	7.59014e-05	0.0014836	ENSG00000112297	AIM1|AIM1	protein_coding
281.79	-0.795475	0.201068	-3.95624	7.61378e-05	0.00148692	ENSG00000184185	KCNJ12|KCNJ12	protein_coding
1821.7	0.340564	0.086127	3.95421	7.67883e-05	0.00149831	ENSG00000142731	PLK4|PLK4	protein_coding
2882.98	0.274389	0.0694283	3.95212	7.74635e-05	0.00151017	ENSG00000146278	PNRC1|PNRC1	protein_coding
3186.68	0.231019	0.0584682	3.9512	7.7761e-05	0.00151316	ENSG00000108861	DUSP3|DUSP3	protein_coding
440.152	0.419391	0.106149	3.95098	7.78334e-05	0.00151316	ENSG00000157184	CPT2|CPT2	protein_coding
25731.5	0.266441	0.0674396	3.95081	7.78856e-05	0.00151316	ENSG00000214223	HNRNPA1P10|HNRNPA1P10	pseudogene
234.297	-0.496005	0.125545	-3.95081	7.78882e-05	0.00151316	ENSG00000228466	TUBB4AP1|TUBB4AP1	pseudogene
1352.89	-0.321232	0.081332	-3.94964	7.82687e-05	0.00151923	ENSG00000103044	HAS3|HAS3	protein_coding
52.3001	-1.19089	0.301569	-3.94897	7.84893e-05	0.00152219	ENSG00000125804	FAM182A|FAM182A	processed_transcript
1642.15	-0.413777	0.104787	-3.94875	7.85613e-05	0.00152226	ENSG00000206149	HERC2P9|HERC2P9	pseudogene
7924.14	-0.184405	0.0467247	-3.94663	7.9259e-05	0.00153445	ENSG00000167680	SEMA6B|SEMA6B	protein_coding
6078.06	-0.30041	0.0761652	-3.94419	8.00693e-05	0.00154745	ENSG00000130338	TULP4|TULP4	protein_coding
1336.5	0.253987	0.064395	3.9442	8.00659e-05	0.00154745	ENSG00000143771	CNIH4|CNIH4	protein_coding
3919.53	0.479312	0.121547	3.94343	8.03252e-05	0.00154971	ENSG00000185046	ANKS1B|ANKS1B	protein_coding
22.2282	1.6892	0.428343	3.94356	8.02817e-05	0.00154971	ENSG00000237512	UNC5B-AS1|UNC5B-AS1	antisense
2982.69	0.300241	0.0761565	3.94242	8.06629e-05	0.00155489	ENSG00000134222	PSRC1|PSRC1	protein_coding
11701.7	0.176779	0.0448722	3.93961	8.16141e-05	0.00157186	ENSG00000066117	SMARCD1|SMARCD1	protein_coding
4177.4	-0.167404	0.0425079	-3.93819	8.21002e-05	0.00157986	ENSG00000140632	GLYR1|GLYR1	protein_coding
498.214	0.367235	0.0932791	3.93695	8.2523e-05	0.00158663	ENSG00000157483	MYO1E|MYO1E	protein_coding
6156.32	-0.48048	0.122057	-3.93653	8.26698e-05	0.00158808	ENSG00000172260	NEGR1|NEGR1	protein_coding
6334.45	-0.189357	0.0481131	-3.93566	8.29672e-05	0.00159243	ENSG00000112320	SOBP|SOBP	protein_coding
728.431	0.340245	0.0864804	3.93436	8.34191e-05	0.00159973	ENSG00000236773	RP11-365O16.1|RP11-365O16.1	pseudogene
8676.05	-0.335661	0.0853423	-3.93311	8.38523e-05	0.00160665	ENSG00000138688	KIAA1109|KIAA1109	protein_coding
8905.71	0.298662	0.0759447	3.93262	8.40242e-05	0.00160857	ENSG00000164684	ZNF704|ZNF704	protein_coding
850.562	-0.74806	0.190232	-3.93235	8.41188e-05	0.001609	ENSG00000162989	KCNJ3|KCNJ3	protein_coding
922.801	-1.34478	0.342082	-3.93116	8.45377e-05	0.00161424	ENSG00000146648	EGFR|EGFR	protein_coding
2363.35	0.227358	0.0578345	3.93119	8.45276e-05	0.00161424	ENSG00000150712	MTMR12|MTMR12	protein_coding
6543.42	0.31337	0.0797548	3.92916	8.5242e-05	0.00162577	ENSG00000145675	PIK3R1|PIK3R1	protein_coding
1261.76	0.242575	0.0617391	3.92904	8.52872e-05	0.00162577	ENSG00000153140	CETN3|CETN3	protein_coding
9360.77	-0.269119	0.0685101	-3.92816	8.55969e-05	0.00162751	ENSG00000154978	VOPP1|VOPP1	protein_coding
8605.62	-0.267723	0.0681534	-3.92825	8.55671e-05	0.00162751	ENSG00000241973	PI4KA|PI4KA	protein_coding
64.7624	-1.63173	0.41538	-3.92829	8.55523e-05	0.00162751	ENSG00000263603	CTD-2349P21.5|CTD-2349P21.5	lincRNA
454.2	0.538027	0.137092	3.92457	8.68848e-05	0.00165059	ENSG00000177663	IL17RA|IL17RA	protein_coding
991.409	-0.556491	0.141826	-3.92376	8.71781e-05	0.00165475	ENSG00000148219	ASTN2|ASTN2	protein_coding
5363.79	0.216648	0.0552455	3.92156	8.79771e-05	0.0016685	ENSG00000196182	STK40|STK40	protein_coding
1055.48	0.243238	0.0620589	3.91946	8.87459e-05	0.00168023	ENSG00000162813	BPNT1|BPNT1	protein_coding
4102.86	-0.330461	0.0843088	-3.91965	8.86772e-05	0.00168023	ENSG00000260804	RP11-566E18.3|RP11-566E18.3	lincRNA
1854.61	0.458436	0.116995	3.91841	8.91349e-05	0.00168616	ENSG00000169607	CKAP2L|CKAP2L	protein_coding
83.9372	-1.11271	0.28402	-3.91773	8.93877e-05	0.00168951	ENSG00000126861	OMG|OMG	protein_coding
935.382	-0.397836	0.101558	-3.91732	8.95389e-05	0.00169094	ENSG00000204775	KM-PA-2|KM-PA-2	protein_coding
4222.99	-0.407387	0.10402	-3.91642	8.98747e-05	0.00169584	ENSG00000007402	CACNA2D2|CACNA2D2	protein_coding
6215.71	0.217449	0.0555353	3.91551	9.02144e-05	0.00170082	ENSG00000136451	VEZF1|VEZF1	protein_coding
2502.62	0.283161	0.0724671	3.90745	9.32766e-05	0.00175706	ENSG00000187735	TCEA1|TCEA1	protein_coding
943.87	0.556947	0.142562	3.9067	9.3566e-05	0.00176103	ENSG00000096060	FKBP5|FKBP5	protein_coding
37.711	-1.42019	0.363586	-3.90605	9.38161e-05	0.00176425	ENSG00000230313	HCG24|HCG24	antisense
74.0033	-0.798069	0.204449	-3.90351	9.48086e-05	0.00178141	ENSG00000269843	CTC-490E21.10|CTC-490E21.10	lincRNA
1533.56	0.211144	0.0541281	3.90081	9.58713e-05	0.00179684	ENSG00000103978	TMEM87A|TMEM87A	protein_coding
448.973	-0.464836	0.119153	-3.90118	9.57262e-05	0.00179684	ENSG00000175711	B3GNTL1|B3GNTL1	protein_coding
17670.8	-0.289792	0.07429	-3.90082	9.58685e-05	0.00179684	ENSG00000178104	PDE4DIP|PDE4DIP	protein_coding
712.092	-0.407478	0.104489	-3.8997	9.63109e-05	0.00180357	ENSG00000091127	PUS7|PUS7	protein_coding
10098.7	-0.190208	0.0487813	-3.89919	9.65134e-05	0.00180584	ENSG00000034053	APBA2|APBA2	protein_coding
2443.59	0.410855	0.105452	3.89612	9.77458e-05	0.00182737	ENSG00000177917	ARL6IP6|ARL6IP6	protein_coding
16.8229	-2.4702	0.634132	-3.89541	9.80324e-05	0.0018312	ENSG00000232057	AC093390.1|AC093390.1	antisense
3718.96	0.350826	0.0901283	3.89252	9.92072e-05	0.00185159	ENSG00000162889	MAPKAPK2|MAPKAPK2	protein_coding
1172.97	-0.559449	0.143758	-3.8916	9.95856e-05	0.0018571	ENSG00000155265	GOLGA7B|GOLGA7B	protein_coding
5708.94	0.871532	0.22399	3.89095	9.98533e-05	0.00186054	ENSG00000173404	INSM1|INSM1	protein_coding
90.2679	-0.80327	0.206621	-3.88765	0.00010122	0.00188444	ENSG00000090920	FCGBP|FCGBP	protein_coding
1419.56	0.300674	0.0773588	3.88675	0.000101597	0.00188831	ENSG00000085491	SLC25A24|SLC25A24	protein_coding
8540.38	0.259691	0.0668142	3.88676	0.000101592	0.00188831	ENSG00000174705	SH3PXD2B|SH3PXD2B	protein_coding
13519.1	0.240364	0.0618638	3.88538	0.00010217	0.00189531	ENSG00000067560	RHOA|RHOA	protein_coding
4766.93	-0.291592	0.0750451	-3.88556	0.000102095	0.00189531	ENSG00000073969	NSF|NSF	protein_coding
3740.44	0.581816	0.149754	3.88514	0.000102271	0.00189531	ENSG00000129946	SHC2|SHC2	protein_coding
215.134	-0.701002	0.180436	-3.88504	0.000102314	0.00189531	ENSG00000270346	RP1-90J20.12|RP1-90J20.12	lincRNA
1253.97	-0.262915	0.0677337	-3.8816	0.000103773	0.00192075	ENSG00000111727	HCFC2|HCFC2	protein_coding
3982.81	0.274549	0.0707352	3.88137	0.000103872	0.00192098	ENSG00000065613	SLK|SLK	protein_coding
8848.76	-0.291242	0.0750641	-3.87991	0.000104494	0.00193089	ENSG00000197283	SYNGAP1|SYNGAP1	protein_coding
10279.4	0.174221	0.0449213	3.87837	0.00010516	0.00194013	ENSG00000100364	KIAA0930|KIAA0930	protein_coding
10.5496	2.54099	0.655174	3.87835	0.000105168	0.00194013	ENSG00000267452	RP11-1018N14.5|RP11-1018N14.5	lincRNA
6058.56	-0.311338	0.0803203	-3.8762	0.0001061	0.00195571	ENSG00000073910	FRY|FRY	protein_coding
5775.09	0.179168	0.0462309	3.87549	0.000106408	0.00195977	ENSG00000138162	TACC2|TACC2	protein_coding
828.898	-0.535435	0.138188	-3.87468	0.000106765	0.00196473	ENSG00000185567	AHNAK2|AHNAK2	protein_coding
3081.72	0.370475	0.0956208	3.87442	0.00010688	0.00196522	ENSG00000128708	HAT1|HAT1	protein_coding
1616.54	-0.39764	0.102652	-3.87368	0.000107204	0.00196956	ENSG00000160072	ATAD3B|ATAD3B	protein_coding
8005.77	-0.465484	0.120216	-3.87206	0.000107922	0.00197946	ENSG00000105520	DKFZP761J1410|DKFZP761J1410	protein_coding
63.731	-0.805141	0.207945	-3.87189	0.000107995	0.00197946	ENSG00000111012	CYP27B1|CYP27B1	protein_coding
1821.22	-0.266324	0.0687846	-3.87186	0.000108009	0.00197946	ENSG00000185164	NOMO2|NOMO2	protein_coding
120.825	-1.11608	0.288324	-3.87091	0.000108429	0.00198553	ENSG00000188888	GPR179|GPR179	protein_coding
10109.7	-0.312625	0.0807728	-3.87043	0.000108645	0.00198623	ENSG00000019144	PHLDB1|PHLDB1	protein_coding
36.79	1.4076	0.363679	3.87045	0.000108636	0.00198623	ENSG00000080031	PTPRH|PTPRH	protein_coding
5900.09	0.20655	0.0533786	3.86953	0.000109045	0.0019919	ENSG00000110906	KCTD10|KCTD10	protein_coding
2628.14	-0.337364	0.0871996	-3.86887	0.000109341	0.00199567	ENSG00000121057	AKAP1|AKAP1	protein_coding
1882.16	0.320563	0.0828647	3.86851	0.0001095	0.00199695	ENSG00000173848	NET1|NET1	protein_coding
145.904	0.62614	0.161894	3.8676	0.000109911	0.0020028	ENSG00000233980	FDPSP2|FDPSP2	pseudogene
26282.7	-0.408155	0.105543	-3.86718	0.000110103	0.00200466	ENSG00000171617	ENC1|ENC1	protein_coding
3553.66	-0.505553	0.130757	-3.86635	0.000110477	0.00200983	ENSG00000146197	SCUBE3|SCUBE3	protein_coding
1432.23	0.261855	0.067774	3.86366	0.000111701	0.00203045	ENSG00000121931	LRIF1|LRIF1	protein_coding
5199.79	-0.310009	0.080242	-3.86343	0.000111806	0.00203071	ENSG00000105662	CRTC1|CRTC1	protein_coding
47.7306	-1.18798	0.307516	-3.86313	0.000111943	0.00203153	ENSG00000164078	MST1R|MST1R	protein_coding
17.9444	-1.73164	0.448304	-3.86264	0.00011217	0.00203401	ENSG00000257743	RP11-1220K2.2|RP11-1220K2.2	protein_coding
1408.03	0.222694	0.0576819	3.86072	0.000113052	0.00204834	ENSG00000240344	PPIL3|PPIL3	protein_coding
171.978	-0.875338	0.226831	-3.85899	0.000113855	0.00206121	ENSG00000128253	RFPL2|RFPL2	protein_coding
1167.09	-0.302772	0.0784722	-3.85833	0.000114162	0.0020651	ENSG00000167775	CD320|CD320	protein_coding
2993.28	-0.389227	0.100917	-3.85688	0.000114842	0.00207571	ENSG00000104763	ASAH1|ASAH1	protein_coding
130.415	-0.858954	0.222736	-3.85638	0.000115079	0.00207832	ENSG00000198547	C20orf203|C20orf203	lincRNA
14264.2	-0.206864	0.0536923	-3.85277	0.000116791	0.00210753	ENSG00000067715	SYT1|SYT1	protein_coding
5224.32	-0.395643	0.102704	-3.85226	0.000117034	0.0021102	ENSG00000169213	RAB3B|RAB3B	protein_coding
2214.7	0.17689	0.0459422	3.85027	0.000117987	0.00212567	ENSG00000157538	DSCR3|DSCR3	protein_coding
2338.96	0.414617	0.107716	3.84915	0.00011853	0.00213373	ENSG00000226650	KIF4B|KIF4B	protein_coding
18997.4	0.290269	0.0754214	3.84863	0.000118782	0.002136	ENSG00000113368	LMNB1|LMNB1	protein_coding
115.804	-0.720136	0.187122	-3.84849	0.000118847	0.002136	ENSG00000218226	TATDN2P2|TATDN2P2	pseudogene
15261.1	0.185441	0.0481964	3.84762	0.000119271	0.00214188	ENSG00000135486	HNRNPA1|HNRNPA1	protein_coding
1147.53	0.346051	0.0899711	3.84624	0.000119943	0.0021505	ENSG00000183098	GPC6|GPC6	protein_coding
640.691	-0.716152	0.186192	-3.84631	0.00011991	0.0021505	ENSG00000234771	RP11-395P17.3|RP11-395P17.3	antisense
3899.16	-0.337305	0.0877206	-3.84522	0.000120445	0.00215603	ENSG00000067836	ROGDI|ROGDI	protein_coding
175.016	-0.928067	0.241354	-3.84525	0.00012043	0.00215603	ENSG00000116819	TFAP2E|TFAP2E	protein_coding
7158.88	0.374451	0.097424	3.84352	0.000121281	0.00216925	ENSG00000137804	NUSAP1|NUSAP1	protein_coding
12069.8	-0.339043	0.0883074	-3.83935	0.000123358	0.00220151	ENSG00000088367	EPB41L1|EPB41L1	protein_coding
1711.44	0.461744	0.120264	3.83944	0.000123317	0.00220151	ENSG00000154640	BTG3|BTG3	protein_coding
3458.19	0.428566	0.111626	3.83931	0.00012338	0.00220151	ENSG00000197329	PELI1|PELI1	protein_coding
2283.81	0.414035	0.10788	3.83791	0.000124083	0.00221229	ENSG00000065328	MCM10|MCM10	protein_coding
3746.19	0.220916	0.0575672	3.83753	0.00012428	0.00221404	ENSG00000186184	POLR1D|POLR1D	protein_coding
746.736	-0.737707	0.192296	-3.83631	0.000124895	0.00222321	ENSG00000185736	ADARB2|ADARB2	protein_coding
1377.35	-0.607086	0.158262	-3.83596	0.000125074	0.00222462	ENSG00000137486	ARRB1|ARRB1	protein_coding
266.174	-0.687086	0.179201	-3.83416	0.000125996	0.00223567	ENSG00000130829	DUSP9|DUSP9	protein_coding
590.621	-0.384316	0.100231	-3.83432	0.000125912	0.00223567	ENSG00000160179	ABCG1|ABCG1	protein_coding
2970.62	-0.226553	0.0590836	-3.83445	0.000125845	0.00223567	ENSG00000175175	PPM1E|PPM1E	protein_coding
6421.68	-0.407867	0.106499	-3.82976	0.000128267	0.00227245	ENSG00000118432	CNR1|CNR1	protein_coding
520.025	0.339539	0.0886581	3.82975	0.000128272	0.00227245	ENSG00000148225	WDR31|WDR31	protein_coding
1148.17	0.252267	0.0658937	3.82839	0.000128986	0.00228329	ENSG00000071243	ING3|ING3	protein_coding
6199.96	0.296153	0.0774044	3.82606	0.000130213	0.00230318	ENSG00000061337	LZTS1|LZTS1	protein_coding
427.394	-0.684297	0.178927	-3.82444	0.000131068	0.00231646	ENSG00000242294	STAG3L5P|STAG3L5P	pseudogene
1110.29	0.414887	0.108497	3.82393	0.000131341	0.00231824	ENSG00000166451	CENPN|CENPN	protein_coding
187.559	-0.87946	0.229992	-3.82386	0.000131376	0.00231824	ENSG00000171388	APLN|APLN	protein_coding
373.214	-1.01197	0.264748	-3.82239	0.000132162	0.00233028	ENSG00000169933	FRMPD4|FRMPD4	protein_coding
257.25	-1.10882	0.290162	-3.82138	0.000132706	0.00233802	ENSG00000146250	PRSS35|PRSS35	protein_coding
1895.98	0.361126	0.0945164	3.82078	0.00013303	0.00234188	ENSG00000259790	ANP32BP1|ANP32BP1	pseudogene
100.528	0.73595	0.192686	3.81943	0.000133758	0.00235284	ENSG00000065675	PRKCQ|PRKCQ	protein_coding
10659.2	0.211398	0.0553531	3.81908	0.000133951	0.00235438	ENSG00000253305	PCDHGB6|PCDHGB6	protein_coding
13504.9	0.370222	0.0969706	3.81788	0.000134602	0.00235935	ENSG00000110042	DTX4|DTX4	protein_coding
5484.23	-0.23725	0.0621414	-3.81791	0.000134588	0.00235935	ENSG00000111670	GNPTAB|GNPTAB	protein_coding
811.238	-1.19026	0.311748	-3.81802	0.000134529	0.00235935	ENSG00000149591	TAGLN|TAGLN	protein_coding
868.816	0.413812	0.108391	3.81778	0.000134657	0.00235935	ENSG00000188483	IER5L|IER5L	protein_coding
9528.38	-0.214675	0.0562376	-3.81729	0.000134926	0.0023622	ENSG00000126464	PRR12|PRR12	protein_coding
853.963	-0.700397	0.183622	-3.81434	0.000136547	0.00238872	ENSG00000182255	KCNA4|KCNA4	protein_coding
2775.55	-0.510324	0.133805	-3.81394	0.00013677	0.00239074	ENSG00000162981	FAM84A|FAM84A	protein_coding
1057.9	-0.671406	0.17608	-3.81308	0.000137247	0.00239721	ENSG00000176884	GRIN1|GRIN1	protein_coding
8283.14	-0.470639	0.123494	-3.81104	0.000138384	0.00241517	ENSG00000185008	ROBO2|ROBO2	protein_coding
102.236	-1.03822	0.272516	-3.80975	0.000139109	0.00242593	ENSG00000256443	RP11-794G24.1|RP11-794G24.1	lincRNA
4560.83	0.298441	0.0783544	3.80886	0.000139606	0.00242926	ENSG00000109084	TMEM97|TMEM97	protein_coding
2871.55	0.361391	0.0948825	3.80883	0.000139627	0.00242926	ENSG00000111206	FOXM1|FOXM1	protein_coding
11.677	2.72369	0.715084	3.80891	0.000139579	0.00242926	ENSG00000138435	CHRNA1|CHRNA1	protein_coding
10152.5	0.155186	0.0407538	3.80789	0.000140157	0.0024347	ENSG00000149480	MTA2|MTA2	protein_coding
1039.7	-0.392578	0.103094	-3.80794	0.000140127	0.0024347	ENSG00000152642	GPD1L|GPD1L	protein_coding
1949.65	0.411031	0.107966	3.80704	0.000140642	0.00243932	ENSG00000123485	HJURP|HJURP	protein_coding
6582.46	-0.216978	0.0569929	-3.8071	0.000140607	0.00243932	ENSG00000164828	SUN1|SUN1	protein_coding
6316.75	0.343305	0.0902103	3.80561	0.000141458	0.00245157	ENSG00000164292	RHOBTB3|RHOBTB3	protein_coding
8073.58	0.174977	0.0459908	3.80462	0.000142024	0.00245948	ENSG00000131508	UBE2D2|UBE2D2	protein_coding
420.178	-0.612324	0.160978	-3.80378	0.000142506	0.0024659	ENSG00000187135	VSTM2B|VSTM2B	protein_coding
818.42	0.581475	0.152926	3.80233	0.00014334	0.00247742	ENSG00000144824	PHLDB2|PHLDB2	protein_coding
1999.65	0.244713	0.0643602	3.80224	0.000143393	0.00247742	ENSG00000168944	CEP120|CEP120	protein_coding
4444.65	0.282113	0.0742048	3.80182	0.000143638	0.00247973	ENSG00000068793	CYFIP1|CYFIP1	protein_coding
1433.72	-0.238431	0.0627253	-3.8012	0.000143997	0.002484	ENSG00000228998	RP11-697E2.7|RP11-697E2.7	pseudogene
429.433	-0.423443	0.111408	-3.80083	0.000144214	0.00248583	ENSG00000179859	AC025335.1|AC025335.1	antisense
2475.23	-0.494711	0.130188	-3.79998	0.000144706	0.00249238	ENSG00000102908	NFAT5|NFAT5	protein_coding
3411.02	0.232783	0.0612644	3.79965	0.000144903	0.00249241	ENSG00000130669	PAK4|PAK4	protein_coding
6288.86	0.25797	0.0678941	3.7996	0.000144931	0.00249241	ENSG00000165801	ARHGEF40|ARHGEF40	protein_coding
4279.62	-0.295373	0.0777506	-3.79897	0.000145296	0.00249423	ENSG00000055118	KCNH2|KCNH2	protein_coding
1948.72	-0.223291	0.0587787	-3.79884	0.000145372	0.00249423	ENSG00000162688	AGL|AGL	protein_coding
1409.04	-0.291884	0.0768299	-3.79909	0.000145226	0.00249423	ENSG00000179240	RP11-111M22.2|RP11-111M22.2	protein_coding
3503.99	0.22968	0.0605175	3.79527	0.000147481	0.00252485	ENSG00000101849	TBL1X|TBL1X	protein_coding
572.419	-0.488242	0.128646	-3.79525	0.000147496	0.00252485	ENSG00000135824	RGS8|RGS8	protein_coding
3013.05	0.205362	0.0541056	3.79557	0.000147303	0.00252485	ENSG00000144895	EIF2A|EIF2A	protein_coding
3203.29	0.243983	0.0642977	3.79457	0.000147897	0.00252977	ENSG00000197063	MAFG|MAFG	protein_coding
3291.24	-0.42133	0.111073	-3.79326	0.000148683	0.00254127	ENSG00000084444	KIAA1467|KIAA1467	protein_coding
4453.15	-0.271854	0.0716803	-3.79258	0.000149088	0.00254435	ENSG00000129159	KCNC1|KCNC1	protein_coding
803.844	0.296278	0.0781205	3.79258	0.000149091	0.00254435	ENSG00000214194	LINC00998|LINC00998	protein_coding
127.779	-0.925201	0.244022	-3.79146	0.000149763	0.00255387	ENSG00000185760	KCNQ5|KCNQ5	protein_coding
283.318	0.470597	0.124214	3.7886	0.000151501	0.00258153	ENSG00000254221	PCDHGB1|PCDHGB1	protein_coding
3387.82	0.408291	0.107791	3.78781	0.00015198	0.00258772	ENSG00000146670	CDCA5|CDCA5	protein_coding
412.299	0.392692	0.103698	3.7869	0.000152539	0.00259526	ENSG00000184500	PROS1|PROS1	protein_coding
2874.26	0.174987	0.0462221	3.7858	0.000153215	0.00260478	ENSG00000133835	HSD17B4|HSD17B4	protein_coding
762.35	-0.413106	0.109157	-3.78451	0.000154012	0.00261632	ENSG00000133111	RFXAP|RFXAP	protein_coding
1388.11	0.279485	0.0738552	3.78423	0.000154188	0.00261733	ENSG00000125871	MGME1|MGME1	protein_coding
1474.39	0.212616	0.056212	3.78239	0.000155327	0.00263466	ENSG00000057252	SOAT1|SOAT1	protein_coding
1275.42	-0.349099	0.0923159	-3.78157	0.000155839	0.00264134	ENSG00000168646	AXIN2|AXIN2	protein_coding
11258.8	-0.340777	0.0901322	-3.78085	0.000156293	0.00264703	ENSG00000163531	NFASC|NFASC	protein_coding
2298.58	-0.217471	0.0575379	-3.77961	0.000157071	0.00265617	ENSG00000110717	NDUFS8|NDUFS8	protein_coding
655.657	-0.691232	0.182879	-3.77972	0.000157003	0.00265617	ENSG00000162004	CCDC78|CCDC78	protein_coding
4609.76	-0.222523	0.0588804	-3.77923	0.000157314	0.00265826	ENSG00000258441	LINC00641|LINC00641	processed_transcript
11503.9	0.350114	0.0926865	3.7774	0.000158473	0.00267582	ENSG00000196781	TLE1|TLE1	protein_coding
9719.29	-0.357331	0.0946241	-3.77632	0.00015916	0.00268349	ENSG00000105613	MAST1|MAST1	protein_coding
643.214	0.35264	0.0933868	3.77612	0.000159288	0.00268349	ENSG00000170915	PAQR8|PAQR8	protein_coding
1181.32	0.249439	0.0660539	3.77629	0.000159179	0.00268349	ENSG00000173334	TRIB1|TRIB1	protein_coding
3088.6	-0.250201	0.0662673	-3.77563	0.000159604	0.00268539	ENSG00000070495	JMJD6|JMJD6	protein_coding
7526.55	-0.594446	0.157445	-3.77557	0.000159641	0.00268539	ENSG00000183715	OPCML|OPCML	protein_coding
1424.39	-0.368441	0.0976029	-3.7749	0.000160073	0.00269062	ENSG00000182646	FAM156A|FAM156A	protein_coding
1027.14	0.403998	0.107059	3.7736	0.000160906	0.0027026	ENSG00000163362	C1orf106|C1orf106	protein_coding
33.6464	-1.23489	0.327308	-3.77287	0.00016138	0.00270852	ENSG00000172828	CES3|CES3	protein_coding
2310.33	0.210088	0.0556978	3.77192	0.000161996	0.00271682	ENSG00000172725	CORO1B|CORO1B	protein_coding
169.623	-0.571118	0.151424	-3.77164	0.00016218	0.00271785	ENSG00000272899	RP11-309L24.9|RP11-309L24.9	lincRNA
1588.64	0.463724	0.12299	3.77042	0.000162972	0.00272908	ENSG00000261716	RP11-196G18.22|RP11-196G18.22	sense_overlapping
425.74	0.384546	0.102044	3.76842	0.000164282	0.00274895	ENSG00000156500	FAM122C|FAM122C	protein_coding
4748.84	0.309916	0.0823193	3.7648	0.00016668	0.00278699	ENSG00000182963	GJC1|GJC1	protein_coding
310.629	-0.486615	0.129266	-3.76444	0.000166922	0.00278895	ENSG00000260855	RP11-439E19.10|RP11-439E19.10	antisense
1108.53	0.420955	0.111845	3.76375	0.000167386	0.00279461	ENSG00000020577	SAMD4A|SAMD4A	protein_coding
477.189	-0.563987	0.149901	-3.7624	0.000168293	0.00280766	ENSG00000100285	NEFH|NEFH	protein_coding
113.73	0.682001	0.181299	3.76176	0.000168723	0.00281272	ENSG00000273148	RP5-1068E13.7|RP5-1068E13.7	lincRNA
400.606	-0.543172	0.144452	-3.76022	0.000169765	0.00282799	ENSG00000050344	NFE2L3|NFE2L3	protein_coding
13.9845	1.86734	0.49673	3.75926	0.000170419	0.00283677	ENSG00000121068	TBX2|TBX2	protein_coding
2583.63	0.221744	0.0590066	3.75796	0.000171305	0.00284939	ENSG00000255112	CHMP1B|CHMP1B	protein_coding
4909.56	-0.254825	0.0678269	-3.75699	0.000171969	0.0028583	ENSG00000128266	GNAZ|GNAZ	protein_coding
51.8039	-1.19382	0.317802	-3.75649	0.000172311	0.00286185	ENSG00000244227	RP11-298O21.5|RP11-298O21.5	lincRNA
3121.4	-0.221674	0.0590232	-3.7557	0.000172859	0.00286659	ENSG00000109103	UNC119|UNC119	protein_coding
6739.31	-0.292442	0.0778635	-3.75583	0.000172769	0.00286659	ENSG00000110697	PITPNM1|PITPNM1	protein_coding
844.636	0.798125	0.212521	3.75552	0.000172982	0.00286659	ENSG00000148180	GSN|GSN	protein_coding
55.5679	-1.53643	0.409398	-3.75291	0.000174792	0.00289444	ENSG00000204828	FOXD4L2|FOXD4L2	protein_coding
2421.63	-0.163714	0.0436332	-3.75204	0.0001754	0.00290161	ENSG00000013306	SLC25A39|SLC25A39	protein_coding
7044.42	0.210491	0.0561022	3.75192	0.000175485	0.00290161	ENSG00000119383	PPP2R4|PPP2R4	protein_coding
2564.91	-0.835568	0.222744	-3.75125	0.000175956	0.00290725	ENSG00000081189	MEF2C|MEF2C	protein_coding
2417.18	0.181537	0.0483999	3.75077	0.000176295	0.00290984	ENSG00000073803	MAP3K13|MAP3K13	protein_coding
1009.72	-0.498874	0.13301	-3.75065	0.000176374	0.00290984	ENSG00000172995	ARPP21|ARPP21	protein_coding
41.4463	-0.986717	0.263116	-3.75012	0.000176748	0.00291386	ENSG00000140285	FGF7|FGF7	protein_coding
124.014	-0.726744	0.193845	-3.7491	0.000177468	0.00292358	ENSG00000175170	FAM182B|FAM182B	protein_coding
11680.6	0.368128	0.0982367	3.74735	0.000178709	0.00294185	ENSG00000143401	ANP32E|ANP32E	protein_coding
2563.74	0.33952	0.090627	3.74634	0.00017943	0.00295153	ENSG00000215218	UBE2QL1|UBE2QL1	protein_coding
3587.23	0.35754	0.0954695	3.74507	0.000180343	0.00296437	ENSG00000154447	SH3RF1|SH3RF1	protein_coding
6890.88	0.148975	0.0397832	3.74466	0.000180635	0.00296507	ENSG00000103275	UBE2I|UBE2I	protein_coding
889.745	-0.68364	0.182565	-3.74464	0.000180651	0.00296507	ENSG00000136205	TNS3|TNS3	protein_coding
965.183	-0.465199	0.124242	-3.74428	0.000180911	0.00296716	ENSG00000163485	ADORA1|ADORA1	protein_coding
40.139	1.35606	0.362309	3.74283	0.000181959	0.00298214	ENSG00000157150	TIMP4|TIMP4	protein_coding
3075.43	0.209271	0.0559154	3.74264	0.000182097	0.00298222	ENSG00000117054	ACADM|ACADM	protein_coding
4785.1	0.216328	0.0578082	3.74216	0.000182445	0.00298574	ENSG00000104695	PPP2CB|PPP2CB	protein_coding
880.272	0.797775	0.213243	3.74115	0.000183181	0.00299558	ENSG00000104368	PLAT|PLAT	protein_coding
2108.39	0.374536	0.100123	3.74075	0.00018347	0.00299811	ENSG00000144554	FANCD2|FANCD2	protein_coding
3796.16	0.158336	0.042334	3.74016	0.0001839	0.00300295	ENSG00000115839	RAB3GAP1|RAB3GAP1	protein_coding
235.802	-0.921671	0.246587	-3.73771	0.000185704	0.00303017	ENSG00000227184	EPPK1|EPPK1	protein_coding
1867.53	-0.400434	0.107165	-3.73663	0.000186507	0.00303817	ENSG00000069424	KCNAB2|KCNAB2	protein_coding
1685.31	-0.431243	0.115403	-3.73684	0.000186346	0.00303817	ENSG00000132359	RAP1GAP2|RAP1GAP2	protein_coding
12510.7	0.346541	0.0927449	3.7365	0.000186602	0.00303817	ENSG00000188486	H2AFX|H2AFX	protein_coding
1667.49	0.255144	0.0683105	3.73506	0.00018767	0.00305332	ENSG00000232187	FTH1P7|FTH1P7	pseudogene
2269.9	0.273505	0.073237	3.73451	0.000188079	0.00305776	ENSG00000142634	EFHD2|EFHD2	protein_coding
689.12	0.298921	0.0800627	3.73358	0.000188776	0.00306685	ENSG00000171169	NAIF1|NAIF1	protein_coding
323.127	-0.532505	0.142678	-3.73222	0.000189802	0.00308128	ENSG00000168477	TNXB|TNXB	protein_coding
1216.33	0.286028	0.0766484	3.7317	0.000190194	0.0030854	ENSG00000270714	MINOS1P2|MINOS1P2	pseudogene
55.5631	1.04129	0.279092	3.731	0.000190721	0.00309171	ENSG00000222041	LINC00152|LINC00152	lincRNA
2319.08	-0.591064	0.158434	-3.73065	0.000190983	0.00309371	ENSG00000176454	LPCAT4|LPCAT4	protein_coding
6218.28	-0.283784	0.0760869	-3.72973	0.000191686	0.00310059	ENSG00000142459	EVI5L|EVI5L	protein_coding
834.584	0.445637	0.119477	3.72989	0.000191566	0.00310059	ENSG00000142627	EPHA2|EPHA2	protein_coding
3248.73	0.421104	0.112978	3.72731	0.000193531	0.00312591	ENSG00000129195	FAM64A|FAM64A	protein_coding
643.667	0.289071	0.0775516	3.72747	0.000193414	0.00312591	ENSG00000188917	TRMT2B|TRMT2B	protein_coding
1979.55	0.288256	0.077352	3.72655	0.000194121	0.00313316	ENSG00000184575	XPOT|XPOT	protein_coding
39.0705	1.23543	0.331565	3.72605	0.000194507	0.00313713	ENSG00000263958	RP11-676J15.1|RP11-676J15.1	lincRNA
10285.2	0.319992	0.0859103	3.72472	0.000195531	0.00315137	ENSG00000182968	SOX1|SOX1	protein_coding
4446.83	-0.308781	0.0829164	-3.724	0.000196091	0.0031563	ENSG00000141431	ASXL3|ASXL3	protein_coding
1345.32	-0.293038	0.0786899	-3.72396	0.00019612	0.0031563	ENSG00000160999	SH2B2|SH2B2	protein_coding
1870.66	-0.369448	0.0992304	-3.72313	0.000196767	0.00316444	ENSG00000124574	ABCC10|ABCC10	protein_coding
1422.28	0.446376	0.119949	3.72137	0.000198142	0.00318425	ENSG00000189057	FAM111B|FAM111B	protein_coding
1514.49	0.530735	0.142626	3.72117	0.0001983	0.0031845	ENSG00000111783	RFX4|RFX4	protein_coding
2270.97	0.265019	0.0712437	3.71989	0.000199306	0.00319606	ENSG00000115866	DARS|DARS	protein_coding
38.5583	-1.00064	0.268987	-3.72003	0.000199198	0.00319606	ENSG00000182376	RP5-1142A6.8|RP5-1142A6.8	antisense
284.512	0.490784	0.131954	3.71935	0.000199733	0.00319831	ENSG00000156384	SFR1|SFR1	protein_coding
461.23	0.454736	0.122259	3.71945	0.000199655	0.00319831	ENSG00000241547	RP11-4K3__A.5|RP11-4K3__A.5	pseudogene
4963.56	-0.229021	0.0615787	-3.71917	0.000199882	0.0031984	ENSG00000104093	DMXL2|DMXL2	protein_coding
2613.65	0.27939	0.0751302	3.71874	0.000200218	0.00320147	ENSG00000139641	ESYT1|ESYT1	protein_coding
224.434	-0.980327	0.263657	-3.71819	0.000200656	0.00320407	ENSG00000158815	FGF17|FGF17	protein_coding
1251.53	0.603545	0.162323	3.71818	0.000200667	0.00320407	ENSG00000172380	GNG12|GNG12	protein_coding
383.54	-0.519854	0.139906	-3.71573	0.000202619	0.00323292	ENSG00000165644	COMTD1|COMTD1	protein_coding
6043.74	0.199167	0.0536438	3.71276	0.000205014	0.00326879	ENSG00000102038	SMARCA1|SMARCA1	protein_coding
93.4362	1.05556	0.284372	3.7119	0.000205707	0.00327751	ENSG00000153976	HS3ST3A1|HS3ST3A1	protein_coding
974.048	0.39069	0.105271	3.71126	0.00020623	0.0032835	ENSG00000011638	TMEM159|TMEM159	protein_coding
1233.01	0.397455	0.10711	3.71072	0.000206673	0.00328821	ENSG00000111328	CDK2AP1|CDK2AP1	protein_coding
1083.62	0.267899	0.0722165	3.70966	0.000207539	0.00329963	ENSG00000145996	CDKAL1|CDKAL1	protein_coding
5446.3	0.199454	0.0537978	3.70748	0.000209334	0.0033258	ENSG00000178913	TAF7|TAF7	protein_coding
5279.2	-0.238007	0.0642054	-3.70697	0.000209758	0.00333017	ENSG00000154310	TNIK|TNIK	protein_coding
129.438	0.605938	0.163533	3.7053	0.000211145	0.0033498	ENSG00000169621	APLF|APLF	protein_coding
655.73	-0.340169	0.091822	-3.70466	0.000211678	0.00335587	ENSG00000167700	MFSD3|MFSD3	protein_coding
2225.05	-0.310906	0.0839335	-3.7042	0.000212057	0.00335951	ENSG00000148334	PTGES2|PTGES2	protein_coding
2172.9	0.379374	0.10243	3.70374	0.000212446	0.00336328	ENSG00000182010	RTKN2|RTKN2	protein_coding
4948.74	-0.304926	0.0823359	-3.70344	0.000212697	0.00336487	ENSG00000048707	VPS13D|VPS13D	protein_coding
1061.38	0.231417	0.0624964	3.70288	0.000213168	0.00336992	ENSG00000166788	SAAL1|SAAL1	protein_coding
3209.52	-0.232996	0.0629335	-3.70226	0.000213692	0.00337581	ENSG00000108021	FAM208B|FAM208B	protein_coding
876.863	0.259571	0.0701242	3.7016	0.000214248	0.0033822	ENSG00000232388	LINC00493|LINC00493	lincRNA
10770	-0.262022	0.0707944	-3.70117	0.000214607	0.00338549	ENSG00000008735	MAPK8IP2|MAPK8IP2	protein_coding
422.408	0.397564	0.10747	3.6993	0.000216193	0.0034081	ENSG00000158006	PAFAH2|PAFAH2	protein_coding
603.761	-0.824209	0.222835	-3.69874	0.000216674	0.00341326	ENSG00000213983	AP1G2|AP1G2	protein_coding
8707.21	0.1605	0.0433962	3.69847	0.000216903	0.00341447	ENSG00000109572	CLCN3|CLCN3	protein_coding
5558.44	0.15839	0.0428312	3.69802	0.000217291	0.00341816	ENSG00000109436	TBC1D9|TBC1D9	protein_coding
4979.6	0.199242	0.053885	3.69754	0.000217695	0.0034221	ENSG00000113384	GOLPH3|GOLPH3	protein_coding
1178.21	-0.408028	0.110379	-3.69662	0.000218487	0.00343213	ENSG00000090975	PITPNM2|PITPNM2	protein_coding
3471.05	0.227382	0.0615497	3.69429	0.000220505	0.0034614	ENSG00000132305	IMMT|IMMT	protein_coding
31.1287	-1.22256	0.330964	-3.69395	0.000220798	0.00346356	ENSG00000259635	AC100830.3|AC100830.3	antisense
167.681	-0.881136	0.238583	-3.6932	0.000221448	0.00347132	ENSG00000099834	CDHR5|CDHR5	protein_coding
1641.93	-0.303182	0.0820981	-3.69293	0.000221688	0.00347264	ENSG00000197070	ARRDC1|ARRDC1	protein_coding
232.438	-0.492905	0.133521	-3.69159	0.000222853	0.00348356	ENSG00000116663	FBXO6|FBXO6	protein_coding
650.533	0.365482	0.0989996	3.69175	0.000222715	0.00348356	ENSG00000135905	DOCK10|DOCK10	protein_coding
231.066	-0.933459	0.252841	-3.69188	0.000222604	0.00348356	ENSG00000165810	BTNL9|BTNL9	protein_coding
6179.26	0.244747	0.0663244	3.69016	0.000224116	0.00350084	ENSG00000079616	KIF22|KIF22	protein_coding
2870.38	-0.319655	0.086634	-3.68972	0.000224505	0.00350448	ENSG00000160613	PCSK7|PCSK7	protein_coding
384.856	0.377852	0.102417	3.68934	0.000224833	0.00350715	ENSG00000212978	AC016747.3|AC016747.3	processed_transcript
1281.32	0.467514	0.12676	3.68818	0.000225863	0.00352075	ENSG00000175643	RMI2|RMI2	protein_coding
2986.74	-0.235626	0.0639228	-3.6861	0.000227714	0.00354712	ENSG00000111052	LIN7A|LIN7A	protein_coding
14852	-0.327571	0.0889144	-3.68412	0.000229495	0.00357237	ENSG00000127914	AKAP9|AKAP9	protein_coding
1286.34	0.261627	0.0710196	3.68388	0.000229713	0.00357328	ENSG00000181873	IBA57|IBA57	protein_coding
880.358	0.364772	0.0990436	3.68295	0.000230554	0.00358386	ENSG00000171241	SHCBP1|SHCBP1	protein_coding
355.389	0.371722	0.100958	3.68196	0.000231451	0.0035953	ENSG00000120519	SLC10A7|SLC10A7	protein_coding
17128.1	0.263454	0.0715574	3.68172	0.000231665	0.00359613	ENSG00000166508	MCM7|MCM7	protein_coding
12667.1	-0.916839	0.249142	-3.67999	0.000233243	0.00361811	ENSG00000164199	GPR98|GPR98	protein_coding
3387.03	0.384695	0.104562	3.6791	0.000234058	0.00362823	ENSG00000064666	CNN2|CNN2	protein_coding
965.673	-0.402637	0.109467	-3.67814	0.000234942	0.00363939	ENSG00000159199	ATP5G1|ATP5G1	protein_coding
387.106	-0.350246	0.0952739	-3.6762	0.000236733	0.0036646	ENSG00000213366	GSTM2|GSTM2	protein_coding
125.595	-0.88172	0.240021	-3.67351	0.000239239	0.00370083	ENSG00000182348	ZNF804B|ZNF804B	protein_coding
155.027	-0.729072	0.198495	-3.67301	0.000239713	0.00370559	ENSG00000196878	LAMB3|LAMB3	protein_coding
106.749	-0.779184	0.212289	-3.67039	0.000242183	0.00374119	ENSG00000201678	Y_RNA|Y_RNA	misc_RNA
298.642	0.628528	0.171327	3.66858	0.000243903	0.00376515	ENSG00000112773	FAM46A|FAM46A	protein_coding
1166.63	0.307349	0.0838086	3.66728	0.000245146	0.00378173	ENSG00000156162	DPY19L4|DPY19L4	protein_coding
99.1616	-0.75412	0.205674	-3.66658	0.000245816	0.00378944	ENSG00000085465	OVGP1|OVGP1	protein_coding
632.473	-0.639824	0.174563	-3.66529	0.000247056	0.00380592	ENSG00000072657	TRHDE|TRHDE	protein_coding
24.7979	-1.29442	0.353725	-3.65939	0.000252813	0.00389192	ENSG00000124143	ARHGAP40|ARHGAP40	protein_coding
3643.74	-0.762773	0.208476	-3.65881	0.000253391	0.00389813	ENSG00000070808	CAMK2A|CAMK2A	protein_coding
3811.58	0.25248	0.069063	3.6558	0.000256382	0.00394143	ENSG00000122966	CIT|CIT	protein_coding
1018.83	0.256358	0.0701296	3.65549	0.000256695	0.00394353	ENSG00000119616	FCF1|FCF1	protein_coding
619.969	-0.313089	0.0856729	-3.65447	0.000257715	0.00395648	ENSG00000187860	CCDC157|CCDC157	protein_coding
7549.43	0.331154	0.0906624	3.65261	0.00025959	0.00397978	ENSG00000010292	NCAPD2|NCAPD2	protein_coding
12575.2	-0.195053	0.0534005	-3.65263	0.000259564	0.00397978	ENSG00000157985	AGAP1|AGAP1	protein_coding
420.401	-1.24312	0.340373	-3.65223	0.000259977	0.00398026	ENSG00000164161	HHIP|HHIP	protein_coding
1061.7	-0.520816	0.142599	-3.65231	0.00025989	0.00398026	ENSG00000196912	ANKRD36B|ANKRD36B	pseudogene
2386.29	-0.599935	0.164298	-3.6515	0.00026071	0.00398874	ENSG00000135976	ANKRD36|ANKRD36	protein_coding
79.0109	-0.887415	0.243161	-3.64949	0.000262757	0.0040173	ENSG00000197815	AC122129.1|AC122129.1	pseudogene
3496.48	-0.211317	0.0579091	-3.64912	0.000263142	0.00402043	ENSG00000175866	BAIAP2|BAIAP2	protein_coding
376.903	0.493017	0.135144	3.64808	0.000264207	0.00403395	ENSG00000203811	HIST2H3C|HIST2H3C	protein_coding
575.566	0.761034	0.208627	3.64783	0.000264467	0.00403515	ENSG00000149131	SERPING1|SERPING1	protein_coding
1228.31	0.447384	0.12269	3.64647	0.000265872	0.00405382	ENSG00000246705	H2AFJ|H2AFJ	protein_coding
4958.3	-0.38758	0.106323	-3.64532	0.00026706	0.00406916	ENSG00000107282	APBA1|APBA1	protein_coding
7997.34	-0.171773	0.0471247	-3.64508	0.000267311	0.0040702	ENSG00000185722	ANKFY1|ANKFY1	protein_coding
4720.7	-0.391723	0.107493	-3.64417	0.000268252	0.00408174	ENSG00000145632	PLK2|PLK2	protein_coding
11942.1	0.308098	0.0845583	3.64361	0.00026884	0.00408534	ENSG00000120802	TMPO|TMPO	protein_coding
1557.45	0.281723	0.0773238	3.64342	0.000269037	0.00408534	ENSG00000175906	ARL4D|ARL4D	protein_coding
2475.34	-0.346292	0.0950438	-3.6435	0.000268957	0.00408534	ENSG00000177679	SRRM3|SRRM3	protein_coding
6629.07	-0.267517	0.0734553	-3.6419	0.000270633	0.00410677	ENSG00000107331	ABCA2|ABCA2	protein_coding
1534.12	-0.658636	0.180865	-3.6416	0.000270952	0.00410882	ENSG00000198133	TMEM229B|TMEM229B	protein_coding
6261.83	0.191323	0.0525421	3.64133	0.000271237	0.00411036	ENSG00000100353	EIF3D|EIF3D	protein_coding
283.342	-0.44985	0.123601	-3.63955	0.000273117	0.00413604	ENSG00000226742	HSBP1L1|HSBP1L1	protein_coding
4179.65	0.285524	0.0784782	3.63826	0.000274492	0.00415403	ENSG00000185591	SP1|SP1	protein_coding
406.949	0.37037	0.101823	3.63741	0.000275396	0.00416208	ENSG00000165714	LOH12CR1|LOH12CR1	protein_coding
2362.86	0.203195	0.0558625	3.63742	0.000275383	0.00416208	ENSG00000168564	CDKN2AIP|CDKN2AIP	protein_coding
7233.53	0.215513	0.0592554	3.63702	0.000275809	0.0041655	ENSG00000163479	SSR2|SSR2	protein_coding
1868.34	0.305581	0.0840584	3.63534	0.000277619	0.00419	ENSG00000226564	FTH1P20|FTH1P20	pseudogene
103.615	0.845118	0.232497	3.63497	0.000278016	0.00419032	ENSG00000115232	ITGA4|ITGA4	protein_coding
3169.57	-0.305754	0.0841134	-3.63501	0.000277965	0.00419032	ENSG00000122484	RPAP2|RPAP2	protein_coding
16.8573	2.2342	0.614692	3.63466	0.000278347	0.00419248	ENSG00000138675	FGF5|FGF5	protein_coding
895.298	0.424415	0.11678	3.6343	0.000278735	0.00419549	ENSG00000171320	ESCO2|ESCO2	protein_coding
1024.52	0.235125	0.0647146	3.63326	0.00027986	0.0042096	ENSG00000269430	LRRC3DN|LRRC3DN	protein_coding
4913.86	-0.17108	0.0470901	-3.63302	0.00028012	0.00421002	ENSG00000089053	ANAPC5|ANAPC5	protein_coding
14999.4	0.193573	0.0532835	3.63289	0.000280265	0.00421002	ENSG00000165119	HNRNPK|HNRNPK	protein_coding
1439.93	0.453905	0.124975	3.63196	0.00028128	0.00421957	ENSG00000166803	KIAA0101|KIAA0101	protein_coding
1914.51	0.255954	0.0704703	3.63208	0.000281143	0.00421957	ENSG00000170365	SMAD1|SMAD1	protein_coding
1151.49	-0.686651	0.189188	-3.62947	0.000284002	0.00425756	ENSG00000128482	RNF112|RNF112	protein_coding
88.0941	-1.12546	0.310161	-3.62863	0.000284924	0.00426851	ENSG00000185988	PLK5|PLK5	protein_coding
1477.04	0.423585	0.116771	3.62748	0.000286205	0.00428482	ENSG00000173852	DPY19L1|DPY19L1	protein_coding
1027.46	0.648028	0.178725	3.62584	0.000288025	0.00430341	ENSG00000113361	CDH6|CDH6	protein_coding
1308.38	-0.296989	0.0819072	-3.62592	0.000287939	0.00430341	ENSG00000123570	RAB9B|RAB9B	protein_coding
415.896	0.425855	0.117447	3.62593	0.000287923	0.00430341	ENSG00000136859	ANGPTL2|ANGPTL2	protein_coding
768.149	0.383566	0.10582	3.6247	0.000289296	0.00431951	ENSG00000090889	KIF4A|KIF4A	protein_coding
2496.54	0.212349	0.0585995	3.62373	0.000290385	0.00433287	ENSG00000144118	RALB|RALB	protein_coding
379.833	-0.374936	0.103477	-3.62337	0.000290786	0.00433595	ENSG00000213551	DNAJC9|DNAJC9	protein_coding
8541.82	-0.247688	0.0683686	-3.62283	0.000291394	0.00434212	ENSG00000126217	MCF2L|MCF2L	protein_coding
1490.89	-0.325116	0.089791	-3.62081	0.000293685	0.00437334	ENSG00000164086	DUSP7|DUSP7	protein_coding
1336.34	-0.328176	0.0906552	-3.62005	0.000294551	0.00438331	ENSG00000128011	LRFN1|LRFN1	protein_coding
2960.38	-0.260079	0.0718563	-3.61943	0.000295256	0.00438365	ENSG00000100077	ADRBK2|ADRBK2	protein_coding
523.879	0.339529	0.0938097	3.61934	0.000295359	0.00438365	ENSG00000136932	C9orf156|C9orf156	protein_coding
4401.98	0.264097	0.0729632	3.6196	0.000295064	0.00438365	ENSG00000259516	ANP32AP1|ANP32AP1	pseudogene
11309.7	0.189915	0.05247	3.61949	0.000295183	0.00438365	ENSG00000259917	HNRNPLP2|HNRNPLP2	pseudogene
64.4947	-0.843913	0.233208	-3.61872	0.000296064	0.00439119	ENSG00000185105	MYADML2|MYADML2	protein_coding
1101.22	-0.247763	0.0684706	-3.61853	0.000296278	0.00439144	ENSG00000079435	LIPE|LIPE	protein_coding
1716.99	0.280821	0.077643	3.61682	0.000298244	0.00441766	ENSG00000179833	SERTAD2|SERTAD2	protein_coding
11.0833	-2.21317	0.612004	-3.61627	0.000298884	0.00442419	ENSG00000265787	CYP4F35P|CYP4F35P	lincRNA
6071.69	-0.277694	0.0768035	-3.61565	0.000299599	0.00443183	ENSG00000103056	SMPD3|SMPD3	protein_coding
9374.18	0.242591	0.067098	3.61547	0.000299806	0.00443197	ENSG00000143815	LBR|LBR	protein_coding
546.981	-0.456361	0.126245	-3.61489	0.000300472	0.00443887	ENSG00000204771	CTD-3232M19.2|CTD-3232M19.2	pseudogene
116.616	-0.741822	0.205223	-3.61471	0.00030069	0.00443915	ENSG00000166763	STRCP1|STRCP1	pseudogene
39557.4	0.15045	0.0416321	3.6138	0.000301743	0.00444588	ENSG00000009307	CSDE1|CSDE1	protein_coding
5798.24	-0.231954	0.0641842	-3.61388	0.000301647	0.00444588	ENSG00000009413	REV3L|REV3L	protein_coding
6659.52	0.364959	0.100988	3.61389	0.000301635	0.00444588	ENSG00000185650	ZFP36L1|ZFP36L1	protein_coding
5267.02	0.270491	0.0748542	3.61357	0.000302006	0.00444681	ENSG00000082153	BZW1|BZW1	protein_coding
850.365	0.535526	0.148235	3.61267	0.000303055	0.00445932	ENSG00000165626	BEND7|BEND7	protein_coding
6670.16	-0.2638	0.0730257	-3.61243	0.000303345	0.00446065	ENSG00000183741	CBX6|CBX6	protein_coding
4371.24	-0.257299	0.071234	-3.61203	0.000303815	0.00446462	ENSG00000162706	CADM3|CADM3	protein_coding
804.78	0.395135	0.10942	3.61118	0.000304811	0.00447631	ENSG00000158373	HIST1H2BD|HIST1H2BD	protein_coding
17.1934	-2.17185	0.601479	-3.61085	0.000305197	0.00447904	ENSG00000214402	LCNL1|LCNL1	protein_coding
8697.97	1.05557	0.292356	3.61055	0.000305547	0.00448122	ENSG00000145423	SFRP2|SFRP2	protein_coding
4202.61	0.250055	0.0692857	3.60905	0.000307326	0.00450435	ENSG00000147852	VLDLR|VLDLR	protein_coding
361.987	0.447965	0.124188	3.60716	0.000309565	0.0045342	ENSG00000038002	AGA|AGA	protein_coding
695.169	0.374737	0.103893	3.60694	0.000309831	0.00453511	ENSG00000133131	MORC4|MORC4	protein_coding
2584.15	-0.486571	0.134973	-3.60495	0.000312215	0.00456701	ENSG00000132024	CC2D1A|CC2D1A	protein_coding
1447.31	-0.340417	0.0944506	-3.60419	0.000313134	0.00457745	ENSG00000121871	SLITRK3|SLITRK3	protein_coding
115.088	-1.0997	0.305131	-3.60401	0.000313343	0.00457751	ENSG00000181800	CELF2-AS1|CELF2-AS1	antisense
8167.74	0.241197	0.0669579	3.60222	0.000315508	0.00460613	ENSG00000136861	CDK5RAP2|CDK5RAP2	protein_coding
2561.2	0.360814	0.100174	3.60186	0.000315947	0.00460952	ENSG00000166881	TMEM194A|TMEM194A	protein_coding
5698.9	-0.286498	0.0795471	-3.60162	0.000316239	0.00461077	ENSG00000169169	CPT1C|CPT1C	protein_coding
11979.6	0.188971	0.0524777	3.60098	0.000317016	0.00461908	ENSG00000106070	GRB10|GRB10	protein_coding
173.879	-0.777387	0.2159	-3.60068	0.000317387	0.00462147	ENSG00000272983	RP11-508N22.12|RP11-508N22.12	lincRNA
19.6287	-1.81446	0.503951	-3.60047	0.000317645	0.00462221	ENSG00000244371	PFN1P8|PFN1P8	pseudogene
2653.54	0.363502	0.10097	3.60008	0.00031812	0.0046231	ENSG00000012048	BRCA1|BRCA1	protein_coding
131.34	-1.15817	0.321702	-3.60012	0.000318068	0.0046231	ENSG00000168071	CCDC88B|CCDC88B	protein_coding
43.9988	-1.15786	0.321693	-3.59926	0.000319127	0.00463472	ENSG00000072315	TRPC5|TRPC5	protein_coding
82.6632	0.844184	0.234647	3.59768	0.000321066	0.00465984	ENSG00000179627	ZBTB42|ZBTB42	protein_coding
1723.31	-0.334269	0.0929176	-3.59748	0.000321321	0.00466051	ENSG00000005884	ITGA3|ITGA3	protein_coding
155.93	0.688467	0.191457	3.59594	0.000323221	0.00468199	ENSG00000087253	LPCAT2|LPCAT2	protein_coding
710.061	0.312077	0.0867858	3.59594	0.00032322	0.00468199	ENSG00000158079	PTPDC1|PTPDC1	protein_coding
163.96	-0.785075	0.218414	-3.59444	0.000325093	0.00470605	ENSG00000188373	C10orf99|C10orf99	protein_coding
516.842	0.424136	0.118044	3.59303	0.000326851	0.00472843	ENSG00000114480	GBE1|GBE1	protein_coding
3780.63	-0.46042	0.128214	-3.59104	0.000329367	0.00476174	ENSG00000236901	MIR600HG|MIR600HG	sense_intronic
536.686	-0.524679	0.146116	-3.59085	0.000329597	0.00476198	ENSG00000184922	FMNL1|FMNL1	protein_coding
9508.09	0.214061	0.0596197	3.59044	0.000330124	0.00476652	ENSG00000156639	ZFAND3|ZFAND3	protein_coding
1643.65	-0.547156	0.152404	-3.59017	0.000330459	0.00476826	ENSG00000181291	TMEM132E|TMEM132E	protein_coding
1589.26	0.230618	0.0642396	3.58997	0.000330721	0.00476897	ENSG00000176393	RNPEP|RNPEP	protein_coding
73.5124	-2.93995	0.819399	-3.58793	0.000333313	0.00480324	ENSG00000148677	ANKRD1|ANKRD1	protein_coding
2223.08	-0.3008	0.0838434	-3.58764	0.000333686	0.00480551	ENSG00000149582	TMEM25|TMEM25	protein_coding
831.311	-0.291353	0.0812215	-3.58714	0.000334326	0.00481162	ENSG00000124172	ATP5E|ATP5E	protein_coding
100.641	-0.704848	0.196502	-3.58697	0.000334545	0.00481167	ENSG00000260948	RP11-552M11.8|RP11-552M11.8	sense_overlapping
1234.48	-0.496243	0.138368	-3.58641	0.000335264	0.0048189	ENSG00000232434	C9orf172|C9orf172	protein_coding
1965.46	0.228142	0.0636218	3.5859	0.000335917	0.00482519	ENSG00000163918	RFC4|RFC4	protein_coding
612.422	-0.750375	0.209273	-3.58564	0.000336259	0.00482699	ENSG00000073670	ADAM11|ADAM11	protein_coding
23356.1	0.199967	0.0557765	3.58515	0.000336881	0.00483282	ENSG00000243547	HNRNPKP4|HNRNPKP4	pseudogene
5802.15	0.423165	0.118039	3.58495	0.000337143	0.00483347	ENSG00000138160	KIF11|KIF11	protein_coding
4729.67	0.294709	0.0822162	3.58456	0.000337643	0.00483354	ENSG00000070669	ASNS|ASNS	protein_coding
11941.5	-0.227913	0.0635869	-3.58428	0.000338014	0.00483354	ENSG00000134982	APC|APC	protein_coding
1225.06	0.426047	0.118854	3.58462	0.000337564	0.00483354	ENSG00000138180	CEP55|CEP55	protein_coding
4795.75	-0.132275	0.036904	-3.5843	0.00033798	0.00483354	ENSG00000185963	BICD2|BICD2	protein_coding
5924.38	0.194222	0.0541994	3.58347	0.000339059	0.00484538	ENSG00000237350	CDC42P6|CDC42P6	pseudogene
919.109	0.241044	0.0672829	3.58254	0.000340266	0.00485951	ENSG00000115170	ACVR1|ACVR1	protein_coding
46.7522	1.61391	0.450539	3.58218	0.000340734	0.00486308	ENSG00000105976	MET|MET	protein_coding
1152.45	0.313417	0.0875051	3.5817	0.000341369	0.00486623	ENSG00000125753	VASP|VASP	protein_coding
17720.8	0.385354	0.10759	3.58168	0.000341391	0.00486623	ENSG00000171316	CHD7|CHD7	protein_coding
1333.38	0.214214	0.059815	3.58129	0.000341908	0.0048705	ENSG00000214973	CHCHD3P3|CHCHD3P3	pseudogene
4773.12	0.158815	0.0443584	3.58028	0.000343233	0.00488625	ENSG00000132824	SERINC3|SERINC3	protein_coding
49866	-0.172102	0.0480857	-3.57906	0.00034483	0.00490586	ENSG00000092964	DPYSL2|DPYSL2	protein_coding
1370.43	-0.259653	0.0725891	-3.57702	0.000347534	0.00494118	ENSG00000136444	RSAD1|RSAD1	protein_coding
927.602	0.279386	0.0781118	3.57674	0.000347905	0.00494331	ENSG00000141376	BCAS3|BCAS3	protein_coding
11372	-0.276514	0.0773183	-3.5763	0.000348488	0.00494844	ENSG00000100697	DICER1|DICER1	protein_coding
947.149	0.283834	0.0793803	3.57562	0.000349405	0.00495515	ENSG00000133731	IMPA1|IMPA1	protein_coding
60.3652	-1.00226	0.280299	-3.57567	0.000349329	0.00495515	ENSG00000167984	NLRC3|NLRC3	polymorphic_pseudogene
1267.42	0.263567	0.0737375	3.57439	0.000351045	0.00497526	ENSG00000140694	PARN|PARN	protein_coding
6736.09	-0.171461	0.0479728	-3.57412	0.000351404	0.00497718	ENSG00000079950	STX7|STX7	protein_coding
298.249	-0.78265	0.21904	-3.57309	0.000352799	0.00499377	ENSG00000175463	TBC1D10C|TBC1D10C	protein_coding
1093.96	0.335921	0.094035	3.5723	0.000353862	0.00500564	ENSG00000269996	RP11-343N15.5|RP11-343N15.5	lincRNA
61.7461	-0.883847	0.247449	-3.57184	0.000354487	0.00501131	ENSG00000257896	RP11-210N13.1|RP11-210N13.1	pseudogene
4179.31	0.313571	0.0878014	3.57136	0.00035513	0.0050155	ENSG00000165458	INPPL1|INPPL1	protein_coding
2363.64	0.277124	0.0775978	3.57129	0.000355233	0.0050155	ENSG00000177614	PGBD5|PGBD5	protein_coding
6132.09	0.359955	0.100805	3.57081	0.000355883	0.00502151	ENSG00000104490	NCALD|NCALD	protein_coding
2982.05	-0.353145	0.0989122	-3.57029	0.000356591	0.00502832	ENSG00000175161	CADM2|CADM2	protein_coding
11019.6	-0.204754	0.0573622	-3.56949	0.000357674	0.00503897	ENSG00000185275	CD24P4|CD24P4	pseudogene
44.7209	1.29038	0.361512	3.5694	0.000357798	0.00503897	ENSG00000223414	LINC00473|LINC00473	lincRNA
2958.84	-0.480107	0.134521	-3.569	0.00035835	0.00504038	ENSG00000167619	TMEM145|TMEM145	protein_coding
5458.54	-0.215193	0.0602949	-3.56901	0.000358335	0.00504038	ENSG00000182768	NGRN|NGRN	protein_coding
124.741	-1.21246	0.339833	-3.56782	0.00035997	0.00505999	ENSG00000072182	ASIC4|ASIC4	protein_coding
1617.58	0.233534	0.0654738	3.56683	0.000361319	0.00507256	ENSG00000144848	ATG3|ATG3	protein_coding
91.2631	-0.683838	0.191715	-3.56694	0.000361171	0.00507256	ENSG00000272720	CTA-228A9.3|CTA-228A9.3	lincRNA
288.637	-0.797028	0.223481	-3.56642	0.000361892	0.00507741	ENSG00000135740	SLC9A5|SLC9A5	protein_coding
4376.87	-0.172413	0.0483516	-3.56582	0.000362722	0.00507948	ENSG00000032219	ARID4A|ARID4A	protein_coding
2056.67	0.200329	0.056176	3.5661	0.00036233	0.00507948	ENSG00000124596	OARD1|OARD1	protein_coding
603.837	-0.331538	0.092975	-3.56589	0.000362629	0.00507948	ENSG00000154743	TSEN2|TSEN2	protein_coding
5792.25	-0.3999	0.112167	-3.56522	0.000363554	0.00508794	ENSG00000018236	CNTN1|CNTN1	protein_coding
1092.52	0.410694	0.115224	3.56432	0.000364806	0.00510226	ENSG00000258445	RP11-307P22.1|RP11-307P22.1	pseudogene
6737.89	-0.234283	0.0657453	-3.5635	0.000365942	0.00511494	ENSG00000160271	RALGDS|RALGDS	protein_coding
3007.58	0.212536	0.0596465	3.56326	0.000366283	0.0051165	ENSG00000106415	GLCCI1|GLCCI1	protein_coding
192.767	-0.503124	0.141249	-3.56195	0.000368108	0.00513878	ENSG00000141524	TMC6|TMC6	protein_coding
1382.84	0.27627	0.0775962	3.56036	0.000370353	0.00516366	ENSG00000152601	MBNL1|MBNL1	protein_coding
311.685	-0.669269	0.187978	-3.56036	0.000370347	0.00516366	ENSG00000169330	KIAA1024|KIAA1024	protein_coding
1905.16	0.253076	0.0710947	3.5597	0.000371276	0.00517329	ENSG00000106266	SNX8|SNX8	protein_coding
1126.21	0.293832	0.0825492	3.55948	0.000371586	0.00517438	ENSG00000128789	PSMG2|PSMG2	protein_coding
17.3388	-2.61306	0.734291	-3.55862	0.000372815	0.00518826	ENSG00000261529	RP13-487P22.1|RP13-487P22.1	sense_intronic
3758.42	0.197721	0.0555701	3.55804	0.000373632	0.00519639	ENSG00000136490	LIMD2|LIMD2	protein_coding
7622.63	0.370105	0.104027	3.55779	0.000373983	0.00519804	ENSG00000150093	ITGB1|ITGB1	protein_coding
1627.55	0.311948	0.0876926	3.55729	0.000374702	0.00520479	ENSG00000133119	RFC3|RFC3	protein_coding
651.314	-0.437708	0.123086	-3.55612	0.000376372	0.00522473	ENSG00000053524	MCF2L2|MCF2L2	protein_coding
1077.02	0.250693	0.0705408	3.55388	0.000379597	0.00526623	ENSG00000173226	IQCB1|IQCB1	protein_coding
745.696	-0.389835	0.10972	-3.553	0.000380857	0.00527704	ENSG00000185737	NRG3|NRG3	protein_coding
207.457	-0.769721	0.21663	-3.55316	0.000380629	0.00527704	ENSG00000203685	C1orf95|C1orf95	protein_coding
9.39216	-3.61067	1.01628	-3.55285	0.000381085	0.00527704	ENSG00000225216	AC007362.3|AC007362.3	antisense
840.39	0.264237	0.0743769	3.55268	0.000381335	0.00527722	ENSG00000188493	C19orf54|C19orf54	protein_coding
7474.03	-0.338144	0.0952078	-3.55164	0.000382833	0.00529449	ENSG00000011332	DPF1|DPF1	protein_coding
1663.55	-0.347987	0.097987	-3.55136	0.000383243	0.00529449	ENSG00000108773	KAT2A|KAT2A	protein_coding
85.8175	-0.830611	0.233888	-3.55133	0.000383294	0.00529449	ENSG00000242866	STRC|STRC	protein_coding
3203.36	-0.259507	0.0730825	-3.55087	0.000383956	0.00530035	ENSG00000123411	IKZF4|IKZF4	protein_coding
4036.7	-0.256425	0.0722618	-3.54855	0.000387356	0.00534398	ENSG00000156642	NPTN|NPTN	protein_coding
3161.04	-0.249959	0.0704502	-3.54803	0.000388126	0.0053513	ENSG00000196632	WNK3|WNK3	protein_coding
289.26	-0.688463	0.194062	-3.54765	0.000388685	0.0053557	ENSG00000261015	RP1-90J20.11|RP1-90J20.11	sense_overlapping
418.92	0.45016	0.126896	3.54748	0.000388941	0.00535592	ENSG00000114993	RTKN|RTKN	protein_coding
4911.42	-0.166039	0.046825	-3.54594	0.000391211	0.00537648	ENSG00000111731	C2CD5|C2CD5	protein_coding
2134.98	0.199724	0.0563243	3.54596	0.000391181	0.00537648	ENSG00000119048	UBE2B|UBE2B	protein_coding
1699.86	0.267243	0.0753645	3.54601	0.000391114	0.00537648	ENSG00000124225	PMEPA1|PMEPA1	protein_coding
1707.26	0.305148	0.0860626	3.54566	0.000391639	0.00537648	ENSG00000127418	FGFRL1|FGFRL1	protein_coding
433.841	0.314076	0.08858	3.54567	0.00039161	0.00537648	ENSG00000214110	LDHAP4|LDHAP4	pseudogene
5639.04	0.43809	0.123612	3.54406	0.000394012	0.00540574	ENSG00000060749	QSER1|QSER1	protein_coding
4381.28	-0.615808	0.173801	-3.54318	0.000395332	0.00542052	ENSG00000081479	LRP2|LRP2	protein_coding
2863.66	0.196148	0.0554075	3.5401	0.00039997	0.00548075	ENSG00000101343	CRNKL1|CRNKL1	protein_coding
10969.6	-0.411933	0.11643	-3.53805	0.0004031	0.00552025	ENSG00000126351	THRA|THRA	protein_coding
69.1741	1.02095	0.288584	3.53781	0.000403454	0.00552171	ENSG00000100078	PLA2G3|PLA2G3	protein_coding
1991.5	0.388243	0.109775	3.53672	0.000405125	0.00554117	ENSG00000069712	KIAA1107|KIAA1107	protein_coding
250.535	0.598429	0.169264	3.53548	0.000407037	0.00556392	ENSG00000100889	PCK2|PCK2	protein_coding
3189.76	0.150802	0.0426688	3.53425	0.000408936	0.00558576	ENSG00000094914	AAAS|AAAS	protein_coding
3536.55	0.392054	0.110936	3.53407	0.000409212	0.00558576	ENSG00000126787	DLGAP5|DLGAP5	protein_coding
6090.22	0.232462	0.0657795	3.53396	0.000409386	0.00558576	ENSG00000151746	BICD1|BICD1	protein_coding
1254.67	0.227353	0.0643715	3.53189	0.000412596	0.0056227	ENSG00000088826	SMOX|SMOX	protein_coding
149.375	-0.649409	0.183867	-3.53195	0.000412506	0.0056227	ENSG00000188394	GPR21|GPR21	protein_coding
196.276	-0.797619	0.225865	-3.53141	0.000413358	0.00562964	ENSG00000236871	LINC00106|LINC00106	lincRNA
104.453	-0.8127	0.230166	-3.53092	0.000414113	0.00563648	ENSG00000062282	DGAT2|DGAT2	protein_coding
2804.24	0.19601	0.0555182	3.53055	0.000414698	0.005641	ENSG00000168936	TMEM129|TMEM129	protein_coding
1012.61	-0.352326	0.099803	-3.53021	0.000415229	0.00564479	ENSG00000108963	DPH1|DPH1	protein_coding
171.783	0.55106	0.156135	3.52939	0.000416522	0.00565892	ENSG00000213772	RP11-385J23.1|RP11-385J23.1	pseudogene
3844	-0.50423	0.14289	-3.5288	0.000417441	0.00566796	ENSG00000176956	LY6H|LY6H	protein_coding
897.495	-0.256831	0.0728005	-3.52787	0.000418915	0.00568105	ENSG00000104635	SLC39A14|SLC39A14	protein_coding
1699.52	0.249619	0.0707545	3.52796	0.000418776	0.00568105	ENSG00000137764	MAP2K5|MAP2K5	protein_coding
56.3134	-1.09236	0.309756	-3.52652	0.000421063	0.00570673	ENSG00000235388	AC018696.7|AC018696.7	pseudogene
11.4801	2.58185	0.732702	3.52374	0.000425501	0.00575988	ENSG00000118322	ATP10B|ATP10B	protein_coding
797.835	0.416725	0.118259	3.52382	0.000425372	0.00575988	ENSG00000198756	COLGALT2|COLGALT2	protein_coding
14610	0.153666	0.0436171	3.52307	0.000426576	0.00577093	ENSG00000082641	NFE2L1|NFE2L1	protein_coding
55.6392	-0.895786	0.254308	-3.52245	0.000427578	0.00578098	ENSG00000227825	SLC9A7P1|SLC9A7P1	pseudogene
6504.6	-0.250221	0.0710463	-3.52194	0.000428396	0.00578854	ENSG00000165572	KBTBD6|KBTBD6	protein_coding
43.463	1.35225	0.384012	3.52138	0.000429315	0.00579744	ENSG00000188522	FAM83G|FAM83G	protein_coding
6272.73	0.227393	0.0645841	3.52088	0.000430125	0.00580285	ENSG00000055070	SZRD1|SZRD1	protein_coding
1464.78	0.598603	0.170019	3.52081	0.000430235	0.00580285	ENSG00000242173	ARHGDIG|ARHGDIG	protein_coding
354.818	-0.950843	0.270093	-3.52042	0.000430861	0.00580427	ENSG00000175772	LINC01106|LINC01106	lincRNA
6398.95	0.266251	0.0756286	3.5205	0.000430728	0.00580427	ENSG00000198406	BZW1P2|BZW1P2	pseudogene
162.104	-0.720392	0.204668	-3.51981	0.000431855	0.00581416	ENSG00000231437	RP11-88H9.2|RP11-88H9.2	lincRNA
1108.59	0.245006	0.069611	3.51965	0.000432117	0.00581417	ENSG00000100284	TOM1|TOM1	protein_coding
7644.02	0.195058	0.0554462	3.51797	0.000434867	0.00584545	ENSG00000114019	AMOTL2|AMOTL2	protein_coding
2578.67	-0.265693	0.075526	-3.51791	0.000434965	0.00584545	ENSG00000223612	RP11-289I10.2|RP11-289I10.2	pseudogene
524.916	0.426188	0.121155	3.51772	0.000435277	0.00584612	ENSG00000232389	RP11-134K13.2|RP11-134K13.2	pseudogene
806.154	-0.589034	0.167486	-3.51692	0.000436586	0.00585665	ENSG00000091428	RAPGEF4|RAPGEF4	protein_coding
117.145	-0.911922	0.259284	-3.51707	0.000436331	0.00585665	ENSG00000196696	PDXDC2P|PDXDC2P	processed_transcript
554.816	0.350014	0.0995514	3.51591	0.000438247	0.0058754	ENSG00000164494	PDSS2|PDSS2	protein_coding
1398.93	0.243718	0.0693306	3.5153	0.000439252	0.00588535	ENSG00000103671	TRIP4|TRIP4	protein_coding
7672.49	-0.176884	0.0503216	-3.51507	0.000439631	0.00588688	ENSG00000023516	AKAP11|AKAP11	protein_coding
845.311	0.341254	0.0970882	3.51488	0.000439953	0.00588766	ENSG00000128513	POT1|POT1	protein_coding
4818.83	0.246984	0.0703287	3.51185	0.000444998	0.00595162	ENSG00000125354	SEPT6|SEPT6	protein_coding
1328.66	0.229996	0.0655018	3.51129	0.000445933	0.00596055	ENSG00000174100	MRPL45|MRPL45	protein_coding
669.297	0.440546	0.125474	3.51104	0.000446354	0.0059626	ENSG00000101608	MYL12A|MYL12A	protein_coding
1355.19	0.245425	0.0699197	3.5101	0.000447941	0.00598023	ENSG00000120324	PCDHB10|PCDHB10	protein_coding
413.75	-0.576736	0.164322	-3.5098	0.00044845	0.00598344	ENSG00000188385	JAKMIP3|JAKMIP3	protein_coding
5605.1	-0.197341	0.0562427	-3.50874	0.000450243	0.00600378	ENSG00000074755	ZZEF1|ZZEF1	protein_coding
7708.9	-0.369684	0.105374	-3.50829	0.000450994	0.0060102	ENSG00000079102	RUNX1T1|RUNX1T1	protein_coding
184.078	0.536727	0.153017	3.50762	0.000452132	0.00602177	ENSG00000147592	LACTB2|LACTB2	protein_coding
208.516	-1.03871	0.296155	-3.50731	0.000452662	0.00602523	ENSG00000166159	LRTM2|LRTM2	protein_coding
788.178	-0.364364	0.103892	-3.50715	0.000452933	0.00602525	ENSG00000176055	MBLAC2|MBLAC2	protein_coding
5712.87	-0.318347	0.0908251	-3.50505	0.000456516	0.00606208	ENSG00000141503	MINK1|MINK1	protein_coding
12798.2	0.236954	0.0676013	3.50516	0.000456326	0.00606208	ENSG00000143799	PARP1|PARP1	protein_coding
5840.47	0.243171	0.0693748	3.50518	0.000456303	0.00606208	ENSG00000166086	JAM3|JAM3	protein_coding
2596.42	-0.298133	0.0850831	-3.50402	0.000458287	0.00607836	ENSG00000131370	SH3BP5|SH3BP5	protein_coding
850.277	0.300528	0.0857659	3.50405	0.000458243	0.00607836	ENSG00000134333	LDHA|LDHA	protein_coding
1606.13	0.358371	0.102295	3.50331	0.000459513	0.00608942	ENSG00000014138	POLA2|POLA2	protein_coding
5458.01	0.17353	0.0495352	3.50316	0.000459779	0.00608942	ENSG00000070366	SMG6|SMG6	protein_coding
562.492	-0.566334	0.161671	-3.503	0.000460049	0.00608942	ENSG00000095713	CRTAC1|CRTAC1	protein_coding
1038.18	0.271401	0.0774789	3.50291	0.000460212	0.00608942	ENSG00000165948	IFI27L1|IFI27L1	protein_coding
17359.2	-0.121265	0.0346286	-3.50187	0.000462006	0.00610954	ENSG00000155506	LARP1|LARP1	protein_coding
996.754	0.289019	0.0825465	3.50129	0.000463012	0.00611921	ENSG00000138780	GSTCD|GSTCD	protein_coding
232.403	0.471571	0.134703	3.50083	0.000463818	0.00612261	ENSG00000024862	CCDC28A|CCDC28A	protein_coding
942.907	-0.251031	0.0717057	-3.50086	0.000463768	0.00612261	ENSG00000163040	CCDC74A|CCDC74A	protein_coding
1014.32	0.274385	0.0784332	3.49833	0.000468182	0.00617657	ENSG00000146386	ABRACL|ABRACL	protein_coding
187.853	0.524401	0.149941	3.49739	0.000469839	0.00618721	ENSG00000106100	NOD1|NOD1	protein_coding
433.14	0.532403	0.152235	3.49724	0.000470097	0.00618721	ENSG00000245694	CRNDE|CRNDE	lincRNA
124.653	-0.88811	0.253919	-3.49761	0.000469442	0.00618721	ENSG00000255474	RP11-234B24.2|RP11-234B24.2	lincRNA
70.7877	-1.05155	0.300665	-3.49742	0.000469776	0.00618721	ENSG00000271361	HTATSF1P2|HTATSF1P2	pseudogene
4850.27	0.148927	0.042604	3.49561	0.000472988	0.00622158	ENSG00000183307	CECR6|CECR6	protein_coding
1866.58	0.403157	0.115353	3.495	0.00047407	0.00623215	ENSG00000112742	TTK|TTK	protein_coding
404.971	0.310485	0.0888451	3.49467	0.000474643	0.00623601	ENSG00000164989	CCDC171|CCDC171	protein_coding
799.956	0.373564	0.106948	3.49294	0.000477733	0.00627292	ENSG00000183060	LYSMD4|LYSMD4	protein_coding
2159.48	0.290627	0.0832521	3.49093	0.000481342	0.00631659	ENSG00000109881	CCDC34|CCDC34	protein_coding
1981.78	-0.487951	0.139812	-3.49004	0.000482947	0.00633392	ENSG00000173210	ABLIM3|ABLIM3	protein_coding
11167	0.328775	0.0942162	3.48958	0.000483782	0.00633743	ENSG00000167996	FTH1|FTH1	protein_coding
1938.42	0.358013	0.10259	3.48974	0.000483499	0.00633743	ENSG00000182580	EPHB3|EPHB3	protein_coding
20703.9	0.145655	0.041742	3.48942	0.000484078	0.00633759	ENSG00000096746	HNRNPH3|HNRNPH3	protein_coding
2332.52	0.169203	0.0485078	3.48816	0.000486362	0.00635907	ENSG00000111802	TDP2|TDP2	protein_coding
38.6527	-1.05559	0.302609	-3.48831	0.000486085	0.00635907	ENSG00000139269	INHBE|INHBE	protein_coding
1057.01	0.375217	0.107573	3.48802	0.000486611	0.00635907	ENSG00000149636	DSN1|DSN1	protein_coding
30.0497	-1.4413	0.413231	-3.48788	0.000486858	0.00635907	ENSG00000180539	C9orf139|C9orf139	protein_coding
1170.64	-0.33261	0.0953941	-3.48669	0.000489043	0.00638387	ENSG00000136895	GARNL3|GARNL3	protein_coding
938.294	0.30905	0.0886414	3.48652	0.000489349	0.00638413	ENSG00000166797	FAM96A|FAM96A	protein_coding
738.824	0.433091	0.124228	3.48627	0.000489809	0.0063864	ENSG00000117650	NEK2|NEK2	protein_coding
497.575	0.406124	0.116539	3.48489	0.000492337	0.00641561	ENSG00000164758	MED30|MED30	protein_coding
136.355	-0.751188	0.215627	-3.48374	0.00049446	0.00643951	ENSG00000241481	AC159540.2|AC159540.2	lincRNA
3470.54	0.411551	0.118145	3.48344	0.000495011	0.00644294	ENSG00000173905	GOLIM4|GOLIM4	protein_coding
914.007	-0.631482	0.181292	-3.48322	0.000495419	0.00644448	ENSG00000134285	FKBP11|FKBP11	protein_coding
2440.63	-0.222914	0.0640055	-3.48273	0.00049632	0.00644871	ENSG00000142549	IGLON5|IGLON5	protein_coding
2663.49	0.175133	0.0502861	3.48273	0.000496322	0.00644871	ENSG00000159346	ADIPOR1|ADIPOR1	protein_coding
1210.61	0.399913	0.114849	3.48208	0.000497526	0.0064606	ENSG00000174371	EXO1|EXO1	protein_coding
602.303	0.394686	0.113366	3.48152	0.000498571	0.00647041	ENSG00000186871	ERCC6L|ERCC6L	protein_coding
4131.69	0.175806	0.0505302	3.47922	0.000502868	0.0065162	ENSG00000120616	EPC1|EPC1	protein_coding
2535.64	0.155748	0.0447647	3.47925	0.000502811	0.0065162	ENSG00000136925	TSTD2|TSTD2	protein_coding
2411.39	0.347663	0.0999272	3.47917	0.000502975	0.0065162	ENSG00000183856	IQGAP3|IQGAP3	protein_coding
2250.5	-0.386044	0.110966	-3.47894	0.000503408	0.00651802	ENSG00000088808	PPP1R13B|PPP1R13B	protein_coding
2318.97	-0.401974	0.115553	-3.47871	0.000503835	0.00651977	ENSG00000204851	PNMAL2|PNMAL2	protein_coding
4139.34	0.299184	0.0860458	3.47704	0.000506988	0.00655298	ENSG00000013810	TACC3|TACC3	protein_coding
771.818	0.328976	0.0946132	3.47706	0.00050695	0.00655298	ENSG00000267920	SNX6P1|SNX6P1	pseudogene
1780.64	0.266156	0.0765617	3.47636	0.000508269	0.00656573	ENSG00000078246	TULP3|TULP3	protein_coding
5359.2	0.188308	0.0541961	3.47457	0.000511675	0.00660209	ENSG00000129083	COPB1|COPB1	protein_coding
3157.49	0.511481	0.147206	3.47459	0.000511635	0.00660209	ENSG00000149257	SERPINH1|SERPINH1	protein_coding
355.571	0.40309	0.11602	3.47432	0.000512142	0.0066043	ENSG00000237036	ZEB1-AS1|ZEB1-AS1	processed_transcript
1575.17	0.344542	0.0991865	3.47368	0.000513374	0.00661018	ENSG00000116741	RGS2|RGS2	protein_coding
764.956	-0.242	0.0696685	-3.47359	0.000513554	0.00661018	ENSG00000178502	KLHL11|KLHL11	protein_coding
957.742	0.304883	0.0877747	3.47347	0.000513783	0.00661018	ENSG00000185361	TNFAIP8L1|TNFAIP8L1	protein_coding
125.517	-0.857911	0.246986	-3.47352	0.000513673	0.00661018	ENSG00000249853	HS3ST5|HS3ST5	protein_coding
383.919	-0.53312	0.153553	-3.4719	0.000516784	0.00664496	ENSG00000204176	SYT15|SYT15	protein_coding
2164.49	0.273306	0.0787336	3.47128	0.00051799	0.00665663	ENSG00000106245	BUD31|BUD31	protein_coding
14437.6	0.215295	0.0620419	3.47016	0.000520157	0.00668063	ENSG00000143384	MCL1|MCL1	protein_coding
5718.23	-0.225997	0.0651336	-3.46975	0.000520944	0.0066869	ENSG00000141252	VPS53|VPS53	protein_coding
17457.9	-0.412958	0.119053	-3.4687	0.000522975	0.00670911	ENSG00000140836	ZFHX3|ZFHX3	protein_coding
1514.22	0.304059	0.0877028	3.46692	0.000526457	0.0067499	ENSG00000162735	PEX19|PEX19	protein_coding
1722.21	0.208781	0.0602936	3.46274	0.000534714	0.00685183	ENSG00000154781	CCDC174|CCDC174	protein_coding
450.616	0.460692	0.133056	3.4624	0.000535372	0.00685633	ENSG00000107537	PHYH|PHYH	protein_coding
1329.41	0.304471	0.0879533	3.46173	0.000536716	0.0068696	ENSG00000175063	UBE2C|UBE2C	protein_coding
822.59	0.353443	0.102136	3.46053	0.000539114	0.00688457	ENSG00000100629	CEP128|CEP128	protein_coding
268.881	0.699074	0.202011	3.46058	0.000539017	0.00688457	ENSG00000117525	F3|F3	protein_coding
1625.32	0.189243	0.0546861	3.46053	0.00053912	0.00688457	ENSG00000167842	MIS12|MIS12	protein_coding
919.973	0.275882	0.0797163	3.4608	0.000538563	0.00688457	ENSG00000227345	PARG|PARG	protein_coding
886.157	-0.368962	0.106629	-3.46025	0.000539672	0.00688768	ENSG00000102030	NAA10|NAA10	protein_coding
337.392	-0.65804	0.190197	-3.45979	0.000540599	0.00689557	ENSG00000128045	RASL11B|RASL11B	protein_coding
6462.57	-0.1918	0.0554553	-3.45865	0.000542897	0.00692092	ENSG00000151490	PTPRO|PTPRO	protein_coding
3613.76	0.255874	0.0739956	3.45796	0.000544289	0.00693471	ENSG00000165804	ZNF219|ZNF219	protein_coding
12.0822	2.55543	0.739167	3.45718	0.000545868	0.00695061	ENSG00000102445	KIAA0226L|KIAA0226L	protein_coding
1630.52	-0.34926	0.101029	-3.45703	0.00054616	0.00695061	ENSG00000148343	FAM73B|FAM73B	protein_coding
1006.11	-0.426605	0.123462	-3.45535	0.000549582	0.0069862	ENSG00000151229	SLC2A13|SLC2A13	protein_coding
122.408	-0.632386	0.183012	-3.45543	0.000549418	0.0069862	ENSG00000273066	RP11-216L13.19|RP11-216L13.19	processed_transcript
1906.22	0.208083	0.0602254	3.45507	0.00055014	0.00698931	ENSG00000171649	ZIK1|ZIK1	protein_coding
9254.3	0.257594	0.0745678	3.4545	0.000551322	0.00700035	ENSG00000100422	CERK|CERK	protein_coding
1454.97	0.340686	0.0986275	3.45427	0.000551782	0.00700221	ENSG00000080839	RBL1|RBL1	protein_coding
5821.38	-0.352839	0.102178	-3.45318	0.00055402	0.00702661	ENSG00000020129	NCDN|NCDN	protein_coding
3977.25	0.212879	0.0616529	3.45287	0.000554655	0.00702668	ENSG00000116670	MAD2L2|MAD2L2	protein_coding
1107.66	-0.479549	0.13888	-3.45297	0.000554449	0.00702668	ENSG00000166833	NAV2|NAV2	protein_coding
3972.29	0.240619	0.0697185	3.4513	0.000557901	0.00706379	ENSG00000197894	ADH5|ADH5	protein_coding
2791.85	0.274477	0.07956	3.44994	0.000560709	0.00709532	ENSG00000123989	CHPF|CHPF	protein_coding
522.337	-0.371593	0.107816	-3.44654	0.000567805	0.00718104	ENSG00000106992	AK1|AK1	protein_coding
1388.05	-0.562736	0.163288	-3.44628	0.000568358	0.00718397	ENSG00000167281	RBFOX3|RBFOX3	protein_coding
1218.92	0.240589	0.0698303	3.44534	0.000570334	0.00720486	ENSG00000113318	MSH3|MSH3	protein_coding
2153.82	0.163036	0.0473316	3.44456	0.00057199	0.0072217	ENSG00000174374	WBSCR16|WBSCR16	protein_coding
66.1275	-0.803534	0.233359	-3.44334	0.000574576	0.00725025	ENSG00000232710	RP4-669P10.16|RP4-669P10.16	sense_intronic
983.363	-0.357303	0.103775	-3.44305	0.000575195	0.00725396	ENSG00000110172	CHORDC1|CHORDC1	protein_coding
5402.34	0.253352	0.0735948	3.44253	0.000576303	0.00726382	ENSG00000105438	KDELR1|KDELR1	protein_coding
844.219	0.249047	0.0723475	3.44238	0.000576629	0.00726384	ENSG00000166169	POLL|POLL	protein_coding
9204.09	0.110586	0.0321298	3.44186	0.000577724	0.00727353	ENSG00000083896	YTHDC1|YTHDC1	protein_coding
2058.15	0.216042	0.0627815	3.44118	0.000579192	0.00728789	ENSG00000136280	CCM2|CCM2	protein_coding
814.957	-0.666944	0.193841	-3.44068	0.000580247	0.00729705	ENSG00000166106	ADAMTS15|ADAMTS15	protein_coding
141.648	0.60365	0.175465	3.44028	0.000581118	0.0073039	ENSG00000237033	CASP3P1|CASP3P1	pseudogene
545.632	-0.323537	0.0940573	-3.43979	0.000582168	0.00731298	ENSG00000008086	CDKL5|CDKL5	protein_coding
675.893	-0.282742	0.0822435	-3.43786	0.000586337	0.0073612	ENSG00000065057	NTHL1|NTHL1	protein_coding
1836.36	0.300993	0.0875607	3.43754	0.000587032	0.00736578	ENSG00000152894	PTPRK|PTPRK	protein_coding
2430.04	-0.165214	0.0480684	-3.43705	0.00058808	0.00737479	ENSG00000135945	REV1|REV1	protein_coding
4786.66	0.164737	0.047963	3.43466	0.000593289	0.00743482	ENSG00000078304	PPP2R5C|PPP2R5C	protein_coding
1938.18	0.225547	0.0656699	3.43455	0.000593534	0.00743482	ENSG00000174720	LARP7|LARP7	protein_coding
2767.25	0.309079	0.0899977	3.4343	0.000594084	0.00743631	ENSG00000101868	POLA1|POLA1	protein_coding
13835.8	-0.348038	0.101345	-3.43419	0.000594318	0.00743631	ENSG00000103657	HERC1|HERC1	protein_coding
3415.54	0.461676	0.134442	3.43403	0.000594683	0.0074367	ENSG00000100842	EFS|EFS	protein_coding
2291.39	-0.272965	0.0795051	-3.43329	0.000596295	0.00744435	ENSG00000103326	CAPN15|CAPN15	protein_coding
3384.87	-0.187564	0.0546306	-3.43333	0.000596226	0.00744435	ENSG00000116406	EDEM3|EDEM3	protein_coding
2781.55	0.216597	0.0630838	3.43348	0.000595896	0.00744435	ENSG00000232794	HNRNPDP1|HNRNPDP1	pseudogene
136.612	0.592387	0.172621	3.43171	0.000599778	0.00748364	ENSG00000231313	CLIC1P1|CLIC1P1	pseudogene
3043.25	0.340335	0.0991997	3.4308	0.0006018	0.00750468	ENSG00000075218	GTSE1|GTSE1	protein_coding
24.8407	1.71003	0.498698	3.429	0.000605818	0.00755057	ENSG00000004799	PDK4|PDK4	protein_coding
1174.6	-0.267739	0.0780873	-3.42871	0.000606457	0.00755431	ENSG00000165521	EML5|EML5	protein_coding
3471.47	0.281062	0.0819786	3.42849	0.000606958	0.00755634	ENSG00000166851	PLK1|PLK1	protein_coding
276.1	0.453513	0.132287	3.42825	0.000607493	0.00755878	ENSG00000220323	HIST2H2BD|HIST2H2BD	pseudogene
1723.08	-0.360043	0.105064	-3.42689	0.00061054	0.00759246	ENSG00000154654	NCAM2|NCAM2	protein_coding
3214.41	-0.360435	0.105212	-3.4258	0.000612981	0.00761857	ENSG00000165659	DACH1|DACH1	protein_coding
13.9158	-1.62357	0.474329	-3.42288	0.00061962	0.00769681	ENSG00000081248	CACNA1S|CACNA1S	protein_coding
1486.65	0.23759	0.0694225	3.42238	0.00062076	0.00770667	ENSG00000167182	SP2|SP2	protein_coding
1755.2	0.429118	0.125428	3.42122	0.000623403	0.00773519	ENSG00000168077	SCARA3|SCARA3	protein_coding
706.196	0.434072	0.126968	3.41874	0.00062912	0.00779923	ENSG00000137269	LRRC1|LRRC1	protein_coding
847.782	-0.32324	0.0945512	-3.41868	0.000629263	0.00779923	ENSG00000138111	TMEM180|TMEM180	protein_coding
2503.44	0.362234	0.105974	3.41813	0.000630522	0.00780616	ENSG00000132842	AP3B1|AP3B1	protein_coding
801.694	0.663037	0.193976	3.41813	0.000630522	0.00780616	ENSG00000173805	HAP1|HAP1	protein_coding
602.198	0.36793	0.107648	3.41789	0.000631076	0.0078087	ENSG00000183765	CHEK2|CHEK2	protein_coding
83.2132	-0.768666	0.225013	-3.4161	0.000635257	0.00785607	ENSG00000234500	GS1-124K5.10|GS1-124K5.10	pseudogene
1257.76	0.223363	0.0654213	3.41423	0.000639626	0.00790094	ENSG00000141971	MVB12A|MVB12A	protein_coding
4607.28	-0.180524	0.0528742	-3.41423	0.000639632	0.00790094	ENSG00000146216	TTBK1|TTBK1	protein_coding
277.411	-0.502017	0.147043	-3.41409	0.000639947	0.00790094	ENSG00000147724	FAM135B|FAM135B	protein_coding
5829.34	-0.293416	0.0859655	-3.41318	0.000642091	0.00791691	ENSG00000132434	LANCL2|LANCL2	protein_coding
8728	0.144594	0.0423644	3.41309	0.000642305	0.00791691	ENSG00000143420	ENSA|ENSA	protein_coding
3584.36	-0.228716	0.0670102	-3.41314	0.00064218	0.00791691	ENSG00000182541	LIMK2|LIMK2	protein_coding
46.519	-0.894072	0.262052	-3.41181	0.000645337	0.0079499	ENSG00000106526	ACTR3C|ACTR3C	protein_coding
1853.12	0.225622	0.0661496	3.41078	0.000647767	0.00797543	ENSG00000101216	GMEB2|GMEB2	protein_coding
347.935	-0.465686	0.136616	-3.40874	0.000652643	0.00803104	ENSG00000261355	RP11-698N11.4|RP11-698N11.4	sense_overlapping
1745.6	-0.435119	0.127668	-3.4082	0.000653932	0.00803804	ENSG00000006210	CX3CL1|CX3CL1	protein_coding
771.078	-0.379481	0.111343	-3.40822	0.000653879	0.00803804	ENSG00000172159	FRMD3|FRMD3	protein_coding
9353.25	-0.161273	0.047329	-3.4075	0.00065561	0.00805422	ENSG00000088812	ATRN|ATRN	protein_coding
2398.43	-0.228311	0.067006	-3.40733	0.00065602	0.00805483	ENSG00000198105	ZNF248|ZNF248	protein_coding
81.5333	1.1807	0.346608	3.40644	0.000658159	0.00807665	ENSG00000121764	HCRTR1|HCRTR1	protein_coding
70.8031	-0.908026	0.266635	-3.4055	0.000660429	0.00809885	ENSG00000138615	CILP|CILP	protein_coding
89.2111	-0.905068	0.265775	-3.40539	0.000660693	0.00809885	ENSG00000226065	ZBTB45P2|ZBTB45P2	pseudogene
880.586	-0.444644	0.13063	-3.40385	0.000664432	0.00813574	ENSG00000111110	PPM1H|PPM1H	protein_coding
237.828	-0.686245	0.201604	-3.40392	0.000664253	0.00813574	ENSG00000182310	SPACA6P|SPACA6P	processed_transcript
6390.91	-0.369099	0.108447	-3.40351	0.000665268	0.00814151	ENSG00000125814	NAPB|NAPB	protein_coding
435.933	-0.767602	0.225672	-3.40141	0.000670399	0.0081998	ENSG00000161267	BDH1|BDH1	protein_coding
825.739	0.297038	0.0873325	3.40124	0.000670821	0.00820047	ENSG00000250462	LRRC37BP1|LRRC37BP1	pseudogene
304.4	0.424082	0.124701	3.40081	0.000671874	0.00820885	ENSG00000104312	RIPK2|RIPK2	protein_coding
36.3783	-2.09858	0.617184	-3.40025	0.000673244	0.00822109	ENSG00000187773	FAM69C|FAM69C	protein_coding
42.6485	-1.27638	0.375558	-3.39861	0.00067728	0.00826192	ENSG00000180269	GPR139|GPR139	protein_coding
27.6846	-1.45169	0.427143	-3.3986	0.000677328	0.00826192	ENSG00000258739	ENO1P2|ENO1P2	pseudogene
726.234	-0.731827	0.215349	-3.39833	0.000677976	0.0082653	ENSG00000163673	DCLK3|DCLK3	protein_coding
2829.8	0.23185	0.0682927	3.39494	0.00068644	0.00836393	ENSG00000119203	CPSF3|CPSF3	protein_coding
2704.86	0.295952	0.0872276	3.39287	0.000691648	0.00841819	ENSG00000076382	SPAG5|SPAG5	protein_coding
287.165	-0.864397	0.254763	-3.39295	0.000691453	0.00841819	ENSG00000166762	CATSPER2|CATSPER2	protein_coding
652.216	-0.341361	0.100619	-3.39259	0.000692354	0.00842219	ENSG00000204564	C6orf136|C6orf136	protein_coding
8415.77	-0.198491	0.0585424	-3.39054	0.00069754	0.00848066	ENSG00000167972	ABCA3|ABCA3	protein_coding
5131.36	-0.355166	0.104761	-3.39024	0.000698306	0.00848535	ENSG00000167371	PRRT2|PRRT2	protein_coding
2997.35	-0.781905	0.230664	-3.3898	0.000699444	0.00849455	ENSG00000058335	RASGRF1|RASGRF1	protein_coding
1012.64	-0.612508	0.180735	-3.38898	0.000701538	0.00851535	ENSG00000154478	GPR26|GPR26	protein_coding
1670.91	0.908903	0.268218	3.38867	0.000702313	0.00852013	ENSG00000151892	GFRA1|GFRA1	protein_coding
377.872	0.444411	0.131171	3.38803	0.000703957	0.00853543	ENSG00000145331	TRMT10A|TRMT10A	protein_coding
400.079	-0.424364	0.125277	-3.38741	0.000705564	0.00855027	ENSG00000186231	KLHL32|KLHL32	protein_coding
51.9931	-0.868522	0.25641	-3.38725	0.000705982	0.00855069	ENSG00000229376	CICP3|CICP3	pseudogene
94.967	0.98695	0.291476	3.38605	0.000709077	0.00858352	ENSG00000188452	CERKL|CERKL	protein_coding
10160.5	-0.325739	0.0962174	-3.38545	0.000710624	0.00859759	ENSG00000102109	PCSK1N|PCSK1N	protein_coding
166.896	-0.63076	0.18633	-3.38518	0.000711317	0.0086013	ENSG00000229325	ACAP2-IT1|ACAP2-IT1	sense_intronic
52444.7	-0.259163	0.0765662	-3.38483	0.000712233	0.00860516	ENSG00000104435	STMN2|STMN2	protein_coding
381.486	-0.292884	0.0865302	-3.38476	0.000712406	0.00860516	ENSG00000138035	PNPT1|PNPT1	protein_coding
2027.35	0.366402	0.108274	3.38404	0.000714279	0.00862311	ENSG00000121152	NCAPH|NCAPH	protein_coding
9548.25	0.311962	0.0922071	3.38327	0.000716278	0.00864257	ENSG00000169504	CLIC4|CLIC4	protein_coding
2037.36	-0.276463	0.081721	-3.38302	0.000716944	0.00864593	ENSG00000163703	CRELD1|CRELD1	protein_coding
6624.46	-0.683035	0.201914	-3.38281	0.000717489	0.00864784	ENSG00000221866	PLXNA4|PLXNA4	protein_coding
121.581	0.729119	0.215548	3.38263	0.000717966	0.00864891	ENSG00000259358	RP11-456J20.1|RP11-456J20.1	pseudogene
751.726	0.290015	0.0857434	3.38236	0.000718647	0.00865245	ENSG00000178878	APOLD1|APOLD1	protein_coding
10152.9	-0.670077	0.198157	-3.38155	0.000720769	0.00865882	ENSG00000007237	GAS7|GAS7	protein_coding
420.612	-0.55967	0.165518	-3.38132	0.000721393	0.00865882	ENSG00000065054	SLC9A3R2|SLC9A3R2	protein_coding
18417.3	-0.15022	0.0444204	-3.38178	0.00072017	0.00865882	ENSG00000105429	MEGF8|MEGF8	protein_coding
1604.98	-0.191846	0.0567377	-3.38127	0.000721504	0.00865882	ENSG00000111641	NOP2|NOP2	protein_coding
255.348	-0.922193	0.2727	-3.38171	0.000720358	0.00865882	ENSG00000135519	KCNH3|KCNH3	protein_coding
24.9728	-1.6581	0.490302	-3.38179	0.000720143	0.00865882	ENSG00000240219	RP11-430C7.5|RP11-430C7.5	lincRNA
1280.56	0.268926	0.0795428	3.3809	0.000722489	0.00866599	ENSG00000064490	RFXANK|RFXANK	protein_coding
1103.57	0.346906	0.102644	3.37969	0.000725685	0.00869965	ENSG00000204682	CASC10|CASC10	protein_coding
1677.89	0.174589	0.0516624	3.37943	0.00072637	0.00870305	ENSG00000120688	WBP4|WBP4	protein_coding
40.2248	-1.27148	0.376258	-3.37928	0.000726748	0.00870305	ENSG00000231550	PTCHD3P2|PTCHD3P2	pseudogene
11.7695	-2.25153	0.666373	-3.37878	0.000728086	0.00871439	ENSG00000269752	CTD-3149D2.3|CTD-3149D2.3	antisense
2623.37	0.169338	0.0501296	3.378	0.000730153	0.00873062	ENSG00000117859	OSBPL9|OSBPL9	protein_coding
4799.73	0.349281	0.1034	3.37797	0.000730225	0.00873062	ENSG00000198901	PRC1|PRC1	protein_coding
2331.02	0.362052	0.107209	3.37707	0.000732614	0.00874982	ENSG00000151725	CENPU|CENPU	protein_coding
363.296	-0.517339	0.153191	-3.37709	0.000732567	0.00874982	ENSG00000218416	AC110619.2|AC110619.2	protein_coding
115.494	-0.605244	0.17925	-3.37653	0.000734068	0.0087625	ENSG00000131044	TTLL9|TTLL9	protein_coding
334.215	-0.894261	0.26495	-3.37521	0.000737604	0.0088	ENSG00000105376	ICAM5|ICAM5	protein_coding
923.212	-0.485656	0.143934	-3.37416	0.000740413	0.00882879	ENSG00000133460	SLC2A11|SLC2A11	protein_coding
1748.98	0.211062	0.062578	3.37278	0.00074413	0.00886838	ENSG00000144597	EAF1|EAF1	protein_coding
856.441	0.720862	0.21376	3.3723	0.000745433	0.00887917	ENSG00000125430	HS3ST3B1|HS3ST3B1	protein_coding
477.824	-0.309797	0.0918969	-3.37114	0.000748591	0.00891202	ENSG00000106404	CLDN15|CLDN15	protein_coding
273.963	-0.48829	0.144922	-3.36934	0.000753484	0.0089655	ENSG00000242687	AC004893.11|AC004893.11	antisense
1812.42	0.239912	0.0712272	3.36826	0.000756438	0.00899172	ENSG00000162819	BROX|BROX	protein_coding
1305.5	0.307207	0.091207	3.36824	0.000756494	0.00899172	ENSG00000214185	XPOTP1|XPOTP1	pseudogene
1091.58	0.374734	0.111281	3.36745	0.000758665	0.00901273	ENSG00000213186	TRIM59|TRIM59	protein_coding
3051.82	-0.182022	0.0540765	-3.366	0.000762658	0.00905535	ENSG00000180901	KCTD2|KCTD2	protein_coding
1156.51	-0.242617	0.0721233	-3.36392	0.000768442	0.00911917	ENSG00000172375	C2CD2L|C2CD2L	protein_coding
609.592	-0.450255	0.133866	-3.36347	0.000769678	0.00912899	ENSG00000152208	GRID2|GRID2	protein_coding
589.225	-0.516287	0.153521	-3.36298	0.000771063	0.00914055	ENSG00000163686	ABHD6|ABHD6	protein_coding
1303.22	-0.293044	0.0871678	-3.36184	0.000774252	0.00916862	ENSG00000106003	LFNG|LFNG	protein_coding
70.0957	-0.831716	0.247395	-3.3619	0.000774084	0.00916862	ENSG00000229373	LINC00452|LINC00452	lincRNA
7393.03	-0.276992	0.0824085	-3.3612	0.000776044	0.00918497	ENSG00000105220	GPI|GPI	protein_coding
2411.55	0.27699	0.0824212	3.36066	0.000777556	0.00919799	ENSG00000225695	HNRNPA1P35|HNRNPA1P35	pseudogene
2906.87	-0.199011	0.0592236	-3.36033	0.000778482	0.00920406	ENSG00000110237	ARHGEF17|ARHGEF17	protein_coding
394.445	-1.22591	0.365024	-3.35843	0.000783869	0.00926285	ENSG00000144119	C1QL2|C1QL2	protein_coding
3560.53	0.348139	0.103676	3.35794	0.00078526	0.00927437	ENSG00000145386	CCNA2|CCNA2	protein_coding
1159.19	0.19362	0.0576679	3.3575	0.000786519	0.00928434	ENSG00000181264	TMEM136|TMEM136	protein_coding
5768.26	-0.16623	0.0495316	-3.35604	0.000790663	0.00932832	ENSG00000175414	ARL10|ARL10	protein_coding
105.472	-0.902145	0.26885	-3.35557	0.000792008	0.00933925	ENSG00000228214	LINC00693|LINC00693	antisense
2579.1	0.300682	0.0896231	3.35496	0.000793768	0.00935506	ENSG00000168411	RFWD3|RFWD3	protein_coding
1916.24	0.273325	0.0814948	3.35389	0.000796838	0.00938628	ENSG00000120253	NUP43|NUP43	protein_coding
641.651	0.275458	0.0821493	3.35314	0.000798991	0.00940669	ENSG00000132196	HSD17B7|HSD17B7	protein_coding
4248.24	0.178854	0.0533503	3.35244	0.000801033	0.00942111	ENSG00000080815	PSEN1|PSEN1	protein_coding
1872.78	0.282058	0.0841354	3.35243	0.00080106	0.00942111	ENSG00000174839	DENND6A|DENND6A	protein_coding
2035.11	0.318539	0.0950527	3.35118	0.000804675	0.00945863	ENSG00000144791	LIMD1|LIMD1	protein_coding
622.278	0.513872	0.15336	3.35075	0.00080594	0.00946853	ENSG00000232699	BDH2P1|BDH2P1	pseudogene
1919.88	0.195707	0.058412	3.35045	0.000806802	0.00947366	ENSG00000138092	CENPO|CENPO	protein_coding
1207.78	0.225872	0.0674412	3.34917	0.000810526	0.00951239	ENSG00000153767	GTF2E1|GTF2E1	protein_coding
48.7174	-0.951072	0.283997	-3.34888	0.000811382	0.00951743	ENSG00000220201	ZGLP1|ZGLP1	protein_coding
1935.54	-0.321804	0.0961635	-3.34643	0.000818592	0.00959695	ENSG00000179304	FAM156B|FAM156B	protein_coding
960.784	-0.366671	0.109592	-3.34578	0.000820516	0.00960942	ENSG00000182173	TSEN54|TSEN54	protein_coding
13.5518	2.34728	0.701535	3.34592	0.00082011	0.00960942	ENSG00000215474	SKOR2|SKOR2	protein_coding
3807.77	-0.298189	0.0891409	-3.34514	0.000822422	0.00962669	ENSG00000135454	B4GALNT1|B4GALNT1	protein_coding
31933.7	-0.287704	0.0860132	-3.34488	0.00082319	0.00963063	ENSG00000067840	PDZD4|PDZD4	protein_coding
1524.02	0.160478	0.0479955	3.3436	0.000826977	0.00966987	ENSG00000135643	KCNMB4|KCNMB4	protein_coding
263.828	-0.599827	0.179438	-3.34282	0.000829319	0.00969217	ENSG00000186567	CEACAM19|CEACAM19	protein_coding
16894.3	0.157361	0.0470898	3.34173	0.000832571	0.00972509	ENSG00000130175	PRKCSH|PRKCSH	protein_coding
95.1409	-0.704003	0.210696	-3.34133	0.000833785	0.00973418	ENSG00000237977	EIF4HP2|EIF4HP2	pseudogene
425.568	-0.399589	0.119619	-3.34051	0.000836241	0.00975775	ENSG00000143429	AC027612.6|AC027612.6	pseudogene
1062.4	0.2243	0.0671909	3.33825	0.000843064	0.00983222	ENSG00000136463	TACO1|TACO1	protein_coding
1523.21	0.239123	0.0716552	3.33713	0.000846477	0.00986687	ENSG00000106355	LSM5|LSM5	protein_coding
3637.1	0.185913	0.055714	3.33692	0.000847114	0.00986915	ENSG00000067596	DHX8|DHX8	protein_coding
6376.62	0.222051	0.0665583	3.33618	0.000849384	0.00988011	ENSG00000065135	GNAI3|GNAI3	protein_coding
23163.3	-0.127975	0.0383586	-3.33627	0.000849112	0.00988011	ENSG00000160007	ARHGAP35|ARHGAP35	protein_coding
24.6923	-1.1751	0.352208	-3.33639	0.000848741	0.00988011	ENSG00000261064	RP11-1000B6.3|RP11-1000B6.3	lincRNA
3991.09	0.204576	0.0613375	3.33525	0.000852222	0.00988737	ENSG00000101544	ADNP2|ADNP2	protein_coding
673.786	0.30149	0.0903925	3.33534	0.000851955	0.00988737	ENSG00000122033	MTIF3|MTIF3	protein_coding
2079.12	-0.218478	0.0655022	-3.33543	0.000851678	0.00988737	ENSG00000160961	ZNF333|ZNF333	protein_coding
8424.01	0.203547	0.0610243	3.3355	0.000851463	0.00988737	ENSG00000196305	IARS|IARS	protein_coding
57.2383	-0.859658	0.257741	-3.33536	0.000851887	0.00988737	ENSG00000234345	LL0XNC01-116E7.1|LL0XNC01-116E7.1	pseudogene
300.282	0.65311	0.19583	3.33509	0.000852717	0.00988798	ENSG00000102271	KLHL4|KLHL4	protein_coding
4055.73	0.252348	0.075694	3.33379	0.000856716	0.00992918	ENSG00000167670	CHAF1A|CHAF1A	protein_coding
572.049	0.467364	0.140211	3.33329	0.000858263	0.00994195	ENSG00000203760	CENPW|CENPW	protein_coding
17025.1	0.328141	0.0984754	3.33221	0.000861596	0.00997385	ENSG00000113369	ARRDC3|ARRDC3	protein_coding
102.306	-0.649822	0.195018	-3.33211	0.00086191	0.00997385	ENSG00000273137	RP3-402G11.28|RP3-402G11.28	antisense
7665.85	-0.261986	0.0786641	-3.33043	0.000867109	0.0100288	ENSG00000017373	SRCIN1|SRCIN1	protein_coding
1025.54	-0.330382	0.0992255	-3.32961	0.000869683	0.0100534	ENSG00000141140	MYO19|MYO19	protein_coding
726.604	0.338727	0.101747	3.32911	0.00087125	0.0100663	ENSG00000104671	DCTN6|DCTN6	protein_coding
455.172	-0.652042	0.195899	-3.32845	0.000873301	0.0100838	ENSG00000178538	CA8|CA8	protein_coding
2471.56	0.191419	0.057512	3.32834	0.000873667	0.0100838	ENSG00000181227	RP4-682C21.2|RP4-682C21.2	pseudogene
7576.88	-0.277003	0.0832312	-3.32811	0.00087437	0.0100867	ENSG00000176595	KBTBD11|KBTBD11	protein_coding
373.803	0.576222	0.173162	3.32765	0.000875833	0.0100983	ENSG00000273117	AC144652.1|AC144652.1	lincRNA
165.262	0.521494	0.156781	3.32625	0.000880226	0.0101437	ENSG00000269978	RP11-338N10.3|RP11-338N10.3	lincRNA
1011.5	0.385903	0.116046	3.32543	0.000882817	0.0101658	ENSG00000123219	CENPK|CENPK	protein_coding
252.35	0.489119	0.147088	3.32536	0.000883054	0.0101658	ENSG00000177105	RHOG|RHOG	protein_coding
4196.73	-0.464785	0.139848	-3.3235	0.000888939	0.010223	ENSG00000140332	TLE3|TLE3	protein_coding
54.0699	-1.20951	0.363927	-3.32351	0.000888936	0.010223	ENSG00000232545	KB-318B8.7|KB-318B8.7	sense_intronic
1175.43	-0.558487	0.168101	-3.32233	0.000892686	0.0102608	ENSG00000124313	IQSEC2|IQSEC2	protein_coding
3453.16	0.375851	0.113136	3.32211	0.00089339	0.0102636	ENSG00000142156	COL6A1|COL6A1	protein_coding
55.7379	0.749912	0.225761	3.3217	0.000894697	0.0102734	ENSG00000186314	PRELID2|PRELID2	protein_coding
292.7	0.383121	0.115378	3.32058	0.000898291	0.0103093	ENSG00000230079	RP11-535K18.2|RP11-535K18.2	pseudogene
9934.53	-0.520545	0.156781	-3.32021	0.000899486	0.0103177	ENSG00000186310	NAP1L3|NAP1L3	protein_coding
18.9577	-1.41989	0.427728	-3.31961	0.000901427	0.0103347	ENSG00000266936	CTC-215O4.4|CTC-215O4.4	antisense
3220.94	0.248267	0.0747921	3.31942	0.000902035	0.0103364	ENSG00000108518	PFN1|PFN1	protein_coding
1535.75	0.360702	0.108682	3.31889	0.000903764	0.0103456	ENSG00000102218	RP2|RP2	protein_coding
11558.6	0.319359	0.0962229	3.31895	0.000903579	0.0103456	ENSG00000170315	UBB|UBB	protein_coding
2513.74	0.149764	0.0451281	3.31865	0.00090454	0.0103491	ENSG00000143390	RFX5|RFX5	protein_coding
1039.19	0.305051	0.0919285	3.31835	0.000905507	0.0103549	ENSG00000235008	RP3-497J21.1|RP3-497J21.1	pseudogene
27.9228	1.49575	0.450933	3.31701	0.000909854	0.0103932	ENSG00000128918	ALDH1A2|ALDH1A2	protein_coding
1824.54	0.25257	0.0761468	3.31689	0.000910254	0.0103932	ENSG00000196411	EPHB4|EPHB4	protein_coding
17833.2	-0.140792	0.042445	-3.31705	0.000909748	0.0103932	ENSG00000196914	ARHGEF12|ARHGEF12	protein_coding
491.977	0.584816	0.176367	3.31591	0.000913468	0.0104087	ENSG00000104267	CA2|CA2	protein_coding
3051.04	0.328221	0.0989828	3.31594	0.000913347	0.0104087	ENSG00000110693	SOX6|SOX6	protein_coding
5001.95	-0.360082	0.108583	-3.31618	0.000912585	0.0104087	ENSG00000148204	CRB2|CRB2	protein_coding
394.394	-0.352758	0.106384	-3.3159	0.000913475	0.0104087	ENSG00000175911	AC127496.1|AC127496.1	protein_coding
65.9778	2.18525	0.659098	3.31551	0.000914744	0.0104126	ENSG00000160307	S100B|S100B	protein_coding
2610.41	-0.262278	0.0791065	-3.31551	0.000914753	0.0104126	ENSG00000227827	RP11-958N24.2|RP11-958N24.2	pseudogene
823.977	-0.596318	0.179887	-3.31495	0.000916596	0.0104283	ENSG00000083067	TRPM3|TRPM3	protein_coding
1372.21	0.439963	0.132744	3.31437	0.000918483	0.0104444	ENSG00000130517	PGPEP1|PGPEP1	protein_coding
1366.63	-0.532122	0.16057	-3.31396	0.000919862	0.0104548	ENSG00000183092	BEGAIN|BEGAIN	protein_coding
47492.2	-0.18755	0.056607	-3.3132	0.000922362	0.0104725	ENSG00000115266	APC2|APC2	protein_coding
5130.04	0.354473	0.106984	3.31333	0.000921936	0.0104725	ENSG00000136824	SMC2|SMC2	protein_coding
3021.09	-0.213849	0.0645682	-3.31198	0.000926373	0.0105127	ENSG00000125447	GGA3|GGA3	protein_coding
2552.22	-0.275076	0.0831051	-3.30997	0.000933051	0.0105831	ENSG00000144283	PKP4|PKP4	protein_coding
2159.67	0.189632	0.057319	3.30836	0.000938434	0.0106388	ENSG00000089050	RBBP9|RBBP9	protein_coding
5334.24	-0.270063	0.0816653	-3.30695	0.000943183	0.0106872	ENSG00000132932	ATP8A2|ATP8A2	protein_coding
769.728	-0.311571	0.094264	-3.3053	0.000948749	0.0107448	ENSG00000172465	TCEAL1|TCEAL1	protein_coding
1991.95	0.241758	0.0731516	3.30489	0.000950145	0.0107551	ENSG00000243317	C7orf73|C7orf73	protein_coding
616.553	0.433286	0.131135	3.30412	0.000952755	0.0107792	ENSG00000269416	CTB-175P5.4|CTB-175P5.4	lincRNA
2384.86	-0.251436	0.0761239	-3.30299	0.000956594	0.0108117	ENSG00000112659	CUL9|CUL9	protein_coding
1013.11	0.269982	0.0817357	3.30311	0.000956206	0.0108117	ENSG00000120159	CAAP1|CAAP1	protein_coding
349.76	0.567569	0.171894	3.30185	0.000960485	0.0108502	ENSG00000184232	OAF|OAF	protein_coding
877.314	0.514716	0.155968	3.30014	0.000966359	0.010911	ENSG00000155090	KLF10|KLF10	protein_coding
3853.91	-0.225815	0.0684749	-3.29778	0.000974531	0.0109977	ENSG00000160584	SIK3|SIK3	protein_coding
444.981	0.345951	0.104917	3.29738	0.00097592	0.0110023	ENSG00000228218	ATF4P3|ATF4P3	pseudogene
7023.09	-0.177946	0.0539647	-3.29746	0.000975653	0.0110023	ENSG00000267427	CTC-503J8.6|CTC-503J8.6	lincRNA
7789.48	0.154513	0.0468747	3.29629	0.000979712	0.0110339	ENSG00000100105	PATZ1|PATZ1	protein_coding
970.786	-0.326046	0.0989125	-3.29631	0.000979646	0.0110339	ENSG00000182389	CACNB4|CACNB4	protein_coding
689.828	0.61545	0.186722	3.29608	0.000980458	0.0110367	ENSG00000198576	ARC|ARC	protein_coding
5913.96	0.210788	0.0639617	3.29554	0.000982315	0.011052	ENSG00000179134	SAMD4B|SAMD4B	protein_coding
258.885	-0.471898	0.143228	-3.29473	0.000985167	0.0110785	ENSG00000247679	RP11-1277A3.1|RP11-1277A3.1	antisense
1616.37	-0.175345	0.0532261	-3.29435	0.000986506	0.011088	ENSG00000197016	ZNF470|ZNF470	protein_coding
2520.26	-0.420985	0.127811	-3.2938	0.000988444	0.0111042	ENSG00000141404	GNAL|GNAL	protein_coding
3420.59	0.211794	0.0643112	3.29326	0.000990318	0.0111197	ENSG00000113569	NUP155|NUP155	protein_coding
2775	0.209554	0.0636554	3.29201	0.000994726	0.0111635	ENSG00000148339	SLC25A25|SLC25A25	protein_coding
66.4371	1.05184	0.319625	3.29087	0.00099879	0.0111979	ENSG00000163273	NPPC|NPPC	protein_coding
503.022	-0.661579	0.201031	-3.29093	0.000998556	0.0111979	ENSG00000205702	CYP2D7P|CYP2D7P	polymorphic_pseudogene
2799.62	-0.190828	0.0579909	-3.29066	0.000999527	0.0112005	ENSG00000091157	WDR7|WDR7	protein_coding
2380.81	0.394711	0.119958	3.29041	0.00100042	0.0112049	ENSG00000101412	E2F1|E2F1	protein_coding
9554.24	-0.228059	0.0693333	-3.28931	0.00100432	0.0112097	ENSG00000114573	ATP6V1A|ATP6V1A	protein_coding
1445.91	0.35886	0.109089	3.28961	0.00100326	0.0112097	ENSG00000121957	GPSM2|GPSM2	protein_coding
2088.88	-0.413415	0.125669	-3.28972	0.00100288	0.0112097	ENSG00000136002	ARHGEF4|ARHGEF4	protein_coding
5612.82	0.14774	0.0449171	3.28916	0.00100486	0.0112097	ENSG00000137207	YIPF3|YIPF3	protein_coding
[truncated: 55,908 more rows]

## Sheet: res2
Supplemententary table 4: P200300-RNAseq: iPSC-neurons differential gene expression analysis
Differentially expressed genes (DEGs) were identified in all comparisons (res1-7). Filtered with padj <0.01 & |log2FoldChange| >1. Ensembl and gene symbols are provided for all genes.
baseMean	log2FoldChange	lfcSE	stat	pvalue	padj	ensembl	symbol	genebiotype
2433.51	3.09637	0.117609	26.3276	9.25575e-153	1.65743e-148	ENSG00000164056	SPRY1|SPRY1	protein_coding
15472	1.2953	0.0521359	24.8447	2.95086e-136	2.64205e-132	ENSG00000177606	JUN|JUN	protein_coding
2593.65	2.61223	0.115942	22.5304	2.09203e-112	1.24873e-108	ENSG00000082781	ITGB5|ITGB5	protein_coding
920.115	4.46192	0.214013	20.8488	1.5615e-96	6.99045e-93	ENSG00000187678	SPRY4|SPRY4	protein_coding
2869.3	1.70871	0.0846203	20.1927	1.13549e-90	4.06666e-87	ENSG00000148082	SHC3|SHC3	protein_coding
2590.6	1.58531	0.0787839	20.1222	4.71602e-90	1.20642e-86	ENSG00000006468	ETV1|ETV1	protein_coding
619.251	2.67496	0.132919	20.1248	4.4737e-90	1.20642e-86	ENSG00000185634	SHC4|SHC4	protein_coding
2591.25	2.10346	0.112547	18.6895	6.02554e-78	1.34874e-74	ENSG00000136158	SPRY2|SPRY2	protein_coding
617.315	2.26567	0.125972	17.9856	2.5283e-72	5.03048e-69	ENSG00000135116	HRK|HRK	protein_coding
3267.17	1.05227	0.0628017	16.7554	5.16736e-63	9.2532e-60	ENSG00000198369	SPRED2|SPRED2	protein_coding
662.104	3.1795	0.191901	16.5685	1.17808e-61	1.91781e-58	ENSG00000170345	FOS|FOS	protein_coding
561.21	1.89214	0.114392	16.5408	1.8651e-61	2.7832e-58	ENSG00000185022	MAFF|MAFF	protein_coding
18921.4	1.23046	0.0755577	16.2851	1.25963e-59	1.7351e-56	ENSG00000184640	SEPT9|SEPT9	protein_coding
3413.25	2.43315	0.154242	15.7749	4.63363e-56	5.92674e-53	ENSG00000244405	ETV5|ETV5	protein_coding
16571	0.760234	0.0482348	15.7611	5.76184e-56	6.87848e-53	ENSG00000130522	JUND|JUND	protein_coding
4401.15	1.33293	0.0954161	13.9697	2.38607e-44	2.67046e-41	ENSG00000134769	DTNA|DTNA	protein_coding
1103.96	1.84337	0.13276	13.885	7.80474e-44	8.22114e-41	ENSG00000231632	RP11-82L18.4|RP11-82L18.4	lincRNA
1799.26	1.85684	0.134505	13.805	2.37655e-43	2.36427e-40	ENSG00000139318	DUSP6|DUSP6	protein_coding
12667.8	1.19107	0.0896849	13.2806	2.99906e-40	2.82654e-37	ENSG00000120875	DUSP4|DUSP4	protein_coding
2424.67	1.15971	0.0876872	13.2256	6.2461e-40	5.59244e-37	ENSG00000095370	SH2D3C|SH2D3C	protein_coding
184.329	4.66695	0.357068	13.0702	4.87543e-39	4.15735e-36	ENSG00000125740	FOSB|FOSB	protein_coding
892.049	1.38129	0.107144	12.8919	4.99849e-38	4.06854e-35	ENSG00000267473	AC005789.11|AC005789.11	lincRNA
2561.29	1.06774	0.0839292	12.722	4.46481e-37	3.47614e-34	ENSG00000105327	BBC3|BBC3	protein_coding
876.872	1.66908	0.131664	12.6769	7.94566e-37	5.92846e-34	ENSG00000123358	NR4A1|NR4A1	protein_coding
1374.11	1.34731	0.106793	12.6161	1.72173e-36	1.23324e-33	ENSG00000130066	SAT1|SAT1	protein_coding
3527.81	1.35736	0.108438	12.5173	6.0011e-36	4.13314e-33	ENSG00000124126	PREX1|PREX1	protein_coding
1368.83	1.33092	0.106415	12.5068	6.85089e-36	4.54366e-33	ENSG00000164543	STK17A|STK17A	protein_coding
2677.31	0.92157	0.0739673	12.4592	1.24681e-35	7.97381e-33	ENSG00000064651	SLC12A2|SLC12A2	protein_coding
1845.06	1.57479	0.127017	12.3983	2.66971e-35	1.6485e-32	ENSG00000118407	FILIP1|FILIP1	protein_coding
22060	0.934092	0.0765198	12.2072	2.84547e-34	1.69846e-31	ENSG00000071575	TRIB2|TRIB2	protein_coding
3127.55	1.44019	0.118342	12.1697	4.50675e-34	2.6033e-31	ENSG00000117069	ST6GALNAC5|ST6GALNAC5	protein_coding
1548.22	-1.70931	0.141836	-12.0514	1.90785e-33	1.06762e-30	ENSG00000197921	HES5|HES5	protein_coding
517.629	-2.01107	0.168166	-11.9589	5.83349e-33	3.16547e-30	ENSG00000111087	GLI1|GLI1	protein_coding
11188.4	0.783153	0.066241	11.8228	2.97615e-32	1.56747e-29	ENSG00000077782	FGFR1|FGFR1	protein_coding
30825.9	0.455663	0.0386833	11.7793	4.98915e-32	2.55259e-29	ENSG00000132718	SYT11|SYT11	protein_coding
443.637	-1.57033	0.136104	-11.5377	8.51503e-31	4.23552e-28	ENSG00000272449	RP3-395M20.12|RP3-395M20.12	lincRNA
2039.42	0.955512	0.0831539	11.4909	1.46589e-30	7.0945e-28	ENSG00000172071	EIF2AK3|EIF2AK3	protein_coding
5027.93	1.3985	0.124223	11.2579	2.11654e-29	9.97391e-27	ENSG00000162873	KLHDC8A|KLHDC8A	protein_coding
1137.07	2.15058	0.192031	11.1991	4.11735e-29	1.8905e-26	ENSG00000120738	EGR1|EGR1	protein_coding
8209.49	2.51329	0.226901	11.0766	1.6295e-28	7.29487e-26	ENSG00000128564	VGF|VGF	protein_coding
1563.26	1.14789	0.104024	11.0348	2.59662e-28	1.13409e-25	ENSG00000112715	VEGFA|VEGFA	protein_coding
597.06	1.42546	0.129733	10.9876	4.38322e-28	1.86882e-25	ENSG00000148848	ADAM12|ADAM12	protein_coding
3079.12	0.615585	0.0582438	10.5691	4.14393e-26	1.7257e-23	ENSG00000166068	SPRED1|SPRED1	protein_coding
4988.13	0.61331	0.0591486	10.369	3.43181e-25	1.39667e-22	ENSG00000152061	RABGAP1L|RABGAP1L	protein_coding
1259.69	3.01856	0.292823	10.3084	6.45339e-25	2.56802e-22	ENSG00000175832	ETV4|ETV4	protein_coding
2246.19	0.811743	0.0789091	10.2871	8.05985e-25	3.13756e-22	ENSG00000105854	PON2|PON2	protein_coding
4292.15	0.645909	0.0631344	10.2307	1.44494e-24	5.50524e-22	ENSG00000143198	MGST3|MGST3	protein_coding
43658.5	0.501888	0.0491134	10.219	1.63082e-24	6.08398e-22	ENSG00000112972	HMGCS1|HMGCS1	protein_coding
1707.52	2.37402	0.232616	10.2058	1.86858e-24	6.82871e-22	ENSG00000156140	ADAMTS3|ADAMTS3	protein_coding
154.845	3.69396	0.363933	10.1501	3.30954e-24	1.18528e-21	ENSG00000187714	SLC18A3|SLC18A3	protein_coding
238.481	2.43297	0.240053	10.1351	3.85795e-24	1.35459e-21	ENSG00000173918	C1QTNF1|C1QTNF1	protein_coding
496.688	1.44906	0.144949	9.99702	1.57045e-23	5.40809e-21	ENSG00000198121	LPAR1|LPAR1	protein_coding
3207.97	1.61305	0.164853	9.78481	1.30845e-22	4.42083e-20	ENSG00000147571	CRH|CRH	protein_coding
18463.6	0.342547	0.0354809	9.65441	4.70882e-22	1.5615e-19	ENSG00000149485	FADS1|FADS1	protein_coding
303.125	1.67427	0.174761	9.58035	9.67193e-22	3.14901e-19	ENSG00000196843	ARID5A|ARID5A	protein_coding
10481.3	1.0542	0.110314	9.55644	1.2188e-21	3.82897e-19	ENSG00000159307	SCUBE1|SCUBE1	protein_coding
747.202	1.34943	0.141201	9.55679	1.21461e-21	3.82897e-19	ENSG00000188766	SPRED3|SPRED3	protein_coding
4205.04	0.495348	0.0523382	9.46437	2.95341e-21	9.1184e-19	ENSG00000137502	RAB30|RAB30	protein_coding
124.268	2.67147	0.282581	9.45381	3.26716e-21	9.91611e-19	ENSG00000148926	ADM|ADM	protein_coding
1835.17	0.63087	0.0669533	9.42255	4.40277e-21	1.31401e-18	ENSG00000139890	REM2|REM2	protein_coding
139.287	1.74345	0.186015	9.37262	7.07572e-21	2.07713e-18	ENSG00000239922	RP11-71N10.1|RP11-71N10.1	lincRNA
2635.07	-0.808946	0.0878419	-9.20911	3.28841e-20	9.49767e-18	ENSG00000133627	ACTR3B|ACTR3B	protein_coding
24150.7	0.868126	0.0943934	9.19689	3.68445e-20	1.04726e-17	ENSG00000015592	STMN4|STMN4	protein_coding
1057.38	1.05208	0.114923	9.15467	5.45226e-20	1.52552e-17	ENSG00000135363	LMO2|LMO2	protein_coding
415.584	0.954615	0.106231	8.98622	2.55878e-19	7.04923e-17	ENSG00000143507	DUSP10|DUSP10	protein_coding
1185.41	0.801896	0.0892581	8.98401	2.61068e-19	7.08324e-17	ENSG00000235162	C12orf75|C12orf75	protein_coding
314.384	0.937485	0.10585	8.85671	8.241e-19	2.20256e-16	ENSG00000167995	BEST1|BEST1	protein_coding
5598.91	0.866121	0.0979739	8.84032	9.54406e-19	2.51332e-16	ENSG00000111266	DUSP16|DUSP16	protein_coding
12724.1	-0.494043	0.0560398	-8.81593	1.18691e-18	3.0803e-16	ENSG00000063660	GPC1|GPC1	protein_coding
934.865	1.71944	0.195276	8.80514	1.30686e-18	3.34313e-16	ENSG00000162772	ATF3|ATF3	protein_coding
3705.24	0.556449	0.0633596	8.7824	1.60017e-18	4.03582e-16	ENSG00000159840	ZYX|ZYX	protein_coding
5755.05	-0.864301	0.0989911	-8.7311	2.52207e-18	6.27259e-16	ENSG00000112333	NR2E1|NR2E1	protein_coding
856.083	0.863944	0.0998798	8.64984	5.15735e-18	1.26511e-15	ENSG00000137936	BCAR3|BCAR3	protein_coding
21865.6	0.455716	0.0527001	8.64733	5.27167e-18	1.27567e-15	ENSG00000079459	FDFT1|FDFT1	protein_coding
1337.88	0.610099	0.0710619	8.58545	9.04806e-18	2.16031e-15	ENSG00000160888	IER2|IER2	protein_coding
1183.29	1.18315	0.138247	8.55822	1.14621e-17	2.70069e-15	ENSG00000177426	TGIF1|TGIF1	protein_coding
4111.72	0.634963	0.0742597	8.55057	1.22482e-17	2.84843e-15	ENSG00000103647	CORO2B|CORO2B	protein_coding
15042.3	0.349593	0.0411967	8.48594	2.13977e-17	4.91243e-15	ENSG00000104549	SQLE|SQLE	protein_coding
7163.91	0.623102	0.073748	8.44906	2.93649e-17	6.65616e-15	ENSG00000143013	LMO4|LMO4	protein_coding
11562.2	0.410307	0.0486115	8.44053	3.159e-17	7.07103e-15	ENSG00000077549	CAPZB|CAPZB	protein_coding
2194.89	0.594863	0.0710407	8.37355	5.59059e-17	1.23593e-14	ENSG00000160752	FDPS|FDPS	protein_coding
4564.55	-0.475991	0.0569546	-8.35737	6.41294e-17	1.40044e-14	ENSG00000048052	HDAC9|HDAC9	protein_coding
451.012	1.60341	0.192147	8.34471	7.1387e-17	1.54015e-14	ENSG00000172216	CEBPB|CEBPB	protein_coding
1977.15	0.684669	0.0820823	8.34125	7.35076e-17	1.56703e-14	ENSG00000137509	PRCP|PRCP	protein_coding
2859.16	0.514883	0.0618879	8.3196	8.8259e-17	1.85936e-14	ENSG00000145391	SETD7|SETD7	protein_coding
2804.38	0.470146	0.0572472	8.21256	2.16521e-16	4.50843e-14	ENSG00000156030	ELMSAN1|ELMSAN1	protein_coding
6077.35	-0.496972	0.0607073	-8.18637	2.69224e-16	5.54136e-14	ENSG00000153395	LPCAT1|LPCAT1	protein_coding
280.151	1.07391	0.133277	8.05771	7.77394e-16	1.58191e-13	ENSG00000169499	PLEKHA2|PLEKHA2	protein_coding
1673.8	0.720416	0.0895779	8.04234	8.81402e-16	1.7537e-13	ENSG00000051128	HOMER3|HOMER3	protein_coding
459.795	1.3562	0.168628	8.04258	8.79691e-16	1.7537e-13	ENSG00000154736	ADAMTS5|ADAMTS5	protein_coding
5230.04	0.571526	0.0713555	8.00955	1.15125e-15	2.26543e-13	ENSG00000186480	INSIG1|INSIG1	protein_coding
3001.47	0.489616	0.0612208	7.99753	1.26935e-15	2.47068e-13	ENSG00000120129	DUSP1|DUSP1	protein_coding
192.687	1.46398	0.183946	7.95875	1.73789e-15	3.31069e-13	ENSG00000126785	RHOJ|RHOJ	protein_coding
356.048	1.11822	0.140481	7.95994	1.72128e-15	3.31069e-13	ENSG00000175197	DDIT3|DDIT3	protein_coding
407.712	1.42737	0.17942	7.9555	1.78408e-15	3.3629e-13	ENSG00000171223	JUNB|JUNB	protein_coding
2674.96	0.596918	0.0753574	7.92117	2.3529e-15	4.38889e-13	ENSG00000130766	SESN2|SESN2	protein_coding
13701.9	0.432377	0.0549903	7.86278	3.7569e-15	6.93556e-13	ENSG00000151276	MAGI1|MAGI1	protein_coding
3281.08	0.565844	0.0725799	7.79616	6.38198e-15	1.16614e-12	ENSG00000197555	SIPA1L1|SIPA1L1	protein_coding
6027.51	0.420364	0.0539977	7.78486	6.97899e-15	1.26235e-12	ENSG00000134684	YARS|YARS	protein_coding
2394.32	0.499458	0.0645376	7.73902	1.0019e-14	1.7941e-12	ENSG00000164211	STARD4|STARD4	protein_coding
3189.5	0.473394	0.0612434	7.72972	1.07786e-14	1.91101e-12	ENSG00000110619	CARS|CARS	protein_coding
5492.8	0.600938	0.0779069	7.71354	1.2237e-14	2.14832e-12	ENSG00000103257	SLC7A5|SLC7A5	protein_coding
260.663	-2.15866	0.280953	-7.68335	1.54979e-14	2.69437e-12	ENSG00000162496	DHRS3|DHRS3	protein_coding
13119.1	-1.20906	0.157954	-7.65451	1.94044e-14	3.3411e-12	ENSG00000068078	FGFR3|FGFR3	protein_coding
5350.15	0.430766	0.0563651	7.64243	2.13167e-14	3.63541e-12	ENSG00000104660	LEPROTL1|LEPROTL1	protein_coding
14203.6	0.791595	0.103752	7.62965	2.35397e-14	3.97666e-12	ENSG00000115457	IGFBP2|IGFBP2	protein_coding
68.6471	2.5532	0.335843	7.60237	2.90753e-14	4.86036e-12	ENSG00000175868	CALCB|CALCB	protein_coding
1118.9	0.683903	0.0899717	7.60132	2.93136e-14	4.86036e-12	ENSG00000204054	LINC00963|LINC00963	processed_transcript
7090.21	0.449537	0.0592234	7.59053	3.18602e-14	5.23413e-12	ENSG00000120437	ACAT2|ACAT2	protein_coding
340.488	1.56608	0.206678	7.57738	3.52612e-14	5.7402e-12	ENSG00000168386	FILIP1L|FILIP1L	protein_coding
15716.6	0.390779	0.0518315	7.53941	4.72109e-14	7.54827e-12	ENSG00000110880	CORO1C|CORO1C	protein_coding
1084.68	1.20128	0.159329	7.53963	4.71312e-14	7.54827e-12	ENSG00000130589	HELZ2|HELZ2	protein_coding
149.706	-1.18845	0.157778	-7.53242	4.98094e-14	7.89324e-12	ENSG00000122420	PTGFR|PTGFR	protein_coding
1212.24	1.07302	0.143063	7.50032	6.36612e-14	9.99983e-12	ENSG00000122694	GLIPR2|GLIPR2	protein_coding
732.412	0.659688	0.0884076	7.4619	8.52864e-14	1.32802e-11	ENSG00000215035	FDPSP5|FDPSP5	pseudogene
5390.23	0.413196	0.0559498	7.38513	1.52306e-13	2.35115e-11	ENSG00000213626	LBH|LBH	protein_coding
38.2352	4.07223	0.553221	7.36095	1.82601e-13	2.79473e-11	ENSG00000184459	BPIFC|BPIFC	protein_coding
1970.46	0.687262	0.0935584	7.3458	2.0453e-13	3.10383e-11	ENSG00000080854	IGSF9B|IGSF9B	protein_coding
4130.07	0.558033	0.0762247	7.32089	2.46326e-13	3.70669e-11	ENSG00000067082	KLF6|KLF6	protein_coding
768.259	0.969089	0.132472	7.31545	2.56529e-13	3.82806e-11	ENSG00000166793	YPEL4|YPEL4	protein_coding
5732.94	0.393806	0.0539123	7.30456	2.78169e-13	4.11668e-11	ENSG00000113407	TARS|TARS	protein_coding
3045.46	-0.81288	0.111509	-7.28981	3.10398e-13	4.55598e-11	ENSG00000145864	GABRB2|GABRB2	protein_coding
10030.5	1.09807	0.151106	7.26687	3.67908e-13	5.3562e-11	ENSG00000164434	FABP7|FABP7	protein_coding
12941	-0.447554	0.0620831	-7.20895	5.63853e-13	8.14267e-11	ENSG00000184602	SNN|SNN	protein_coding
849.823	0.837214	0.116317	7.19767	6.12495e-13	8.77435e-11	ENSG00000065911	MTHFD2|MTHFD2	protein_coding
2842.87	0.495739	0.0692365	7.16008	8.06274e-13	1.13685e-10	ENSG00000138434	SSFA2|SSFA2	protein_coding
38036.3	0.418834	0.0584881	7.16102	8.00784e-13	1.13685e-10	ENSG00000196924	FLNA|FLNA	protein_coding
75242.5	0.489025	0.068329	7.15691	8.25131e-13	1.15435e-10	ENSG00000150991	UBC|UBC	protein_coding
188.734	1.48122	0.207178	7.14949	8.71e-13	1.20907e-10	ENSG00000128285	MCHR1|MCHR1	protein_coding
98.9997	1.64367	0.23117	7.11021	1.15866e-12	1.59601e-10	ENSG00000181773	GPR3|GPR3	protein_coding
4107.44	1.57413	0.222865	7.06315	1.62775e-12	2.22505e-10	ENSG00000182103	FAM181B|FAM181B	protein_coding
1349.28	1.19946	0.170153	7.04932	1.79788e-12	2.43899e-10	ENSG00000182732	RGS6|RGS6	protein_coding
3016.12	0.386495	0.0549629	7.03193	2.03696e-12	2.74254e-10	ENSG00000119950	MXI1|MXI1	protein_coding
15262.6	0.412654	0.058716	7.02796	2.09571e-12	2.80058e-10	ENSG00000119669	IRF2BPL|IRF2BPL	protein_coding
2173.54	-0.407927	0.0581259	-7.01799	2.25075e-12	2.9855e-10	ENSG00000165300	SLITRK5|SLITRK5	protein_coding
213.135	0.95797	0.136615	7.01221	2.34578e-12	3.08867e-10	ENSG00000183783	KCTD8|KCTD8	protein_coding
328.726	1.87394	0.267659	7.00123	2.53728e-12	3.31642e-10	ENSG00000118785	SPP1|SPP1	protein_coding
41222	0.298486	0.0426456	6.99923	2.57365e-12	3.33959e-10	ENSG00000198911	SREBF2|SREBF2	protein_coding
83.0396	1.67278	0.240044	6.96862	3.20055e-12	4.12318e-10	ENSG00000262001	DLGAP1-AS2|DLGAP1-AS2	antisense
6534.27	0.535339	0.0768827	6.96305	3.32972e-12	4.25896e-10	ENSG00000099331	MYO9B|MYO9B	protein_coding
4845.42	-0.50595	0.0728482	-6.94526	3.77757e-12	4.79751e-10	ENSG00000104833	TUBB4A|TUBB4A	protein_coding
553.684	0.880036	0.126922	6.93365	4.10105e-12	5.17166e-10	ENSG00000264919	MIR4697|MIR4697	miRNA
1027.01	-0.637745	0.0919997	-6.93204	4.14824e-12	5.19459e-10	ENSG00000136856	SLC2A8|SLC2A8	protein_coding
424.642	0.943201	0.136652	6.9022	5.12028e-12	6.36728e-10	ENSG00000186340	THBS2|THBS2	protein_coding
13513.9	0.355972	0.0520785	6.83529	8.18401e-12	1.0107e-09	ENSG00000077264	PAK3|PAK3	protein_coding
5344.2	0.566251	0.0831397	6.81084	9.70313e-12	1.1901e-09	ENSG00000220884	MESTP1|MESTP1	pseudogene
11058	-0.385677	0.0566622	-6.80661	9.9928e-12	1.21729e-09	ENSG00000166974	MAPRE2|MAPRE2	protein_coding
3305.9	0.44938	0.0660315	6.80554	1.00667e-11	1.21801e-09	ENSG00000180998	GPR137C|GPR137C	protein_coding
707.227	2.07504	0.305663	6.78866	1.13179e-11	1.3602e-09	ENSG00000171476	HOPX|HOPX	protein_coding
1912.02	0.412654	0.060875	6.77871	1.21254e-11	1.44753e-09	ENSG00000139428	MMAB|MMAB	protein_coding
3052.29	0.486857	0.0720834	6.75407	1.43756e-11	1.70479e-09	ENSG00000226549	SCDP1|SCDP1	pseudogene
647.402	-0.888706	0.131682	-6.74886	1.4901e-11	1.75547e-09	ENSG00000183873	SCN5A|SCN5A	protein_coding
100.047	1.74332	0.258723	6.73818	1.60381e-11	1.86513e-09	ENSG00000085563	ABCB1|ABCB1	protein_coding
163.668	3.15662	0.468469	6.73816	1.60401e-11	1.86513e-09	ENSG00000174576	NPAS4|NPAS4	protein_coding
2607.66	0.686556	0.102015	6.72998	1.69689e-11	1.94784e-09	ENSG00000182916	TCEAL7|TCEAL7	protein_coding
2256.83	0.439615	0.0653204	6.73013	1.69507e-11	1.94784e-09	ENSG00000233588	CYP51A1P2|CYP51A1P2	pseudogene
1436.73	0.53745	0.0800448	6.71437	1.88885e-11	2.15438e-09	ENSG00000232842	RP5-961K14.1|RP5-961K14.1	pseudogene
903.643	0.795129	0.118799	6.69308	2.18521e-11	2.47662e-09	ENSG00000111859	NEDD9|NEDD9	protein_coding
829.535	0.871793	0.130409	6.68508	2.308e-11	2.59933e-09	ENSG00000233930	KRTAP5-AS1|KRTAP5-AS1	antisense
5273.26	0.652857	0.0978	6.67543	2.46512e-11	2.75893e-09	ENSG00000068971	PPP2R5B|PPP2R5B	protein_coding
6546.75	0.470046	0.0707126	6.64728	2.98566e-11	3.32075e-09	ENSG00000172893	DHCR7|DHCR7	protein_coding
925.734	0.86557	0.130404	6.63758	3.1888e-11	3.5248e-09	ENSG00000080493	SLC4A4|SLC4A4	protein_coding
1309.46	0.553916	0.083567	6.62841	3.39324e-11	3.72777e-09	ENSG00000069020	MAST4|MAST4	protein_coding
12655.7	0.63807	0.0963338	6.62353	3.5073e-11	3.82959e-09	ENSG00000179314	WSCD1|WSCD1	protein_coding
7375.91	0.3499	0.053109	6.58834	4.44764e-11	4.8269e-09	ENSG00000106105	GARS|GARS	protein_coding
3698.82	-0.619903	0.094233	-6.5784	4.75527e-11	5.12968e-09	ENSG00000101384	JAG1|JAG1	protein_coding
450.658	0.688893	0.104985	6.5618	5.31611e-11	5.70034e-09	ENSG00000259770	RP11-81A1.3|RP11-81A1.3	pseudogene
2242.73	-0.895097	0.136915	-6.53759	6.25187e-11	6.66383e-09	ENSG00000107736	CDH23|CDH23	protein_coding
10480.3	-0.253653	0.0388882	-6.52261	6.90963e-11	7.32135e-09	ENSG00000120694	HSPH1|HSPH1	protein_coding
47224.7	0.599377	0.092213	6.49991	8.03666e-11	8.46544e-09	ENSG00000106278	PTPRZ1|PTPRZ1	protein_coding
9699.89	0.326816	0.0505827	6.46101	1.04007e-10	1.08915e-08	ENSG00000138413	IDH1|IDH1	protein_coding
7422.25	-0.400429	0.0621498	-6.44296	1.17166e-10	1.21982e-08	ENSG00000133056	PIK3C2B|PIK3C2B	protein_coding
15506.6	0.336306	0.0523021	6.43008	1.2754e-10	1.31256e-08	ENSG00000173812	EIF1|EIF1	protein_coding
631.015	0.861648	0.13399	6.43068	1.27038e-10	1.31256e-08	ENSG00000181260	MTHFD2P7|MTHFD2P7	pseudogene
4320.52	0.354908	0.0552664	6.42177	1.34699e-10	1.37832e-08	ENSG00000139112	GABARAPL1|GABARAPL1	protein_coding
5176.24	0.542149	0.0845453	6.41253	1.43123e-10	1.4562e-08	ENSG00000130164	LDLR|LDLR	protein_coding
40164	0.270815	0.0423227	6.39881	1.56597e-10	1.57539e-08	ENSG00000118816	CCNI|CCNI	protein_coding
1067.53	0.38288	0.0598282	6.39966	1.55723e-10	1.57539e-08	ENSG00000184208	C22orf46|C22orf46	protein_coding
21192.7	0.262427	0.0410778	6.38852	1.67497e-10	1.67563e-08	ENSG00000198961	PJA2|PJA2	protein_coding
2115.44	0.430766	0.0674689	6.38466	1.71784e-10	1.70896e-08	ENSG00000231684	RP11-416K24.2|RP11-416K24.2	pseudogene
5774.46	0.359627	0.0563373	6.38346	1.73134e-10	1.71287e-08	ENSG00000087074	PPP1R15A|PPP1R15A	protein_coding
4541.29	0.29493	0.0462525	6.37652	1.81156e-10	1.78239e-08	ENSG00000146966	DENND2A|DENND2A	protein_coding
9408.45	0.33502	0.05267	6.36074	2.00783e-10	1.96471e-08	ENSG00000092841	MYL6|MYL6	protein_coding
8424.1	0.382125	0.0606527	6.3002	2.97253e-10	2.89289e-08	ENSG00000067064	IDI1|IDI1	protein_coding
2669.95	-1.03553	0.164699	-6.28741	3.22813e-10	3.12465e-08	ENSG00000145721	LIX1|LIX1	protein_coding
11714.6	0.658648	0.104828	6.28314	3.31797e-10	3.19435e-08	ENSG00000184545	DUSP8|DUSP8	protein_coding
11327.6	0.734129	0.116943	6.27765	3.43728e-10	3.29151e-08	ENSG00000167508	MVD|MVD	protein_coding
633.414	0.549574	0.0877455	6.26328	3.76974e-10	3.59068e-08	ENSG00000077150	NFKB2|NFKB2	protein_coding
10120.6	0.436269	0.0701715	6.21717	5.06189e-10	4.79594e-08	ENSG00000197081	IGF2R|IGF2R	protein_coding
7934.18	0.501181	0.0807041	6.2101	5.29496e-10	4.99036e-08	ENSG00000107186	MPDZ|MPDZ	protein_coding
600.594	0.634593	0.102259	6.20574	5.44411e-10	5.10407e-08	ENSG00000183762	KREMEN1|KREMEN1	protein_coding
382.365	1.20595	0.195175	6.17879	6.4595e-10	6.02449e-08	ENSG00000109099	PMP22|PMP22	protein_coding
2660.19	0.994533	0.161126	6.17238	6.72703e-10	6.2415e-08	ENSG00000049323	LTBP1|LTBP1	protein_coding
789.234	0.455483	0.0738458	6.16803	6.91455e-10	6.38241e-08	ENSG00000117305	HMGCL|HMGCL	protein_coding
7525.67	0.836688	0.13587	6.15799	7.36746e-10	6.7656e-08	ENSG00000171951	SCG2|SCG2	protein_coding
4989.41	0.270634	0.0439564	6.15687	7.41986e-10	6.77895e-08	ENSG00000085832	EPS15|EPS15	protein_coding
2546.84	0.314869	0.0513685	6.1296	8.8098e-10	8.00798e-08	ENSG00000147383	NSDHL|NSDHL	protein_coding
2130.33	-0.409609	0.0669868	-6.11477	9.66953e-10	8.74507e-08	ENSG00000166689	PLEKHA7|PLEKHA7	protein_coding
834.584	0.742893	0.121769	6.10083	1.05518e-09	9.49506e-08	ENSG00000142627	EPHA2|EPHA2	protein_coding
419.852	0.708152	0.116655	6.07046	1.27545e-09	1.14198e-07	ENSG00000235823	LINC00263|LINC00263	processed_transcript
1497.67	-1.09143	0.179828	-6.06933	1.28445e-09	1.14431e-07	ENSG00000143603	KCNN3|KCNN3	protein_coding
2594	0.26635	0.0439217	6.06421	1.32602e-09	1.1755e-07	ENSG00000115561	CHMP3|CHMP3	protein_coding
1356.25	0.73725	0.121716	6.05712	1.38577e-09	1.22242e-07	ENSG00000166436	TRIM66|TRIM66	protein_coding
4464.66	0.326836	0.0540289	6.04928	1.45498e-09	1.27717e-07	ENSG00000169410	PTPN9|PTPN9	protein_coding
431.146	-1.55637	0.257531	-6.04344	1.50866e-09	1.31783e-07	ENSG00000143248	RGS5|RGS5	protein_coding
736.557	0.494702	0.0822759	6.01272	1.8244e-09	1.5859e-07	ENSG00000254013	MAP2K1P1|MAP2K1P1	pseudogene
2852.19	-0.574848	0.0956601	-6.00928	1.86351e-09	1.61207e-07	ENSG00000171385	KCND3|KCND3	protein_coding
674.156	-0.817274	0.136384	-5.99247	2.06683e-09	1.77936e-07	ENSG00000104369	JPH1|JPH1	protein_coding
2763.13	0.513103	0.0856681	5.98942	2.1059e-09	1.80432e-07	ENSG00000047644	WWC3|WWC3	protein_coding
83.1852	-1.55354	0.259414	-5.98863	2.11613e-09	1.80446e-07	ENSG00000007350	TKTL1|TKTL1	protein_coding
518.552	0.807808	0.135277	5.9715	2.35081e-09	1.99507e-07	ENSG00000128965	CHAC1|CHAC1	protein_coding
1496.8	0.44078	0.0740732	5.9506	2.67165e-09	2.25666e-07	ENSG00000169032	MAP2K1|MAP2K1	protein_coding
347.199	-0.971178	0.163695	-5.93284	2.97739e-09	2.50311e-07	ENSG00000272512	RP11-54O7.17|RP11-54O7.17	lincRNA
4399.58	0.430711	0.0726276	5.93041	3.02177e-09	2.52855e-07	ENSG00000139514	SLC7A1|SLC7A1	protein_coding
175.268	1.15621	0.195016	5.9288	3.05165e-09	2.54167e-07	ENSG00000179168	GGN|GGN	protein_coding
7596.86	-0.478228	0.0809381	-5.90857	3.45098e-09	2.86096e-07	ENSG00000138814	PPP3CA|PPP3CA	protein_coding
1091.62	0.814306	0.138061	5.89815	3.67604e-09	3.0335e-07	ENSG00000166407	LMO1|LMO1	protein_coding
8272.72	0.317837	0.0539048	5.89626	3.71825e-09	3.05425e-07	ENSG00000160058	BSDC1|BSDC1	protein_coding
2086.88	0.290336	0.0492578	5.89421	3.76486e-09	3.07842e-07	ENSG00000112406	HECA|HECA	protein_coding
4128.2	0.443212	0.0753935	5.87866	4.13609e-09	3.36659e-07	ENSG00000164305	CASP3|CASP3	protein_coding
4908.25	-0.3974	0.067737	-5.86681	4.44268e-09	3.59978e-07	ENSG00000188290	HES4|HES4	protein_coding
536.125	0.624392	0.106611	5.85673	4.72061e-09	3.80774e-07	ENSG00000135083	CCNJL|CCNJL	protein_coding
9192.1	0.515087	0.0879794	5.85464	4.78048e-09	3.83875e-07	ENSG00000143878	RHOB|RHOB	protein_coding
1352.54	0.515621	0.0881711	5.84796	4.97638e-09	3.97822e-07	ENSG00000225462	FDPSP1|FDPSP1	pseudogene
3779.05	0.457974	0.0783467	5.84548	5.05119e-09	4.00229e-07	ENSG00000157240	FZD1|FZD1	protein_coding
350.659	-0.84702	0.144898	-5.84565	5.04598e-09	4.00229e-07	ENSG00000184307	ZDHHC23|ZDHHC23	protein_coding
7630.53	0.413513	0.0707736	5.84275	5.13459e-09	4.05044e-07	ENSG00000168003	SLC3A2|SLC3A2	protein_coding
4409.56	-0.374486	0.0642368	-5.82978	5.5502e-09	4.34006e-07	ENSG00000106069	CHN2|CHN2	protein_coding
1205.66	-0.510877	0.0876233	-5.83038	5.5302e-09	4.34006e-07	ENSG00000136237	RAPGEF5|RAPGEF5	protein_coding
231.579	1.32197	0.226821	5.82827	5.60057e-09	4.36041e-07	ENSG00000144655	CSRNP1|CSRNP1	protein_coding
2475.8	0.260444	0.0447287	5.82274	5.78909e-09	4.48767e-07	ENSG00000173276	ZBTB21|ZBTB21	protein_coding
116.796	1.09652	0.189086	5.79903	6.66989e-09	5.12609e-07	ENSG00000111981	ULBP1|ULBP1	protein_coding
300.914	0.740387	0.127671	5.79917	6.66429e-09	5.12609e-07	ENSG00000166682	TMPRSS5|TMPRSS5	protein_coding
283.223	-1.10244	0.190554	-5.78543	7.23264e-09	5.53483e-07	ENSG00000122735	DNAI1|DNAI1	protein_coding
8161.16	0.348129	0.0602197	5.78098	7.42647e-09	5.65897e-07	ENSG00000164054	SHISA5|SHISA5	protein_coding
1578.18	1.75254	0.303878	5.76723	8.05849e-09	6.11455e-07	ENSG00000091490	SEL1L3|SEL1L3	protein_coding
1752.36	0.401695	0.0696867	5.7643	8.19993e-09	6.19562e-07	ENSG00000204386	NEU1|NEU1	protein_coding
15958.5	0.241781	0.0420574	5.74883	8.98657e-09	6.76145e-07	ENSG00000186591	UBE2H|UBE2H	protein_coding
1249.51	0.455006	0.0792113	5.74421	9.23529e-09	6.91951e-07	ENSG00000186479	RGS7BP|RGS7BP	protein_coding
123.823	1.45738	0.254182	5.73363	9.83062e-09	7.33487e-07	ENSG00000153714	LURAP1L|LURAP1L	protein_coding
1175.91	-0.546483	0.0956578	-5.71289	1.11071e-08	8.25293e-07	ENSG00000113645	WWC1|WWC1	protein_coding
10304.7	-0.581014	0.101787	-5.70813	1.14224e-08	8.45209e-07	ENSG00000185920	PTCH1|PTCH1	protein_coding
195.411	1.07355	0.188188	5.70467	1.16567e-08	8.59e-07	ENSG00000110090	CPT1A|CPT1A	protein_coding
3922.44	-0.701414	0.122988	-5.70311	1.17642e-08	8.63367e-07	ENSG00000138650	PCDH10|PCDH10	protein_coding
41006.6	-0.176161	0.0309473	-5.69229	1.25349e-08	9.16176e-07	ENSG00000170027	YWHAG|YWHAG	protein_coding
580.694	0.802817	0.141377	5.67857	1.35829e-08	9.86768e-07	ENSG00000101255	TRIB3|TRIB3	protein_coding
2764.69	0.591559	0.10418	5.67821	1.3611e-08	9.86768e-07	ENSG00000156298	TSPAN7|TSPAN7	protein_coding
11019.6	-0.323751	0.0573576	-5.64444	1.65723e-08	1.19661e-06	ENSG00000185275	CD24P4|CD24P4	pseudogene
22841.6	0.426725	0.075702	5.6369	1.73139e-08	1.24514e-06	ENSG00000099194	SCD|SCD	protein_coding
1326.72	0.510761	0.0906279	5.63581	1.74239e-08	1.24804e-06	ENSG00000104447	TRPS1|TRPS1	protein_coding
68.5356	1.60883	0.285514	5.63486	1.75205e-08	1.24996e-06	ENSG00000100276	RASL10A|RASL10A	protein_coding
777.995	-0.801577	0.142866	-5.61068	2.01534e-08	1.43209e-06	ENSG00000177570	SAMD12|SAMD12	protein_coding
2778.16	0.470425	0.0838686	5.60907	2.03415e-08	1.43974e-06	ENSG00000135919	SERPINE2|SERPINE2	protein_coding
2823.77	0.331185	0.0593115	5.58383	2.35281e-08	1.65873e-06	ENSG00000198792	TMEM184B|TMEM184B	protein_coding
2113.77	0.391266	0.0701529	5.57734	2.44227e-08	1.71505e-06	ENSG00000100814	CCNB1IP1|CCNB1IP1	protein_coding
7949.99	0.250787	0.0449781	5.57577	2.46438e-08	1.72382e-06	ENSG00000184014	DENND5A|DENND5A	protein_coding
1303.22	-0.487298	0.0875983	-5.56287	2.65373e-08	1.84904e-06	ENSG00000106003	LFNG|LFNG	protein_coding
3029.25	-0.474162	0.0853441	-5.55589	2.76208e-08	1.91708e-06	ENSG00000181751	C5orf30|C5orf30	protein_coding
16934	-0.316434	0.057025	-5.54904	2.87235e-08	1.98591e-06	ENSG00000182985	CADM1|CADM1	protein_coding
1977.05	-0.30556	0.055073	-5.54827	2.88506e-08	1.98703e-06	ENSG00000103512	NOMO1|NOMO1	protein_coding
425.74	0.569446	0.102747	5.54221	2.98684e-08	2.04925e-06	ENSG00000156500	FAM122C|FAM122C	protein_coding
1009.87	0.612906	0.110612	5.54106	3.00653e-08	2.05488e-06	ENSG00000158987	RAPGEF6|RAPGEF6	protein_coding
3353.66	-0.261336	0.0471831	-5.53876	3.04621e-08	2.07408e-06	ENSG00000008130	NADK|NADK	protein_coding
88.8216	1.16589	0.211075	5.52356	3.32191e-08	2.25324e-06	ENSG00000148935	GAS2|GAS2	protein_coding
5249.34	0.417099	0.0757628	5.50533	3.68485e-08	2.48999e-06	ENSG00000182199	SHMT2|SHMT2	protein_coding
7885.27	-0.288933	0.0525408	-5.49921	3.81488e-08	2.56816e-06	ENSG00000152092	ASTN1|ASTN1	protein_coding
2280.93	0.478181	0.0870398	5.49382	3.93331e-08	2.63797e-06	ENSG00000163346	PBXIP1|PBXIP1	protein_coding
782.993	0.518545	0.0944709	5.48893	4.04368e-08	2.70187e-06	ENSG00000139517	LNX2|LNX2	protein_coding
1261.5	-0.736251	0.134361	-5.47964	4.2618e-08	2.83703e-06	ENSG00000164976	KIAA1161|KIAA1161	protein_coding
4791.82	0.266508	0.0486545	5.47756	4.31234e-08	2.86004e-06	ENSG00000118689	FOXO3|FOXO3	protein_coding
2685.19	1.19648	0.219007	5.46322	4.67565e-08	3.05623e-06	ENSG00000074410	CA12|CA12	protein_coding
4433.89	0.356104	0.0651685	5.46435	4.6461e-08	3.05623e-06	ENSG00000076604	TRAF4|TRAF4	protein_coding
3422.42	0.346651	0.0634306	5.46505	4.62768e-08	3.05623e-06	ENSG00000158445	KCNB1|KCNB1	protein_coding
1186.05	-0.71948	0.131696	-5.46319	4.67643e-08	3.05623e-06	ENSG00000186642	PDE2A|PDE2A	protein_coding
729.95	0.560706	0.102708	5.45923	4.78199e-08	3.10308e-06	ENSG00000070882	OSBPL3|OSBPL3	protein_coding
9201.75	-0.263852	0.0483374	-5.45856	4.8001e-08	3.10308e-06	ENSG00000154639	CXADR|CXADR	protein_coding
927.202	-0.69182	0.126737	-5.4587	4.79642e-08	3.10308e-06	ENSG00000197415	VEPH1|VEPH1	protein_coding
11266.7	0.329078	0.0602955	5.45775	4.82201e-08	3.10603e-06	ENSG00000071127	WDR1|WDR1	protein_coding
2992.36	0.71281	0.131388	5.42521	5.78861e-08	3.71529e-06	ENSG00000166016	ABTB2|ABTB2	protein_coding
308.003	1.16505	0.215071	5.41707	6.05823e-08	3.87445e-06	ENSG00000049192	ADAMTS6|ADAMTS6	protein_coding
221.228	1.14355	0.211235	5.41362	6.17622e-08	3.93586e-06	ENSG00000128849	CGNL1|CGNL1	protein_coding
140.799	1.16753	0.21594	5.40674	6.41814e-08	4.07552e-06	ENSG00000224945	RP11-82L18.2|RP11-82L18.2	sense_intronic
633.894	0.656013	0.12138	5.40462	6.49443e-08	4.10939e-06	ENSG00000179761	PIPOX|PIPOX	protein_coding
3394.11	-0.304669	0.0564521	-5.39696	6.7781e-08	4.27378e-06	ENSG00000075240	GRAMD4|GRAMD4	protein_coding
4314.08	-0.345909	0.0641222	-5.39453	6.87047e-08	4.31683e-06	ENSG00000189337	KAZN|KAZN	protein_coding
4482.14	0.380615	0.0707478	5.37989	7.4531e-08	4.66652e-06	ENSG00000168264	IRF2BP2|IRF2BP2	protein_coding
587.982	0.486056	0.0903856	5.37758	7.54929e-08	4.71028e-06	ENSG00000183558	HIST2H2AA3|HIST2H2AA3	protein_coding
9003.21	-0.543701	0.101328	-5.36573	8.06208e-08	5.01276e-06	ENSG00000134121	CHL1|CHL1	protein_coding
730.043	0.623975	0.116372	5.3619	8.235e-08	5.10257e-06	ENSG00000151023	ENKUR|ENKUR	protein_coding
4620.91	0.472142	0.0880863	5.35999	8.32251e-08	5.13901e-06	ENSG00000153048	CARHSP1|CARHSP1	protein_coding
4039.08	0.286393	0.0535217	5.35096	8.74898e-08	5.38378e-06	ENSG00000109079	TNFAIP1|TNFAIP1	protein_coding
30851.4	0.242972	0.0455358	5.33585	9.50954e-08	5.83176e-06	ENSG00000113161	HMGCR|HMGCR	protein_coding
577.822	1.03824	0.194764	5.33076	9.78015e-08	5.97724e-06	ENSG00000245532	NEAT1|NEAT1	lincRNA
307.104	0.682274	0.128258	5.31953	1.04036e-07	6.33664e-06	ENSG00000260077	RP11-254F7.2|RP11-254F7.2	lincRNA
530.426	0.765097	0.144605	5.29093	1.21697e-07	7.38719e-06	ENSG00000162595	DIRAS3|DIRAS3	protein_coding
5211.92	0.300951	0.0570174	5.27822	1.30445e-07	7.89148e-06	ENSG00000120709	FAM53C|FAM53C	protein_coding
5024.88	0.270035	0.05127	5.26692	1.38731e-07	8.36451e-06	ENSG00000140941	MAP1LC3B|MAP1LC3B	protein_coding
510.432	-0.702553	0.133479	-5.26341	1.4141e-07	8.4974e-06	ENSG00000178075	GRAMD1C|GRAMD1C	protein_coding
1224.29	0.328597	0.0624983	5.25769	1.45874e-07	8.73636e-06	ENSG00000130340	SNX9|SNX9	protein_coding
479.49	-0.864784	0.164585	-5.25434	1.48553e-07	8.86711e-06	ENSG00000085117	CD82|CD82	protein_coding
4135.22	-0.497298	0.0948295	-5.24413	1.57024e-07	9.34163e-06	ENSG00000145860	RNF145|RNF145	protein_coding
4779.76	-0.311306	0.0593878	-5.24192	1.58915e-07	9.42283e-06	ENSG00000050030	KIAA2022|KIAA2022	protein_coding
6141.63	0.592593	0.113148	5.23734	1.62907e-07	9.62765e-06	ENSG00000090932	DLL3|DLL3	protein_coding
745.854	-0.653368	0.124798	-5.2354	1.64628e-07	9.69737e-06	ENSG00000198626	RYR2|RYR2	protein_coding
712.092	-0.554637	0.105953	-5.23475	1.6521e-07	9.69971e-06	ENSG00000091127	PUS7|PUS7	protein_coding
4608.48	0.262267	0.0501589	5.22871	1.70694e-07	9.95642e-06	ENSG00000102572	STK24|STK24	protein_coding
1110.82	0.396051	0.0757376	5.22926	1.70191e-07	9.95642e-06	ENSG00000172059	KLF11|KLF11	protein_coding
1181.32	0.34408	0.0658718	5.22349	1.75583e-07	1.02083e-05	ENSG00000173334	TRIB1|TRIB1	protein_coding
783.613	0.43689	0.0837275	5.21799	1.80874e-07	1.04819e-05	ENSG00000176834	VSIG10|VSIG10	protein_coding
405.604	0.937595	0.179769	5.21555	1.83272e-07	1.05866e-05	ENSG00000205683	DPF3|DPF3	protein_coding
543.096	-0.70445	0.135195	-5.21062	1.88213e-07	1.08371e-05	ENSG00000170959	DCDC1|DCDC1	protein_coding
204.494	0.953768	0.183411	5.20017	1.99109e-07	1.14277e-05	ENSG00000158747	NBL1|NBL1	protein_coding
958.272	0.438509	0.0843787	5.19692	2.02622e-07	1.15922e-05	ENSG00000136770	DNAJC1|DNAJC1	protein_coding
36.79	2.12949	0.409885	5.19534	2.04345e-07	1.16535e-05	ENSG00000080031	PTPRH|PTPRH	protein_coding
4306.07	0.288223	0.0555153	5.19178	2.08298e-07	1.18412e-05	ENSG00000170522	ELOVL6|ELOVL6	protein_coding
8423.7	-0.269177	0.051976	-5.17888	2.23228e-07	1.26498e-05	ENSG00000108389	MTMR4|MTMR4	protein_coding
812.23	0.379371	0.0733535	5.17182	2.31824e-07	1.30955e-05	ENSG00000234115	RP11-288G3.4|RP11-288G3.4	pseudogene
880.272	1.09948	0.212941	5.1633	2.42635e-07	1.36631e-05	ENSG00000104368	PLAT|PLAT	protein_coding
1119.71	0.617029	0.119525	5.16233	2.43894e-07	1.3691e-05	ENSG00000116717	GADD45A|GADD45A	protein_coding
1129.38	-0.303996	0.0593466	-5.12239	3.01695e-07	1.68826e-05	ENSG00000136404	TM6SF1|TM6SF1	protein_coding
1570.03	0.511645	0.100065	5.11313	3.16857e-07	1.76759e-05	ENSG00000232801	SDCBPP3|SDCBPP3	pseudogene
528.818	0.890427	0.17431	5.10829	3.25092e-07	1.8079e-05	ENSG00000120318	ARAP3|ARAP3	protein_coding
5252.99	0.257507	0.0506082	5.08824	3.61393e-07	2.00054e-05	ENSG00000117758	STX12|STX12	protein_coding
8905.71	0.386149	0.0758948	5.08794	3.61968e-07	2.00054e-05	ENSG00000164684	ZNF704|ZNF704	protein_coding
9506.27	-0.232898	0.0458305	-5.08171	3.74048e-07	2.06095e-05	ENSG00000197183	C20orf112|C20orf112	protein_coding
12384.9	0.268455	0.0528716	5.07749	3.82457e-07	2.10082e-05	ENSG00000012232	EXTL3|EXTL3	protein_coding
1314.92	0.763244	0.150559	5.0694	3.99063e-07	2.18533e-05	ENSG00000087245	MMP2|MMP2	protein_coding
5336.86	-0.387016	0.0765225	-5.05754	4.24699e-07	2.31862e-05	ENSG00000048540	LMO3|LMO3	protein_coding
103.812	1.49293	0.295297	5.05569	4.28831e-07	2.33407e-05	ENSG00000170961	HAS2|HAS2	protein_coding
1096.26	-0.340975	0.0674911	-5.05214	4.3689e-07	2.37072e-05	ENSG00000142188	TMEM50B|TMEM50B	protein_coding
6481.42	0.36282	0.0718537	5.04942	4.43147e-07	2.39741e-05	ENSG00000213080	RP11-312J18.5|RP11-312J18.5	pseudogene
4147.65	0.255459	0.0506932	5.03932	4.67185e-07	2.51984e-05	ENSG00000100266	PACSIN2|PACSIN2	protein_coding
643.877	0.585359	0.116217	5.0368	4.7339e-07	2.54251e-05	ENSG00000069869	NEDD4|NEDD4	protein_coding
2216.67	0.406682	0.0807477	5.03646	4.74227e-07	2.54251e-05	ENSG00000140545	MFGE8|MFGE8	protein_coding
498.214	0.482387	0.0958598	5.03222	4.84833e-07	2.59161e-05	ENSG00000157483	MYO1E|MYO1E	protein_coding
1814.12	0.306431	0.0609137	5.03057	4.8903e-07	2.60627e-05	ENSG00000165914	TTC7B|TTC7B	protein_coding
37899.1	-0.330615	0.0657483	-5.0285	4.9433e-07	2.62669e-05	ENSG00000143324	XPR1|XPR1	protein_coding
43066.1	-0.226775	0.045123	-5.02571	5.01579e-07	2.65733e-05	ENSG00000148798	INA|INA	protein_coding
7994.95	-0.217891	0.0433959	-5.021	5.14029e-07	2.71526e-05	ENSG00000185818	NAT8L|NAT8L	protein_coding
4427.35	0.863552	0.172426	5.00825	5.49275e-07	2.8929e-05	ENSG00000113594	LIFR|LIFR	protein_coding
1163.09	-0.541016	0.108053	-5.00697	5.5294e-07	2.90367e-05	ENSG00000126733	DACH2|DACH2	protein_coding
1300.95	0.455686	0.091046	5.00502	5.58575e-07	2.92468e-05	ENSG00000081377	CDC14B|CDC14B	protein_coding
3957.81	-0.41986	0.083956	-5.00096	5.70458e-07	2.97819e-05	ENSG00000101349	PAK7|PAK7	protein_coding
946.075	0.391298	0.0783231	4.99594	5.85493e-07	3.0478e-05	ENSG00000136098	NEK3|NEK3	protein_coding
2921.19	-0.290712	0.0582494	-4.99082	6.01242e-07	3.12071e-05	ENSG00000171016	PYGO1|PYGO1	protein_coding
641.037	-0.475273	0.0952653	-4.98894	6.07122e-07	3.13306e-05	ENSG00000065923	SLC9A7|SLC9A7	protein_coding
4202.4	0.284422	0.0570047	4.98946	6.0549e-07	3.13306e-05	ENSG00000213846	AC098614.2|AC098614.2	pseudogene
294.24	-0.926849	0.185816	-4.98799	6.10102e-07	3.13939e-05	ENSG00000177453	NIM1K|NIM1K	protein_coding
10398	-0.177718	0.0356675	-4.98263	6.27262e-07	3.21845e-05	ENSG00000116679	IVNS1ABP|IVNS1ABP	protein_coding
5901.76	0.46338	0.0930464	4.9801	6.35525e-07	3.23305e-05	ENSG00000081913	PHLPP1|PHLPP1	protein_coding
710.061	0.433406	0.0870252	4.98023	6.35083e-07	3.23305e-05	ENSG00000158079	PTPDC1|PTPDC1	protein_coding
706.065	0.544259	0.109283	4.98028	6.3492e-07	3.23305e-05	ENSG00000250927	MESTP3|MESTP3	pseudogene
13294.7	-0.498709	0.100221	-4.97609	6.48812e-07	3.29129e-05	ENSG00000221890	NPTXR|NPTXR	protein_coding
1095.34	0.475167	0.0956162	4.96952	6.71173e-07	3.39511e-05	ENSG00000124067	SLC12A4|SLC12A4	protein_coding
1069.71	-0.363321	0.0732387	-4.96078	7.02106e-07	3.54158e-05	ENSG00000103064	SLC7A6|SLC7A6	protein_coding
404.971	0.445651	0.0898486	4.96001	7.04878e-07	3.54557e-05	ENSG00000164989	CCDC171|CCDC171	protein_coding
1915.33	-0.303952	0.0612886	-4.95935	7.07289e-07	3.54774e-05	ENSG00000148840	PPRC1|PPRC1	protein_coding
8076.06	0.369654	0.0745857	4.9561	7.19218e-07	3.5975e-05	ENSG00000052802	MSMO1|MSMO1	protein_coding
49866	-0.237487	0.0480829	-4.93912	7.84741e-07	3.9143e-05	ENSG00000092964	DPYSL2|DPYSL2	protein_coding
365.761	0.631881	0.128027	4.93554	7.99285e-07	3.97578e-05	ENSG00000092054	MYH7|MYH7	protein_coding
1998.88	-0.350492	0.0710251	-4.93476	8.02481e-07	3.98062e-05	ENSG00000100433	KCNK10|KCNK10	protein_coding
112.008	0.943548	0.191401	4.92969	8.23615e-07	4.06294e-05	ENSG00000035664	DAPK2|DAPK2	protein_coding
9072.61	0.218519	0.0443228	4.93017	8.21585e-07	4.06294e-05	ENSG00000090861	AARS|AARS	protein_coding
3203.29	0.317205	0.0644232	4.92377	8.48937e-07	4.17635e-05	ENSG00000197063	MAFG|MAFG	protein_coding
2388.3	-1.40366	0.285387	-4.91846	8.72272e-07	4.27939e-05	ENSG00000185742	C11orf87|C11orf87	protein_coding
276.1	0.647617	0.131864	4.91126	9.04932e-07	4.42749e-05	ENSG00000220323	HIST2H2BD|HIST2H2BD	pseudogene
6649.56	0.251366	0.0512245	4.90715	9.24086e-07	4.50888e-05	ENSG00000072274	TFRC|TFRC	protein_coding
3709.21	-0.440601	0.0898133	-4.90574	9.30744e-07	4.52903e-05	ENSG00000039560	RAI14|RAI14	protein_coding
8018.99	-0.195174	0.0397974	-4.90418	9.38185e-07	4.55286e-05	ENSG00000131437	KIF3A|KIF3A	protein_coding
1373.13	0.515185	0.105109	4.90143	9.51422e-07	4.60463e-05	ENSG00000145012	LPP|LPP	protein_coding
3849.76	0.299219	0.0610898	4.89802	9.68084e-07	4.67264e-05	ENSG00000128692	EIF2S2P4|EIF2S2P4	pseudogene
226.829	0.912997	0.186425	4.8974	9.71151e-07	4.67484e-05	ENSG00000153208	MERTK|MERTK	protein_coding
3899.13	0.388929	0.0794517	4.89516	9.82262e-07	4.71565e-05	ENSG00000078804	TP53INP2|TP53INP2	protein_coding
4635.86	0.436218	0.089146	4.8933	9.91611e-07	4.73514e-05	ENSG00000140525	FANCI|FANCI	protein_coding
2411.31	0.354306	0.0724015	4.89363	9.89921e-07	4.73514e-05	ENSG00000144560	VGLL4|VGLL4	protein_coding
2167.84	0.294351	0.0603204	4.87979	1.06199e-06	5.05772e-05	ENSG00000109787	KLF3|KLF3	protein_coding
3290.81	-0.256654	0.0528353	-4.85761	1.18809e-06	5.64327e-05	ENSG00000127334	DYRK2|DYRK2	protein_coding
1124.68	1.16405	0.239705	4.85617	1.19676e-06	5.66942e-05	ENSG00000184261	KCNK12|KCNK12	protein_coding
4959.16	-0.369504	0.0761319	-4.85348	1.21315e-06	5.71683e-05	ENSG00000124406	ATP8A1|ATP8A1	protein_coding
15011.3	-0.283606	0.0584313	-4.85366	1.21203e-06	5.71683e-05	ENSG00000166963	MAP1A|MAP1A	protein_coding
8489.84	0.245825	0.0506788	4.85064	1.23067e-06	5.76899e-05	ENSG00000102401	ARMCX3|ARMCX3	protein_coding
827.114	0.52873	0.108992	4.8511	1.2278e-06	5.76899e-05	ENSG00000182217	HIST2H4B|HIST2H4B	protein_coding
3796.91	0.301408	0.0623218	4.83632	1.32266e-06	6.18405e-05	ENSG00000100505	TRIM9|TRIM9	protein_coding
1558.17	-0.530737	0.109967	-4.82632	1.39077e-06	6.48556e-05	ENSG00000129474	AJUBA|AJUBA	protein_coding
12125.7	-0.635894	0.131787	-4.82516	1.39888e-06	6.5064e-05	ENSG00000148053	NTRK2|NTRK2	protein_coding
3635.14	0.392233	0.0813092	4.82396	1.40733e-06	6.52876e-05	ENSG00000136504	KAT7|KAT7	protein_coding
1650.06	0.341763	0.0711257	4.80506	1.54708e-06	7.15852e-05	ENSG00000141458	NPC1|NPC1	protein_coding
3072.67	0.218086	0.0454256	4.80094	1.57921e-06	7.2884e-05	ENSG00000154359	LONRF1|LONRF1	protein_coding
2327.25	-0.318676	0.0664633	-4.79477	1.62866e-06	7.49726e-05	ENSG00000123213	NLN|NLN	protein_coding
8917.57	0.299485	0.0624863	4.7928	1.64466e-06	7.54989e-05	ENSG00000149269	PAK1|PAK1	protein_coding
1626.08	0.296122	0.0617907	4.79233	1.64852e-06	7.54989e-05	ENSG00000177051	FBXO46|FBXO46	protein_coding
5482.86	0.264838	0.0553833	4.78192	1.73627e-06	7.91531e-05	ENSG00000131504	DIAPH1|DIAPH1	protein_coding
224.879	0.632757	0.132325	4.78182	1.73715e-06	7.91531e-05	ENSG00000231087	FDPSP7|FDPSP7	pseudogene
3044.47	-0.343759	0.0719061	-4.78066	1.7472e-06	7.94089e-05	ENSG00000196935	SRGAP1|SRGAP1	protein_coding
6288.94	-0.307708	0.0644497	-4.77439	1.80255e-06	8.17173e-05	ENSG00000132872	SYT4|SYT4	protein_coding
3512.72	0.4808	0.100746	4.7724	1.82039e-06	8.23177e-05	ENSG00000137575	SDCBP|SDCBP	protein_coding
740.866	0.511585	0.107268	4.7692	1.84955e-06	8.34253e-05	ENSG00000118507	AKAP7|AKAP7	protein_coding
38.6527	-1.61352	0.339235	-4.75636	1.97119e-06	8.86888e-05	ENSG00000139269	INHBE|INHBE	protein_coding
12236.3	-0.353999	0.0744537	-4.75462	1.98821e-06	8.9163e-05	ENSG00000152932	RAB3C|RAB3C	protein_coding
891.621	0.660082	0.13884	4.75427	1.99169e-06	8.9163e-05	ENSG00000240184	PCDHGC3|PCDHGC3	protein_coding
781.314	0.454228	0.0955722	4.75273	2.00693e-06	8.9621e-05	ENSG00000241095	CYP51A1P1|CYP51A1P1	pseudogene
2320.57	-0.22938	0.0482846	-4.75058	2.02832e-06	9.03511e-05	ENSG00000151247	EIF4E|EIF4E	protein_coding
1372.21	0.631724	0.133108	4.74595	2.07527e-06	9.22131e-05	ENSG00000130517	PGPEP1|PGPEP1	protein_coding
2582.55	0.327093	0.0689318	4.74516	2.08342e-06	9.23459e-05	ENSG00000254332	GS1-44D20.1|GS1-44D20.1	pseudogene
17114.8	0.34185	0.072108	4.74081	2.12864e-06	9.41175e-05	ENSG00000107863	ARHGAP21|ARHGAP21	protein_coding
44.7209	1.62623	0.343661	4.73208	2.22231e-06	9.80172e-05	ENSG00000223414	LINC00473|LINC00473	lincRNA
1778.92	0.245599	0.0519497	4.72763	2.27159e-06	9.99446e-05	ENSG00000166377	ATP9B|ATP9B	protein_coding
2432.71	0.29369	0.0621375	4.72645	2.28475e-06	0.000100179	ENSG00000073712	FERMT2|FERMT2	protein_coding
2360.3	-0.273485	0.0578662	-4.72616	2.28811e-06	0.000100179	ENSG00000155744	FAM126B|FAM126B	protein_coding
13504.9	0.458357	0.0970021	4.72523	2.29859e-06	0.000100392	ENSG00000110042	DTX4|DTX4	protein_coding
169.702	0.863422	0.182779	4.72386	2.31406e-06	0.000100822	ENSG00000222012	AC005481.5|AC005481.5	protein_coding
118.125	1.06105	0.225088	4.71392	2.4299e-06	0.000105612	ENSG00000177337	DLGAP1-AS1|DLGAP1-AS1	antisense
8839.39	0.381449	0.0809507	4.71211	2.45161e-06	0.000106298	ENSG00000145555	MYO10|MYO10	protein_coding
1830.21	-0.763458	0.162245	-4.70559	2.53136e-06	0.000109491	ENSG00000138759	FRAS1|FRAS1	protein_coding
974.789	-0.373629	0.0794672	-4.70168	2.58034e-06	0.000111073	ENSG00000090447	TFAP4|TFAP4	protein_coding
1780.78	0.53017	0.112754	4.70203	2.57593e-06	0.000111073	ENSG00000139946	PELI2|PELI2	protein_coding
36865.8	0.397083	0.0844731	4.7007	2.59271e-06	0.000111337	ENSG00000187653	TMSB4XP8|TMSB4XP8	pseudogene
2194.15	0.524945	0.111691	4.69996	2.60217e-06	0.000111476	ENSG00000079819	EPB41L2|EPB41L2	protein_coding
5000.96	0.325622	0.0694037	4.6917	2.70945e-06	0.000115795	ENSG00000101493	ZNF516|ZNF516	protein_coding
1000.77	0.352069	0.0751487	4.68497	2.80005e-06	0.000119382	ENSG00000180979	LRRC57|LRRC57	protein_coding
93.4362	1.38616	0.296014	4.68273	2.83073e-06	0.000120404	ENSG00000153976	HS3ST3A1|HS3ST3A1	protein_coding
323.393	0.637193	0.136198	4.67844	2.89064e-06	0.00012266	ENSG00000169860	P2RY1|P2RY1	protein_coding
13027.9	0.247739	0.0530195	4.67259	2.9742e-06	0.000125908	ENSG00000031698	SARS|SARS	protein_coding
2577.06	0.411715	0.0881261	4.67188	2.98452e-06	0.000126047	ENSG00000110921	MVK|MVK	protein_coding
1606.56	0.41936	0.0898045	4.6697	3.01647e-06	0.000127096	ENSG00000251593	MSNP1|MSNP1	pseudogene
2341.29	-0.496494	0.10651	-4.66147	3.13963e-06	0.000131666	ENSG00000134323	MYCN|MYCN	protein_coding
1588.64	0.573281	0.12298	4.66159	3.13777e-06	0.000131666	ENSG00000261716	RP11-196G18.22|RP11-196G18.22	sense_overlapping
595.841	0.485229	0.104125	4.66008	3.16093e-06	0.000131941	ENSG00000115935	WIPF1|WIPF1	protein_coding
1223.12	-1.19723	0.25689	-4.66049	3.15463e-06	0.000131941	ENSG00000196358	NTNG2|NTNG2	protein_coding
590.621	-0.460864	0.0989752	-4.65636	3.21844e-06	0.000134029	ENSG00000160179	ABCG1|ABCG1	protein_coding
1266.15	0.717262	0.154079	4.65515	3.2374e-06	0.000134506	ENSG00000153094	BCL2L11|BCL2L11	protein_coding
19278	0.307696	0.066206	4.64756	3.35878e-06	0.000139226	ENSG00000187957	DNER|DNER	protein_coding
1478.68	-0.336359	0.0724989	-4.63951	3.49237e-06	0.000144429	ENSG00000164082	GRM2|GRM2	protein_coding
730.086	0.419935	0.0905438	4.63791	3.51942e-06	0.000145213	ENSG00000095794	CREM|CREM	protein_coding
4541.18	-0.291791	0.0629649	-4.63418	3.58347e-06	0.000147219	ENSG00000136828	RALGPS1|RALGPS1	protein_coding
54134.4	-0.18955	0.040903	-4.63413	3.5845e-06	0.000147219	ENSG00000149294	NCAM1|NCAM1	protein_coding
10095.4	0.307963	0.0665271	4.62914	3.67191e-06	0.000150464	ENSG00000128272	ATF4|ATF4	protein_coding
40.139	1.77382	0.383657	4.62345	3.77414e-06	0.0001543	ENSG00000157150	TIMP4|TIMP4	protein_coding
500.381	0.990087	0.214801	4.60932	4.0398e-06	0.000164785	ENSG00000169840	GSX1|GSX1	protein_coding
22577.1	0.184426	0.0400877	4.60056	4.21364e-06	0.000171417	ENSG00000213923	CSNK1E|CSNK1E	protein_coding
760.24	-0.542993	0.118038	-4.60017	4.22153e-06	0.000171417	ENSG00000259401	RP11-566K19.8|RP11-566K19.8	pseudogene
6751.17	0.184884	0.0402263	4.5961	4.30464e-06	0.00017421	ENSG00000130402	ACTN4|ACTN4	protein_coding
1837.13	0.616354	0.134111	4.59586	4.30977e-06	0.00017421	ENSG00000180447	GAS1|GAS1	protein_coding
7498.7	0.274757	0.0598372	4.59175	4.39554e-06	0.000177277	ENSG00000110651	CD81|CD81	protein_coding
8728	0.194808	0.0424833	4.58552	4.52852e-06	0.00018223	ENSG00000143420	ENSA|ENSA	protein_coding
960.986	0.356862	0.0778331	4.58497	4.54054e-06	0.000182304	ENSG00000258509	RP11-857B24.3|RP11-857B24.3	pseudogene
7122.27	-0.553597	0.12083	-4.58163	4.61363e-06	0.000184824	ENSG00000116106	EPHA4|EPHA4	protein_coding
4554.49	-0.538542	0.117605	-4.57926	4.66627e-06	0.000186515	ENSG00000129596	CDO1|CDO1	protein_coding
3454.88	0.603037	0.131735	4.57764	4.70243e-06	0.000187542	ENSG00000169439	SDC2|SDC2	protein_coding
3104.22	0.211773	0.0462904	4.57488	4.76485e-06	0.000189609	ENSG00000142149	HUNK|HUNK	protein_coding
922.801	-1.5615	0.342366	-4.56091	5.09323e-06	0.000202033	ENSG00000146648	EGFR|EGFR	protein_coding
615.902	0.369355	0.0809874	4.56065	5.09961e-06	0.000202033	ENSG00000165046	LETM2|LETM2	protein_coding
58.605	1.24109	0.272194	4.55957	5.12591e-06	0.000202626	ENSG00000117472	TSPAN1|TSPAN1	protein_coding
1464.78	0.773055	0.169785	4.55314	5.2852e-06	0.000208463	ENSG00000242173	ARHGDIG|ARHGDIG	protein_coding
3048.19	0.424244	0.0932439	4.54983	5.36904e-06	0.000211304	ENSG00000213719	CLIC1|CLIC1	protein_coding
9376.26	0.427191	0.0939316	4.54789	5.41858e-06	0.000212786	ENSG00000103187	COTL1|COTL1	protein_coding
3214.41	-0.476808	0.104857	-4.54722	5.43583e-06	0.000212996	ENSG00000165659	DACH1|DACH1	protein_coding
525.169	0.885721	0.195192	4.5377	5.68716e-06	0.000222358	ENSG00000130518	KIAA1683|KIAA1683	protein_coding
642.905	-0.598184	0.131973	-4.53261	5.82585e-06	0.000227284	ENSG00000101935	AMMECR1|AMMECR1	protein_coding
3410.29	0.419843	0.0926884	4.52961	5.90925e-06	0.000230037	ENSG00000130222	GADD45G|GADD45G	protein_coding
218.127	0.674601	0.149004	4.52741	5.97099e-06	0.000231936	ENSG00000133121	STARD13|STARD13	protein_coding
3835.76	0.471119	0.104098	4.52571	6.01925e-06	0.000233305	ENSG00000206579	XKR4|XKR4	protein_coding
1995.04	0.398709	0.0881524	4.52295	6.09844e-06	0.000235863	ENSG00000175093	SPSB4|SPSB4	protein_coding
2359.21	-0.391009	0.0865745	-4.51645	6.28844e-06	0.000242688	ENSG00000138193	PLCE1|PLCE1	protein_coding
244.814	0.56008	0.124068	4.51428	6.35308e-06	0.000244655	ENSG00000166401	SERPINB8|SERPINB8	protein_coding
3600.61	0.277072	0.0613991	4.51264	6.40267e-06	0.000246036	ENSG00000140406	MESDC1|MESDC1	protein_coding
4068.58	0.189155	0.0419525	4.50879	6.51972e-06	0.000249997	ENSG00000006831	ADIPOR2|ADIPOR2	protein_coding
3364.76	-0.245686	0.0545058	-4.50752	6.5589e-06	0.000250962	ENSG00000159082	SYNJ1|SYNJ1	protein_coding
2964.42	-0.402228	0.0892609	-4.50621	6.59962e-06	0.0002512	ENSG00000128567	PODXL|PODXL	protein_coding
4863.2	-0.212505	0.047154	-4.50662	6.58678e-06	0.0002512	ENSG00000138439	FAM117B|FAM117B	protein_coding
6186.66	0.437608	0.0971175	4.50596	6.6072e-06	0.0002512	ENSG00000154229	PRKCA|PRKCA	protein_coding
1211.57	-0.427865	0.0950594	-4.50103	6.7625e-06	0.000256559	ENSG00000137193	PIM1|PIM1	protein_coding
1548.92	0.710613	0.157959	4.49872	6.83652e-06	0.000258819	ENSG00000163638	ADAMTS9|ADAMTS9	protein_coding
455.172	-0.892768	0.198522	-4.49707	6.88969e-06	0.000260282	ENSG00000178538	CA8|CA8	protein_coding
4876.76	0.301901	0.0671451	4.49624	6.91647e-06	0.000260744	ENSG00000115073	ACTR1B|ACTR1B	protein_coding
696.755	0.546543	0.121591	4.49492	6.95948e-06	0.000261814	ENSG00000198739	LRRTM3|LRRTM3	protein_coding
480.309	-0.586796	0.130742	-4.48821	7.18255e-06	0.000269639	ENSG00000141540	TTYH2|TTYH2	protein_coding
623.535	-0.635334	0.141736	-4.48251	7.377e-06	0.000275783	ENSG00000149927	DOC2A|DOC2A	protein_coding
451.616	0.938537	0.209363	4.48282	7.36647e-06	0.000275783	ENSG00000196353	CPNE4|CPNE4	protein_coding
11225.6	0.471787	0.105429	4.47491	7.6444e-06	0.000285184	ENSG00000106484	MEST|MEST	protein_coding
3918.36	-0.521664	0.116617	-4.47332	7.70137e-06	0.000286712	ENSG00000177283	FZD8|FZD8	protein_coding
3259.15	-0.757788	0.169426	-4.47268	7.72459e-06	0.00028698	ENSG00000198785	GRIN3A|GRIN3A	protein_coding
294.567	0.680624	0.152331	4.46805	7.89348e-06	0.000292647	ENSG00000154864	PIEZO2|PIEZO2	protein_coding
3740.44	0.66916	0.1499	4.46406	8.04225e-06	0.000296933	ENSG00000129946	SHC2|SHC2	protein_coding
5001.95	-0.486369	0.108946	-4.46431	8.03281e-06	0.000296933	ENSG00000148204	CRB2|CRB2	protein_coding
3833.55	0.284106	0.0636926	4.46058	8.17363e-06	0.000301163	ENSG00000109929	SC5D|SC5D	protein_coding
7569.67	-0.201484	0.0451858	-4.45903	8.23331e-06	0.000302739	ENSG00000147130	ZMYM3|ZMYM3	protein_coding
390.052	-0.590393	0.132426	-4.45827	8.26248e-06	0.000303189	ENSG00000180229	HERC2P3|HERC2P3	pseudogene
917.056	-0.312646	0.0701493	-4.45687	8.31662e-06	0.000304551	ENSG00000155393	HEATR3|HEATR3	protein_coding
407.295	0.595304	0.13398	4.44322	8.86232e-06	0.000323873	ENSG00000136010	ALDH1L2|ALDH1L2	protein_coding
47590.1	-0.201478	0.0453837	-4.43944	9.01919e-06	0.000328934	ENSG00000134313	KIDINS220|KIDINS220	protein_coding
12551.1	-0.289008	0.0652228	-4.43109	9.37585e-06	0.000341246	ENSG00000166402	TUB|TUB	protein_coding
2869.48	0.514588	0.116206	4.42825	9.50022e-06	0.000345072	ENSG00000163386	NBPF10|NBPF10	protein_coding
9832.08	0.231822	0.0523648	4.42706	9.55246e-06	0.000346267	ENSG00000104177	MYEF2|MYEF2	protein_coding
5399.28	0.187288	0.0423251	4.42498	9.6451e-06	0.000348919	ENSG00000012660	ELOVL5|ELOVL5	protein_coding
5775.09	0.204594	0.0463301	4.41601	1.00542e-05	0.000362984	ENSG00000138162	TACC2|TACC2	protein_coding
15918.3	-0.384341	0.0871016	-4.41256	1.02157e-05	0.000368074	ENSG00000007372	PAX6|PAX6	protein_coding
1833.1	-0.636931	0.144698	-4.40181	1.07353e-05	0.000386019	ENSG00000162493	PDPN|PDPN	protein_coding
66.7771	0.978983	0.222537	4.39919	1.08655e-05	0.000389917	ENSG00000271815	CTD-2235C13.3|CTD-2235C13.3	lincRNA
263.719	-1.19525	0.271752	-4.39831	1.09097e-05	0.000390721	ENSG00000171243	SOSTDC1|SOSTDC1	protein_coding
977.635	0.288861	0.0657106	4.39595	1.10289e-05	0.000394199	ENSG00000169136	ATF5|ATF5	protein_coding
1369.99	-0.705183	0.160577	-4.39155	1.12544e-05	0.000400327	ENSG00000168959	GRM5|GRM5	protein_coding
5111.34	-0.352198	0.0801979	-4.39161	1.12513e-05	0.000400327	ENSG00000171843	MLLT3|MLLT3	protein_coding
12760.4	-0.276674	0.0630111	-4.39087	1.12897e-05	0.000400327	ENSG00000178662	CSRNP3|CSRNP3	protein_coding
5795.2	-0.200838	0.045738	-4.39106	1.12801e-05	0.000400327	ENSG00000204394	VARS|VARS	protein_coding
1174.91	0.336457	0.07664	4.3901	1.13301e-05	0.000400964	ENSG00000257704	PRR24|PRR24	protein_coding
277.992	-0.498241	0.113607	-4.38565	1.15637e-05	0.000408426	ENSG00000223509	RP11-632K20.7|RP11-632K20.7	pseudogene
537.852	0.336118	0.0767059	4.3819	1.17646e-05	0.000414704	ENSG00000256167	ATF4P4|ATF4P4	pseudogene
641.651	0.364191	0.083132	4.38087	1.18206e-05	0.000415858	ENSG00000132196	HSD17B7|HSD17B7	protein_coding
4196.73	-0.612573	0.139927	-4.37779	1.19888e-05	0.000420949	ENSG00000140332	TLE3|TLE3	protein_coding
26282.7	-0.461844	0.105517	-4.37695	1.20353e-05	0.000421753	ENSG00000171617	ENC1|ENC1	protein_coding
1334.09	0.308656	0.0705298	4.37625	1.20738e-05	0.000422275	ENSG00000158792	SPATA2L|SPATA2L	protein_coding
57804.5	-0.352774	0.0806319	-4.37512	1.21367e-05	0.000423648	ENSG00000132688	NES|NES	protein_coding
37663.6	-0.220159	0.0503273	-4.37455	1.21685e-05	0.000423933	ENSG00000105290	APLP1|APLP1	protein_coding
59.0079	-1.90705	0.436014	-4.37383	1.22088e-05	0.000424509	ENSG00000204335	SP5|SP5	protein_coding
516.842	0.522928	0.11958	4.37304	1.2253e-05	0.000425222	ENSG00000114480	GBE1|GBE1	protein_coding
60.3959	1.06956	0.244955	4.36637	1.26327e-05	0.00043755	ENSG00000214575	CPEB1|CPEB1	protein_coding
1955.33	-0.392506	0.0900991	-4.35638	1.32233e-05	0.000457121	ENSG00000119771	KLHL29|KLHL29	protein_coding
6048.5	0.304088	0.0698367	4.35427	1.33509e-05	0.000460644	ENSG00000218418	RP11-296E7.1|RP11-296E7.1	pseudogene
1453.35	0.391994	0.0901467	4.3484	1.37135e-05	0.000472245	ENSG00000174799	CEP135|CEP135	protein_coding
413.447	0.650812	0.149733	4.34649	1.38331e-05	0.000475451	ENSG00000135525	MAP7|MAP7	protein_coding
690.478	0.424405	0.0976886	4.34447	1.39613e-05	0.000478936	ENSG00000132122	SPATA6|SPATA6	protein_coding
880.318	0.354525	0.0816424	4.34241	1.40927e-05	0.000482519	ENSG00000249026	CTNNAP1|CTNNAP1	pseudogene
2489.84	0.259909	0.059876	4.34079	1.41973e-05	0.000485173	ENSG00000187446	CHP1|CHP1	protein_coding
250.535	0.768621	0.177192	4.33778	1.43931e-05	0.000489994	ENSG00000100889	PCK2|PCK2	protein_coding
3018.21	-0.306538	0.0706644	-4.33795	1.43821e-05	0.000489994	ENSG00000157680	DGKI|DGKI	protein_coding
11387.7	-0.50945	0.117468	-4.33694	1.44483e-05	0.000490942	ENSG00000167614	TTYH1|TTYH1	protein_coding
12249.9	0.284567	0.0656321	4.33578	1.45241e-05	0.000492582	ENSG00000126432	PRDX5|PRDX5	protein_coding
526.502	0.638115	0.147213	4.33464	1.45998e-05	0.000494212	ENSG00000185697	MYBL1|MYBL1	protein_coding
833.695	0.581385	0.13423	4.33127	1.48252e-05	0.000500898	ENSG00000180155	LYNX1|LYNX1	protein_coding
134.002	1.16174	0.268639	4.32452	1.52862e-05	0.000515498	ENSG00000111145	ELK3|ELK3	protein_coding
165.253	0.681775	0.157673	4.32397	1.53244e-05	0.000515818	ENSG00000159450	TCHH|TCHH	protein_coding
1714.71	0.409449	0.0949491	4.3123	1.61568e-05	0.000542815	ENSG00000140931	CMTM3|CMTM3	protein_coding
113741	-0.166628	0.0386933	-4.30638	1.65947e-05	0.000556481	ENSG00000113657	DPYSL3|DPYSL3	protein_coding
4948.99	-0.227213	0.0528145	-4.3021	1.69189e-05	0.000566294	ENSG00000272325	NUDT3|NUDT3	protein_coding
1185.22	0.467396	0.108657	4.30158	1.69581e-05	0.000566545	ENSG00000163888	CAMK2N2|CAMK2N2	protein_coding
2376.23	-0.368778	0.0857765	-4.29929	1.71348e-05	0.000570548	ENSG00000064692	SNCAIP|SNCAIP	protein_coding
350.611	0.605787	0.140907	4.2992	1.71416e-05	0.000570548	ENSG00000140044	JDP2|JDP2	protein_coding
407.63	0.499804	0.116288	4.29799	1.72353e-05	0.000572603	ENSG00000213078	RP5-933K21.2|RP5-933K21.2	pseudogene
2931.96	0.320945	0.0747597	4.29302	1.76255e-05	0.000584483	ENSG00000251400	ALDH7A1P1|ALDH7A1P1	pseudogene
2391.76	-0.439097	0.102312	-4.29176	1.77263e-05	0.000586736	ENSG00000131389	SLC6A6|SLC6A6	protein_coding
424.27	0.476004	0.111194	4.28086	1.86169e-05	0.000615079	ENSG00000166801	FAM111A|FAM111A	protein_coding
3770.88	-0.551305	0.128798	-4.28039	1.86568e-05	0.000615262	ENSG00000166501	PRKCB|PRKCB	protein_coding
5550.99	0.335748	0.0784747	4.27843	1.88218e-05	0.000619562	ENSG00000149212	SESN3|SESN3	protein_coding
6334.45	-0.205104	0.0479504	-4.27742	1.89072e-05	0.000621231	ENSG00000112320	SOBP|SOBP	protein_coding
4729.67	0.351971	0.0825084	4.26588	1.99119e-05	0.000653045	ENSG00000070669	ASNS|ASNS	protein_coding
17100.7	-0.236937	0.0555654	-4.2641	2.00706e-05	0.000657045	ENSG00000168824	NSG1|NSG1	protein_coding
605.801	0.36233	0.0850404	4.26069	2.03801e-05	0.00066502	ENSG00000114279	FGF12|FGF12	protein_coding
1300.11	0.439858	0.103239	4.26059	2.03884e-05	0.00066502	ENSG00000197702	PARVA|PARVA	protein_coding
6047.99	0.24419	0.0573673	4.2566	2.07557e-05	0.000675767	ENSG00000103018	CYB5B|CYB5B	protein_coding
112.024	1.03826	0.244339	4.24928	2.14455e-05	0.00069696	ENSG00000183230	CTNNA3|CTNNA3	protein_coding
1433.72	-0.268468	0.0632061	-4.2475	2.1617e-05	0.000701262	ENSG00000228998	RP11-697E2.7|RP11-697E2.7	pseudogene
662.006	0.42918	0.101106	4.24484	2.18751e-05	0.000708349	ENSG00000236404	RP11-125B21.2|RP11-125B21.2	antisense
547.545	0.832535	0.196288	4.2414	2.22131e-05	0.000717996	ENSG00000134363	FST|FST	protein_coding
370.931	0.497366	0.117333	4.23891	2.24607e-05	0.000724692	ENSG00000115423	DNAH6|DNAH6	protein_coding
892.852	0.355417	0.083877	4.23736	2.26159e-05	0.000728385	ENSG00000102384	CENPI|CENPI	protein_coding
4008.79	0.234424	0.0553892	4.23231	2.31301e-05	0.00074361	ENSG00000154217	PITPNC1|PITPNC1	protein_coding
2551.63	0.424505	0.100334	4.23093	2.32724e-05	0.000746843	ENSG00000147231	CXorf57|CXorf57	protein_coding
6543.42	0.337556	0.0798332	4.22827	2.35499e-05	0.000754396	ENSG00000145675	PIK3R1|PIK3R1	protein_coding
5609.45	0.571409	0.135156	4.22778	2.3601e-05	0.000754684	ENSG00000108018	SORCS1|SORCS1	protein_coding
7176.22	-0.33534	0.0796117	-4.21219	2.52902e-05	0.000807258	ENSG00000082014	SMARCD3|SMARCD3	protein_coding
939.351	-0.602659	0.143316	-4.20512	2.60943e-05	0.000831441	ENSG00000203727	SAMD5|SAMD5	protein_coding
3209.52	-0.26431	0.0629736	-4.19716	2.70288e-05	0.000859687	ENSG00000108021	FAM208B|FAM208B	protein_coding
7702.81	0.459142	0.109628	4.1882	2.81174e-05	0.000892728	ENSG00000128595	CALU|CALU	protein_coding
17655.4	-0.463511	0.110781	-4.18403	2.86381e-05	0.00090765	ENSG00000273079	GRIN2B|GRIN2B	protein_coding
788.178	-0.433679	0.103702	-4.18196	2.89003e-05	0.000914341	ENSG00000176055	MBLAC2|MBLAC2	protein_coding
11466.2	-0.158281	0.0378704	-4.17953	2.9211e-05	0.000922542	ENSG00000103160	HSDL1|HSDL1	protein_coding
5210.33	0.472371	0.113161	4.17431	2.98888e-05	0.000942285	ENSG00000088899	LZTS3|LZTS3	protein_coding
1039.28	-0.504155	0.120807	-4.17322	3.00329e-05	0.000945165	ENSG00000106089	STX1A|STX1A	protein_coding
81.5333	1.45366	0.348384	4.17258	3.01169e-05	0.000946147	ENSG00000121764	HCRTR1|HCRTR1	protein_coding
897.495	-0.309353	0.0741681	-4.17097	3.03303e-05	0.000951181	ENSG00000104635	SLC39A14|SLC39A14	protein_coding
534.227	-0.570594	0.136844	-4.16965	3.05066e-05	0.000955038	ENSG00000143375	CGN|CGN	protein_coding
3228.49	-0.39338	0.0943578	-4.16903	3.059e-05	0.000955976	ENSG00000164066	INTU|INTU	protein_coding
6860.95	-0.245662	0.0589465	-4.16754	3.07902e-05	0.000960559	ENSG00000126705	AHDC1|AHDC1	protein_coding
129.438	0.711114	0.170932	4.16021	3.17954e-05	0.00099019	ENSG00000169621	APLF|APLF	protein_coding
4457.23	-0.250339	0.0602152	-4.1574	3.21883e-05	0.00100069	ENSG00000158470	B4GALT5|B4GALT5	protein_coding
1707.26	0.362421	0.0871972	4.15634	3.23392e-05	0.00100364	ENSG00000127418	FGFRL1|FGFRL1	protein_coding
1938.42	0.428406	0.103094	4.15551	3.24566e-05	0.00100554	ENSG00000182580	EPHB3|EPHB3	protein_coding
6737.89	-0.273027	0.0657313	-4.15369	3.27157e-05	0.00101181	ENSG00000160271	RALGDS|RALGDS	protein_coding
43580.9	-0.265201	0.0639045	-4.14996	3.3254e-05	0.00102669	ENSG00000116852	KIF21B|KIF21B	protein_coding
569.496	0.620984	0.149697	4.14829	3.34973e-05	0.00103242	ENSG00000107438	PDLIM1|PDLIM1	protein_coding
45.2335	1.92253	0.464352	4.14026	3.4692e-05	0.0010674	ENSG00000136842	TMOD1|TMOD1	protein_coding
376.903	0.560223	0.135367	4.13855	3.49508e-05	0.00107352	ENSG00000203811	HIST2H3C|HIST2H3C	protein_coding
85.9634	-0.859673	0.208095	-4.13115	3.60959e-05	0.0011068	ENSG00000164619	BMPER|BMPER	protein_coding
4602.08	-0.293013	0.0709524	-4.12971	3.63227e-05	0.00111185	ENSG00000145725	PPIP5K2|PPIP5K2	protein_coding
1015.13	0.384359	0.093258	4.12146	3.76481e-05	0.00115045	ENSG00000128346	C22orf23|C22orf23	protein_coding
13530.2	0.209479	0.0508577	4.11893	3.80639e-05	0.00116118	ENSG00000010810	FYN|FYN	protein_coding
1521.61	0.349106	0.0847703	4.11826	3.81743e-05	0.00116256	ENSG00000106948	AKNA|AKNA	protein_coding
37.327	-1.58539	0.385083	-4.11702	3.83798e-05	0.00116684	ENSG00000175318	GRAMD2|GRAMD2	protein_coding
2533.57	0.263544	0.0640287	4.11603	3.85448e-05	0.00116987	ENSG00000167969	ECI1|ECI1	protein_coding
5782.87	-0.427312	0.103876	-4.11367	3.89425e-05	0.00117994	ENSG00000005379	BZRAP1|BZRAP1	protein_coding
1429.77	-0.418238	0.101718	-4.11174	3.92695e-05	0.00118583	ENSG00000135299	ANKRD6|ANKRD6	protein_coding
145.904	0.679514	0.165248	4.11209	3.92097e-05	0.00118583	ENSG00000233980	FDPSP2|FDPSP2	pseudogene
804.78	0.449929	0.109489	4.10936	3.96764e-05	0.0011961	ENSG00000158373	HIST1H2BD|HIST1H2BD	protein_coding
1210.68	-0.512954	0.124857	-4.10832	3.9854e-05	0.00119944	ENSG00000125510	OPRL1|OPRL1	protein_coding
97.5521	-1.07278	0.261185	-4.10737	4.00187e-05	0.00120238	ENSG00000254667	AP000783.1|AP000783.1	protein_coding
2037.59	-0.648991	0.158084	-4.10535	4.03701e-05	0.0012109	ENSG00000152518	ZFP36L2|ZFP36L2	protein_coding
1781.28	-0.323522	0.0788522	-4.10289	4.08016e-05	0.0012218	ENSG00000134207	SYT6|SYT6	protein_coding
2884.49	0.262599	0.0640995	4.09675	4.18999e-05	0.00125259	ENSG00000100139	MICALL1|MICALL1	protein_coding
9905.71	0.332636	0.0812171	4.09564	4.21006e-05	0.00125649	ENSG00000092621	PHGDH|PHGDH	protein_coding
330.605	-0.513926	0.12556	-4.09307	4.25704e-05	0.0012684	ENSG00000170667	RASA4B|RASA4B	protein_coding
4702.51	-0.224777	0.0549279	-4.09221	4.27279e-05	0.00127098	ENSG00000006432	MAP3K9|MAP3K9	protein_coding
797.835	0.483705	0.118282	4.08943	4.3244e-05	0.0012842	ENSG00000198756	COLGALT2|COLGALT2	protein_coding
1653.27	-0.27625	0.0676046	-4.08626	4.38383e-05	0.00129969	ENSG00000141150	RASL10B|RASL10B	protein_coding
5842.18	-0.311025	0.0761501	-4.08437	4.41969e-05	0.00130815	ENSG00000065609	SNAP91|SNAP91	protein_coding
239.588	0.919624	0.22527	4.08232	4.45885e-05	0.00131757	ENSG00000205869	KRTAP5-1|KRTAP5-1	protein_coding
1179.61	0.279178	0.0684336	4.07955	4.51228e-05	0.00133116	ENSG00000116266	STXBP3|STXBP3	protein_coding
624.399	0.785455	0.193202	4.06545	4.79398e-05	0.00141194	ENSG00000136997	MYC|MYC	protein_coding
2869.48	0.352442	0.0867427	4.06307	4.84307e-05	0.00142405	ENSG00000100219	XBP1|XBP1	protein_coding
2786.92	-0.194422	0.0478732	-4.06119	4.88241e-05	0.00143092	ENSG00000011566	MAP4K3|MAP4K3	protein_coding
1119.67	-0.294205	0.0724412	-4.06129	4.88019e-05	0.00143092	ENSG00000101347	SAMHD1|SAMHD1	protein_coding
1149.22	0.235841	0.0580937	4.05966	4.91443e-05	0.00143795	ENSG00000131069	ACSS2|ACSS2	protein_coding
3998.38	-0.486423	0.119835	-4.0591	4.92618e-05	0.00143904	ENSG00000162407	PPAP2B|PPAP2B	protein_coding
818.42	0.622043	0.153357	4.05618	4.98821e-05	0.00145479	ENSG00000144824	PHLDB2|PHLDB2	protein_coding
488.728	0.388368	0.0957877	4.05446	5.02493e-05	0.00146311	ENSG00000005189	AC004381.6|AC004381.6	protein_coding
3178.93	0.464783	0.11487	4.04616	5.2064e-05	0.00151349	ENSG00000146592	CREB5|CREB5	protein_coding
5627.56	-0.24922	0.0616747	-4.04087	5.32522e-05	0.00154293	ENSG00000110427	KIAA1549L|KIAA1549L	protein_coding
880.358	0.404212	0.10004	4.04051	5.33353e-05	0.00154293	ENSG00000171241	SHCBP1|SHCBP1	protein_coding
12588.9	0.184682	0.0457057	4.04068	5.32963e-05	0.00154293	ENSG00000188375	H3F3C|H3F3C	protein_coding
1261.26	0.324724	0.0803993	4.03889	5.37057e-05	0.00155114	ENSG00000170802	FOXN2|FOXN2	protein_coding
3017.77	0.245592	0.0608185	4.03811	5.38842e-05	0.00155349	ENSG00000099968	BCL2L13|BCL2L13	protein_coding
6443.97	0.259726	0.0643241	4.03778	5.39604e-05	0.00155349	ENSG00000153879	CEBPG|CEBPG	protein_coding
154.359	0.723823	0.179287	4.03723	5.40869e-05	0.00155463	ENSG00000173281	PPP1R3B|PPP1R3B	protein_coding
186.729	0.575628	0.142784	4.03145	5.54342e-05	0.0015908	ENSG00000178150	ZNF114|ZNF114	protein_coding
17332.2	0.186057	0.0461798	4.02898	5.60201e-05	0.00160504	ENSG00000253341	RP11-730G20.2|RP11-730G20.2	pseudogene
7225.89	0.23331	0.0579247	4.02782	5.62972e-05	0.00161041	ENSG00000141522	ARHGDIA|ARHGDIA	protein_coding
3496.48	-0.234557	0.0582548	-4.02639	5.66395e-05	0.00161761	ENSG00000175866	BAIAP2|BAIAP2	protein_coding
1216.33	0.310254	0.0771344	4.02225	5.76443e-05	0.00164369	ENSG00000270714	MINOS1P2|MINOS1P2	pseudogene
4155.01	-0.390309	0.0970999	-4.01966	5.82813e-05	0.00165921	ENSG00000064042	LIMCH1|LIMCH1	protein_coding
96.998	1.12968	0.281256	4.01656	5.90541e-05	0.00167854	ENSG00000172965	MIR4435-1HG|MIR4435-1HG	lincRNA
532.088	-0.499135	0.124285	-4.01604	5.9183e-05	0.00167954	ENSG00000177133	LINC00982|LINC00982	antisense
2993.28	-0.405415	0.10099	-4.01442	5.95924e-05	0.00168848	ENSG00000104763	ASAH1|ASAH1	protein_coding
1509.73	-0.329288	0.0820526	-4.01313	5.99184e-05	0.00169504	ENSG00000170727	BOP1|BOP1	protein_coding
250.079	0.549842	0.137192	4.00783	6.12782e-05	0.00173077	ENSG00000173258	ZNF483|ZNF483	protein_coding
148.211	0.764164	0.19072	4.00672	6.15667e-05	0.00173618	ENSG00000164949	GEM|GEM	protein_coding
1947.22	0.348328	0.0869712	4.0051	6.19906e-05	0.00174265	ENSG00000112186	CAP2|CAP2	protein_coding
626.599	0.440438	0.109965	4.00527	6.19466e-05	0.00174265	ENSG00000157110	RBPMS|RBPMS	protein_coding
373.803	0.691329	0.172694	4.0032	6.24913e-05	0.00175397	ENSG00000273117	AC144652.1|AC144652.1	lincRNA
1604.98	-0.229476	0.0573974	-3.99802	6.38735e-05	0.00178996	ENSG00000111641	NOP2|NOP2	protein_coding
5449.27	-0.178931	0.0448244	-3.99181	6.55699e-05	0.00183463	ENSG00000068654	POLR1A|POLR1A	protein_coding
1090.59	-0.259828	0.0651256	-3.98964	6.61738e-05	0.00184863	ENSG00000080823	MOK|MOK	protein_coding
3719.34	0.330981	0.0829903	3.98819	6.65785e-05	0.00185704	ENSG00000185262	UBALD2|UBALD2	protein_coding
292.847	0.699506	0.175811	3.97874	6.92823e-05	0.00192945	ENSG00000168874	ATOH8|ATOH8	protein_coding
301.036	0.720221	0.181234	3.97398	7.06823e-05	0.00196539	ENSG00000153721	CNKSR3|CNKSR3	protein_coding
324.496	0.399226	0.100531	3.97117	7.15199e-05	0.00198559	ENSG00000168310	IRF2|IRF2	protein_coding
2128.24	0.29987	0.0755199	3.97074	7.16511e-05	0.00198616	ENSG00000067955	CBFB|CBFB	protein_coding
1402.23	-0.254638	0.0641398	-3.97005	7.18579e-05	0.00198881	ENSG00000142556	ZNF614|ZNF614	protein_coding
5389.68	-0.232486	0.0585686	-3.96946	7.20361e-05	0.00199066	ENSG00000188021	UBQLN2|UBQLN2	protein_coding
4272.95	-0.229816	0.0579115	-3.9684	7.23573e-05	0.00199646	ENSG00000162521	RBBP4|RBBP4	protein_coding
2623.37	0.201022	0.0506764	3.96677	7.28518e-05	0.00200086	ENSG00000117859	OSBPL9|OSBPL9	protein_coding
422.408	0.437809	0.110364	3.96694	7.28025e-05	0.00200086	ENSG00000158006	PAFAH2|PAFAH2	protein_coding
1721.11	0.66947	0.168765	3.96687	7.28239e-05	0.00200086	ENSG00000176840	MIR7-3HG|MIR7-3HG	lincRNA
5629.98	-0.316791	0.079891	-3.96529	7.33066e-05	0.00201026	ENSG00000157570	TSPAN18|TSPAN18	protein_coding
1386.64	-0.259452	0.0654558	-3.96377	7.37754e-05	0.00202002	ENSG00000065154	OAT|OAT	protein_coding
4371.24	-0.281168	0.0709648	-3.96207	7.43026e-05	0.00203135	ENSG00000162706	CADM3|CADM3	protein_coding
14610	0.173309	0.0437469	3.96164	7.44366e-05	0.00203192	ENSG00000082641	NFE2L1|NFE2L1	protein_coding
110.559	-0.686339	0.17331	-3.96017	7.48966e-05	0.00203826	ENSG00000111452	GPR133|GPR133	protein_coding
6001.06	0.288803	0.0729251	3.96026	7.48673e-05	0.00203826	ENSG00000132589	FLOT2|FLOT2	protein_coding
160.599	-0.689774	0.174213	-3.95937	7.5147e-05	0.00204197	ENSG00000235436	DPY19L2P4|DPY19L2P4	pseudogene
1317.85	-0.274391	0.0693405	-3.95716	7.58458e-05	0.00205472	ENSG00000101220	C20orf27|C20orf27	protein_coding
856.441	0.848623	0.214434	3.9575	7.57387e-05	0.00205472	ENSG00000125430	HS3ST3B1|HS3ST3B1	protein_coding
1845.4	0.37992	0.0960837	3.95405	7.68405e-05	0.00207852	ENSG00000234975	FTH1P2|FTH1P2	pseudogene
1905.16	0.281607	0.0712571	3.95199	7.75056e-05	0.00209335	ENSG00000106266	SNX8|SNX8	protein_coding
159.778	-1.40662	0.355992	-3.95128	7.77351e-05	0.00209639	ENSG00000107623	GDF10|GDF10	protein_coding
904.314	-0.462052	0.117033	-3.94807	7.87847e-05	0.00211514	ENSG00000106617	PRKAG2|PRKAG2	protein_coding
22476.1	0.251238	0.0636292	3.94847	7.86537e-05	0.00211514	ENSG00000134824	FADS2|FADS2	protein_coding
3267.25	0.368706	0.0933811	3.9484	7.86765e-05	0.00211514	ENSG00000219507	FTH1P8|FTH1P8	pseudogene
812.126	0.412213	0.104577	3.94173	8.08961e-05	0.00216533	ENSG00000051180	RAD51|RAD51	protein_coding
624.398	0.414014	0.105031	3.94181	8.08681e-05	0.00216533	ENSG00000143545	RAB13|RAB13	protein_coding
822.59	0.405233	0.102849	3.94009	8.14496e-05	0.00217608	ENSG00000100629	CEP128|CEP128	protein_coding
1300.98	-0.332978	0.0845158	-3.93983	8.15406e-05	0.00217608	ENSG00000145990	GFOD1|GFOD1	protein_coding
205.554	-0.717345	0.1821	-3.93929	8.17231e-05	0.0021777	ENSG00000080224	EPHA6|EPHA6	protein_coding
3197.54	0.48729	0.123745	3.93784	8.22182e-05	0.00218764	ENSG00000172348	RCAN2|RCAN2	protein_coding
6090.22	0.258095	0.0656791	3.92964	8.50744e-05	0.00225693	ENSG00000151746	BICD1|BICD1	protein_coding
402.52	0.493335	0.125537	3.92981	8.50137e-05	0.00225693	ENSG00000180573	HIST1H2AC|HIST1H2AC	protein_coding
10898.1	-0.171151	0.0435636	-3.92877	8.53819e-05	0.00226174	ENSG00000145284	SCD5|SCD5	protein_coding
5458.54	-0.236627	0.0602449	-3.92775	8.57439e-05	0.00226797	ENSG00000182768	NGRN|NGRN	protein_coding
2675.33	-0.330062	0.0841443	-3.92258	8.76074e-05	0.00231384	ENSG00000123505	AMD1|AMD1	protein_coding
468.816	0.519366	0.132461	3.92089	8.82243e-05	0.00232671	ENSG00000056998	GYG2|GYG2	protein_coding
3022.93	-0.291328	0.0743816	-3.91667	8.97798e-05	0.00236425	ENSG00000156299	TIAM1|TIAM1	protein_coding
429.212	-0.530591	0.135496	-3.91591	9.00655e-05	0.00236829	ENSG00000022355	GABRA1|GABRA1	protein_coding
1252.15	0.528591	0.135028	3.91467	9.05291e-05	0.00237699	ENSG00000185133	INPP5J|INPP5J	protein_coding
3121.4	-0.231049	0.0590432	-3.91322	9.10742e-05	0.00238083	ENSG00000109103	UNC119|UNC119	protein_coding
2581.37	-0.192965	0.0493069	-3.91354	9.09528e-05	0.00238083	ENSG00000113163	COL4A3BP|COL4A3BP	protein_coding
3513.24	-0.262602	0.0671033	-3.9134	9.10054e-05	0.00238083	ENSG00000182463	TSHZ2|TSHZ2	protein_coding
55.5631	1.20357	0.30794	3.90846	9.28858e-05	0.00242464	ENSG00000222041	LINC00152|LINC00152	lincRNA
154.769	-0.661471	0.169418	-3.90437	9.44722e-05	0.00246247	ENSG00000158813	EDA|EDA	protein_coding
69.1741	1.18773	0.30438	3.90211	9.53584e-05	0.00248195	ENSG00000100078	PLA2G3|PLA2G3	protein_coding
8479.33	-0.236552	0.0607096	-3.89644	9.76158e-05	0.00253702	ENSG00000163618	CADPS|CADPS	protein_coding
554.346	0.578024	0.14844	3.89399	9.86078e-05	0.00255909	ENSG00000223960	AC009948.5|AC009948.5	antisense
20627	-0.596089	0.153147	-3.89227	9.93104e-05	0.00257359	ENSG00000104332	SFRP1|SFRP1	protein_coding
1842.56	0.305772	0.0786364	3.88842	0.000100898	0.00261055	ENSG00000051108	HERPUD1|HERPUD1	protein_coding
8402.41	-0.336278	0.0864888	-3.88811	0.000101028	0.00261055	ENSG00000169783	LINGO1|LINGO1	protein_coding
9956.35	-0.158242	0.0407042	-3.8876	0.000101239	0.00261224	ENSG00000118200	CAMSAP2|CAMSAP2	protein_coding
150.611	0.594331	0.152901	3.88703	0.000101479	0.00261465	ENSG00000237939	AC097523.3|AC097523.3	pseudogene
1108.53	0.433657	0.111669	3.88342	0.000102997	0.00264693	ENSG00000020577	SAMD4A|SAMD4A	protein_coding
6952.23	-0.174088	0.0448292	-3.88335	0.000103027	0.00264693	ENSG00000130382	MLLT1|MLLT1	protein_coding
3397.66	0.420342	0.108464	3.8754	0.000106448	0.0027309	ENSG00000140848	CPNE2|CPNE2	protein_coding
1526.88	0.281938	0.0728362	3.87085	0.000108457	0.00277448	ENSG00000163635	ATXN7|ATXN7	protein_coding
523.669	0.425113	0.109824	3.87085	0.000108455	0.00277448	ENSG00000169105	CHST14|CHST14	protein_coding
1679.07	0.243592	0.0629498	3.86962	0.000109005	0.00278056	ENSG00000105321	CCDC9|CCDC9	protein_coding
1055.88	-0.377004	0.09742	-3.86988	0.000108889	0.00278056	ENSG00000179542	SLITRK4|SLITRK4	protein_coding
7847.02	0.141894	0.0366802	3.86841	0.000109549	0.00278412	ENSG00000123983	ACSL3|ACSL3	protein_coding
2874.26	0.180129	0.0465658	3.86827	0.000109611	0.00278412	ENSG00000133835	HSD17B4|HSD17B4	protein_coding
1437.4	0.265096	0.0685203	3.86886	0.000109343	0.00278412	ENSG00000149084	HSD17B12|HSD17B12	protein_coding
6670.16	-0.282428	0.0730246	-3.86757	0.000109926	0.00278817	ENSG00000183741	CBX6|CBX6	protein_coding
13131.8	0.23517	0.0608434	3.86516	0.000111015	0.00280783	ENSG00000125970	RALY|RALY	protein_coding
196.908	0.590457	0.152759	3.86528	0.000110964	0.00280783	ENSG00000270035	RP11-338N10.2|RP11-338N10.2	lincRNA
7301.96	-0.440724	0.114091	-3.86291	0.000112043	0.00282984	ENSG00000135333	EPHA7|EPHA7	protein_coding
4360.64	0.314431	0.0814312	3.86131	0.000112783	0.00284451	ENSG00000099625	C19orf26|C19orf26	protein_coding
280.601	1.03034	0.267042	3.85835	0.000114156	0.00287509	ENSG00000168994	PXDC1|PXDC1	protein_coding
6549.03	-0.281532	0.072995	-3.85687	0.000114849	0.00288849	ENSG00000165238	WNK2|WNK2	protein_coding
36.3783	-2.34787	0.609777	-3.85038	0.000117935	0.00296194	ENSG00000187773	FAM69C|FAM69C	protein_coding
3919.53	0.467738	0.121521	3.84904	0.000118579	0.00297395	ENSG00000185046	ANKS1B|ANKS1B	protein_coding
783.245	0.482711	0.125493	3.84651	0.000119812	0.00300067	ENSG00000106624	AEBP1|AEBP1	protein_coding
9040.25	-0.514341	0.133758	-3.84531	0.000120398	0.00301112	ENSG00000174498	IGDCC3|IGDCC3	protein_coding
97.4018	-0.855034	0.222459	-3.84356	0.000121263	0.00302853	ENSG00000261292	RP11-389G6.3|RP11-389G6.3	sense_overlapping
2496.54	0.226553	0.0589676	3.84199	0.000122039	0.00304367	ENSG00000144118	RALB|RALB	protein_coding
1559.85	-0.526026	0.137047	-3.83828	0.000123901	0.00308306	ENSG00000144339	TMEFF2|TMEFF2	protein_coding
2457.69	0.226462	0.0590029	3.83815	0.000123963	0.00308306	ENSG00000154035	C17orf103|C17orf103	protein_coding
1667.49	0.263263	0.0685991	3.8377	0.00012419	0.00308443	ENSG00000232187	FTH1P7|FTH1P7	pseudogene
1228.31	0.467155	0.121862	3.83348	0.000126344	0.00313357	ENSG00000246705	H2AFJ|H2AFJ	protein_coding
1054.21	0.312365	0.0815345	3.83108	0.000127583	0.00315994	ENSG00000106605	BLVRA|BLVRA	protein_coding
3063.89	-0.210243	0.0548837	-3.8307	0.000127778	0.0031604	ENSG00000135372	NAT10|NAT10	protein_coding
1181.67	0.391858	0.102362	3.82814	0.000129113	0.00318278	ENSG00000120896	SORBS3|SORBS3	protein_coding
2479.71	0.241913	0.0632021	3.82761	0.000129394	0.00318278	ENSG00000141560	FN3KRP|FN3KRP	protein_coding
46.4036	-1.52946	0.399564	-3.82783	0.000129278	0.00318278	ENSG00000184697	CLDN6|CLDN6	protein_coding
2372.87	-0.289309	0.075582	-3.82774	0.000129324	0.00318278	ENSG00000198934	MAGEE1|MAGEE1	protein_coding
3457.23	0.328202	0.0858391	3.82346	0.000131592	0.0032324	ENSG00000132003	ZSWIM4|ZSWIM4	protein_coding
2164.49	0.301873	0.0789954	3.8214	0.000132697	0.00325508	ENSG00000106245	BUD31|BUD31	protein_coding
9142.2	-0.232753	0.0609372	-3.81957	0.000133687	0.00327487	ENSG00000174695	TMEM167A|TMEM167A	protein_coding
1304.52	0.53344	0.139729	3.81767	0.000134717	0.00329559	ENSG00000198168	SVIP|SVIP	protein_coding
1773.68	-0.250095	0.0655244	-3.81683	0.000135178	0.00330236	ENSG00000184675	AMER1|AMER1	protein_coding
689.828	0.712136	0.186675	3.81484	0.000136269	0.00332447	ENSG00000198576	ARC|ARC	protein_coding
597.785	0.366307	0.0961741	3.80879	0.000139651	0.00340235	ENSG00000133789	SWAP70|SWAP70	protein_coding
84.6665	0.833594	0.218934	3.8075	0.000140377	0.0034154	ENSG00000118503	TNFAIP3|TNFAIP3	protein_coding
10888.8	0.214371	0.0563823	3.8021	0.000143476	0.00348607	ENSG00000152767	FARP1|FARP1	protein_coding
9360.77	-0.259921	0.0683993	-3.80006	0.000144659	0.00351005	ENSG00000154978	VOPP1|VOPP1	protein_coding
1377	-0.270464	0.0712104	-3.79809	0.000145813	0.00353325	ENSG00000121274	PAPD5|PAPD5	protein_coding
5250.86	-0.16348	0.0430945	-3.79353	0.000148518	0.00359393	ENSG00000153560	UBP1|UBP1	protein_coding
2982.05	-0.374016	0.0986256	-3.79228	0.000149268	0.0036072	ENSG00000175161	CADM2|CADM2	protein_coding
1593.38	0.367383	0.0969121	3.79089	0.000150107	0.00362012	ENSG00000161888	SPC24|SPC24	protein_coding
43.463	1.49641	0.394773	3.79054	0.000150317	0.00362012	ENSG00000188522	FAM83G|FAM83G	protein_coding
76.6355	1.01159	0.266882	3.79039	0.000150409	0.00362012	ENSG00000230498	RP4-564M11.2|RP4-564M11.2	antisense
1471.56	-0.23587	0.0622794	-3.78728	0.000152304	0.00366082	ENSG00000091844	RGS17|RGS17	protein_coding
2058.47	-0.233687	0.0617208	-3.78619	0.000152977	0.00367206	ENSG00000167114	SLC27A4|SLC27A4	protein_coding
581.141	0.45829	0.121082	3.78497	0.00015373	0.0036852	ENSG00000157617	C2CD2|C2CD2	protein_coding
960.789	0.238639	0.063064	3.78408	0.000154277	0.00368845	ENSG00000122507	BBS9|BBS9	protein_coding
821.029	0.457755	0.120959	3.78438	0.000154092	0.00368845	ENSG00000183941	HIST2H4A|HIST2H4A	protein_coding
4249.27	-0.602737	0.159299	-3.78368	0.000154527	0.00368948	ENSG00000007516	BAIAP3|BAIAP3	protein_coding
366.377	0.486774	0.128673	3.78302	0.000154934	0.00369429	ENSG00000184481	FOXO4|FOXO4	protein_coding
2674.09	-0.209977	0.0555213	-3.78191	0.000155627	0.00370587	ENSG00000148842	CNNM2|CNNM2	protein_coding
6402.42	0.203321	0.0537828	3.7804	0.000156575	0.00372349	ENSG00000137094	DNAJB5|DNAJB5	protein_coding
817.42	0.287599	0.0761766	3.77542	0.000159736	0.00379363	ENSG00000196476	C20orf96|C20orf96	protein_coding
2704.13	-0.280957	0.074441	-3.77422	0.00016051	0.00380695	ENSG00000162065	TBC1D24|TBC1D24	protein_coding
9399.45	0.213727	0.0566392	3.77348	0.000160984	0.00381095	ENSG00000166986	MARS|MARS	protein_coding
1251.53	0.614328	0.162809	3.7733	0.000161104	0.00381095	ENSG00000172380	GNG12|GNG12	protein_coding
6438.49	0.227369	0.0602663	3.77274	0.000161466	0.00381447	ENSG00000066735	KIF26A|KIF26A	protein_coding
1107.61	0.25338	0.0671813	3.77159	0.000162213	0.00382708	ENSG00000131470	PSMC3IP|PSMC3IP	protein_coding
2669.16	0.262283	0.0695779	3.76964	0.000163484	0.00385199	ENSG00000131873	CHSY1|CHSY1	protein_coding
2291.08	-0.580968	0.154141	-3.76907	0.00016386	0.00385577	ENSG00000162692	VCAM1|VCAM1	protein_coding
144.762	0.665081	0.176589	3.76628	0.000165701	0.00389193	ENSG00000102032	RENBP|RENBP	protein_coding
53.6946	1.06128	0.2818	3.76608	0.000165832	0.00389193	ENSG00000182183	FAM159A|FAM159A	protein_coding
6108.13	-0.205099	0.0545552	-3.75948	0.00017027	0.00399087	ENSG00000106012	IQCE|IQCE	protein_coding
2742.14	0.502471	0.133711	3.75789	0.000171349	0.00401091	ENSG00000121005	CRISPLD1|CRISPLD1	protein_coding
1555.32	-0.222257	0.0591859	-3.75523	0.000173181	0.00404851	ENSG00000135974	C2orf49|C2orf49	protein_coding
9659.52	-0.413531	0.110141	-3.75457	0.000173637	0.00405386	ENSG00000179915	NRXN1|NRXN1	protein_coding
2421.63	-0.165772	0.0441815	-3.75207	0.000175383	0.00408931	ENSG00000013306	SLC25A39|SLC25A39	protein_coding
1821.22	-0.258439	0.0688937	-3.75128	0.000175937	0.00409689	ENSG00000185164	NOMO2|NOMO2	protein_coding
3404.5	-0.22078	0.058884	-3.74941	0.000177252	0.00412215	ENSG00000031003	FAM13B|FAM13B	protein_coding
110.103	0.669674	0.17879	3.7456	0.000179966	0.00417982	ENSG00000134996	OSTF1|OSTF1	protein_coding
37898.9	0.285334	0.0761908	3.74499	0.0001804	0.00418448	ENSG00000198668	CALM1|CALM1	protein_coding
17359.2	-0.129894	0.0346886	-3.74458	0.000180695	0.00418592	ENSG00000155506	LARP1|LARP1	protein_coding
106.313	0.704906	0.188481	3.73993	0.000184075	0.00425869	ENSG00000203902	PNMA6B|PNMA6B	protein_coding
1642.93	-0.356734	0.0953953	-3.73954	0.00018436	0.00425978	ENSG00000130054	FAM155B|FAM155B	protein_coding
73.5124	-3.06491	0.820221	-3.73669	0.000186456	0.00430267	ENSG00000148677	ANKRD1|ANKRD1	protein_coding
2575.41	-0.220016	0.0589035	-3.73519	0.000187573	0.00432286	ENSG00000100596	SPTLC2|SPTLC2	protein_coding
717.91	0.306301	0.0820347	3.7338	0.000188616	0.00433851	ENSG00000132906	CASP9|CASP9	protein_coding
129.89	0.555451	0.148769	3.73363	0.000188736	0.00433851	ENSG00000234028	AC062029.1|AC062029.1	antisense
895.775	0.301919	0.0809013	3.73195	0.000190003	0.00436204	ENSG00000214857	SHFM1P1|SHFM1P1	pseudogene
499.696	-0.39593	0.106146	-3.73006	0.000191436	0.00438929	ENSG00000101180	HRH3|HRH3	protein_coding
2020.8	-0.236745	0.0634922	-3.72872	0.000192452	0.00440696	ENSG00000142207	URB1|URB1	protein_coding
5376.7	-0.169549	0.0455328	-3.72366	0.000196352	0.00449051	ENSG00000121989	ACVR2A|ACVR2A	protein_coding
171.455	-1.26459	0.339872	-3.72079	0.000198599	0.0045361	ENSG00000082293	COL19A1|COL19A1	protein_coding
401.471	-0.841327	0.226198	-3.71944	0.000199669	0.00455474	ENSG00000112309	B3GAT2|B3GAT2	protein_coding
7168.24	-0.22528	0.060603	-3.7173	0.000201363	0.00458755	ENSG00000166197	NOLC1|NOLC1	protein_coding
1461.54	0.232581	0.0625952	3.71563	0.000202694	0.00461201	ENSG00000164144	ARFIP1|ARFIP1	protein_coding
1352.89	-0.298868	0.080494	-3.71293	0.000204876	0.00464394	ENSG00000103044	HAS3|HAS3	protein_coding
480.561	-0.562057	0.151353	-3.71355	0.000204373	0.00464394	ENSG00000106341	PPP1R17|PPP1R17	protein_coding
3880.06	0.177208	0.0477243	3.71315	0.000204695	0.00464394	ENSG00000165527	ARF6|ARF6	protein_coding
337.18	1.56469	0.421786	3.70968	0.000207521	0.00469794	ENSG00000169085	C8orf46|C8orf46	protein_coding
12008.9	0.208637	0.0563513	3.70244	0.000213539	0.00482808	ENSG00000153944	MSI2|MSI2	protein_coding
456.48	0.458494	0.123963	3.69864	0.000216756	0.00489464	ENSG00000119508	NR4A3|NR4A3	protein_coding
2489.37	-0.223288	0.0604311	-3.69492	0.000219956	0.00496064	ENSG00000267533	RP11-815J4.7|RP11-815J4.7	pseudogene
6439.27	-0.177002	0.0479218	-3.69355	0.000221146	0.00498121	ENSG00000184402	SS18L1|SS18L1	protein_coding
5122.42	0.29209	0.079098	3.69276	0.000221832	0.00499039	ENSG00000205189	ZBTB10|ZBTB10	protein_coding
1071.22	-0.381693	0.103387	-3.69187	0.000222611	0.00500162	ENSG00000168913	ENHO|ENHO	protein_coding
839.15	-0.538435	0.14594	-3.68942	0.000224766	0.00503739	ENSG00000185924	RTN4RL1|RTN4RL1	protein_coding
2605.02	-0.195786	0.0530635	-3.68966	0.000224558	0.00503739	ENSG00000205250	E2F4|E2F4	protein_coding
762.35	-0.40204	0.109086	-3.68552	0.00022824	0.00510886	ENSG00000133111	RFXAP|RFXAP	protein_coding
1037.34	0.30625	0.0831191	3.68447	0.000229177	0.00512343	ENSG00000102172	SMS|SMS	protein_coding
10169.4	0.232669	0.0632113	3.68082	0.000232487	0.00519095	ENSG00000167460	TPM4|TPM4	protein_coding
808.002	0.402502	0.109414	3.6787	0.000234422	0.00522764	ENSG00000023697	DERA|DERA	protein_coding
4567.58	-0.175817	0.0478313	-3.67578	0.000237121	0.00528126	ENSG00000144357	UBR3|UBR3	protein_coding
5159.65	-0.227938	0.062019	-3.67529	0.000237576	0.00528482	ENSG00000181904	C5orf24|C5orf24	protein_coding
2398.43	-0.242304	0.0659653	-3.6732	0.000239536	0.0053218	ENSG00000198105	ZNF248|ZNF248	protein_coding
219.777	0.457213	0.124516	3.67191	0.000240743	0.00534199	ENSG00000224986	PPP1R8P1|PPP1R8P1	pseudogene
4084.72	0.239712	0.0653305	3.66922	0.00024329	0.00538515	ENSG00000165443	PHYHIPL|PHYHIPL	protein_coding
4643.85	0.209116	0.0569915	3.66926	0.000243256	0.00538515	ENSG00000170037	CNTROB|CNTROB	protein_coding
139.475	0.794791	0.216813	3.66579	0.000246577	0.00545118	ENSG00000112297	AIM1|AIM1	protein_coding
1514.49	0.523534	0.142843	3.66509	0.000247248	0.00545927	ENSG00000111783	RFX4|RFX4	protein_coding
743.223	0.691953	0.188886	3.66334	0.000248945	0.00548998	ENSG00000100344	PNPLA3|PNPLA3	protein_coding
13137	0.282109	0.0770254	3.66255	0.000249714	0.00550015	ENSG00000211459	MT-RNR1|MT-RNR1	Mt_rRNA
3231.93	-0.2225	0.0607582	-3.66205	0.000250201	0.00550412	ENSG00000157600	TMEM164|TMEM164	protein_coding
850.365	0.541054	0.147769	3.66149	0.000250758	0.00550959	ENSG00000165626	BEND7|BEND7	protein_coding
2201.69	-0.209861	0.0573698	-3.65804	0.000254147	0.00557721	ENSG00000127328	RAB3IP|RAB3IP	protein_coding
110.55	1.15649	0.316222	3.6572	0.000254987	0.0055888	ENSG00000131196	NFATC1|NFATC1	protein_coding
3118.85	0.294798	0.0806183	3.65671	0.000255468	0.00559251	ENSG00000122952	ZWINT|ZWINT	protein_coding
1868.97	-0.188797	0.0516364	-3.65627	0.00025591	0.00559533	ENSG00000064703	DDX20|DDX20	protein_coding
831.311	-0.298207	0.0816469	-3.6524	0.000259797	0.0056734	ENSG00000124172	ATP5E|ATP5E	protein_coding
894.606	0.403699	0.110576	3.65087	0.000261349	0.00570035	ENSG00000051620	HEBP2|HEBP2	protein_coding
276.411	0.612811	0.16788	3.65029	0.000261944	0.00570636	ENSG00000164300	SERINC5|SERINC5	protein_coding
136.675	-0.648218	0.17773	-3.64721	0.000265104	0.00576818	ENSG00000107968	MAP3K8|MAP3K8	protein_coding
882.602	0.382911	0.105012	3.64636	0.000265982	0.00578026	ENSG00000182796	TMEM198B|TMEM198B	pseudogene
14264.2	-0.195316	0.0535719	-3.64586	0.000266496	0.00578441	ENSG00000067715	SYT1|SYT1	protein_coding
1459.14	0.289639	0.0794649	3.64486	0.000267533	0.0057999	ENSG00000171471	MAP1LC3B2|MAP1LC3B2	protein_coding
506.824	0.341662	0.0937787	3.64328	0.000269188	0.00582873	ENSG00000223467	CALM1P1|CALM1P1	pseudogene
4727.59	-0.2045	0.0561486	-3.64212	0.000270402	0.00584794	ENSG00000196950	SLC39A10|SLC39A10	protein_coding
5021.67	-0.441733	0.12138	-3.63925	0.000273431	0.00590632	ENSG00000154928	EPHB1|EPHB1	protein_coding
16342.6	-0.150681	0.0414239	-3.63753	0.000275264	0.00593874	ENSG00000173898	SPTBN2|SPTBN2	protein_coding
408.683	0.793559	0.2184	3.63351	0.000279591	0.00602483	ENSG00000092068	SLC7A8|SLC7A8	protein_coding
1167.09	-0.285954	0.0787358	-3.63182	0.000281431	0.0060572	ENSG00000167775	CD320|CD320	protein_coding
2254.98	0.410367	0.113123	3.62763	0.000286037	0.00614838	ENSG00000127561	SYNGR3|SYNGR3	protein_coding
82.6632	0.878463	0.242178	3.62734	0.000286354	0.00614838	ENSG00000179627	ZBTB42|ZBTB42	protein_coding
3358.04	0.397903	0.109705	3.62701	0.000286719	0.00614883	ENSG00000197977	ELOVL2|ELOVL2	protein_coding
799.956	0.386893	0.10668	3.62667	0.000287096	0.00614955	ENSG00000183060	LYSMD4|LYSMD4	protein_coding
788.181	-0.650169	0.179333	-3.62549	0.000288416	0.00616659	ENSG00000120049	KCNIP2|KCNIP2	protein_coding
124.05	0.959853	0.264762	3.62534	0.00028858	0.00616659	ENSG00000137474	MYO7A|MYO7A	protein_coding
995.601	-0.568361	0.156817	-3.62437	0.000289671	0.00618252	ENSG00000180730	SHISA2|SHISA2	protein_coding
965.673	-0.397737	0.109777	-3.62314	0.000291044	0.00620444	ENSG00000159199	ATP5G1|ATP5G1	protein_coding
2280.92	-0.345398	0.0953908	-3.62088	0.000293607	0.00625162	ENSG00000237187	NR2F1-AS1|NR2F1-AS1	processed_transcript
3926.89	-0.158367	0.0437462	-3.62014	0.000294444	0.00626201	ENSG00000162702	ZNF281|ZNF281	protein_coding
915.324	0.270368	0.0747211	3.61836	0.000296473	0.00629768	ENSG00000156381	ANKRD9|ANKRD9	protein_coding
1904.75	-0.307005	0.0849068	-3.61579	0.00029943	0.00635295	ENSG00000148948	LRRC4C|LRRC4C	protein_coding
330.18	-0.563035	0.155766	-3.61461	0.000300798	0.00637442	ENSG00000182050	MGAT4C|MGAT4C	protein_coding
576.982	0.775417	0.214551	3.61415	0.000301338	0.00637831	ENSG00000154734	ADAMTS1|ADAMTS1	protein_coding
187.559	-0.812911	0.224996	-3.613	0.000302673	0.00639901	ENSG00000171388	APLN|APLN	protein_coding
385.797	0.519824	0.143935	3.61152	0.000304409	0.00642812	ENSG00000203852	HIST2H3A|HIST2H3A	protein_coding
1106.52	-0.515365	0.14277	-3.60977	0.000306466	0.00646395	ENSG00000164398	ACSL6|ACSL6	protein_coding
476.352	-0.346756	0.0960708	-3.60938	0.000306929	0.0064661	ENSG00000102053	ZC3H12B|ZC3H12B	protein_coding
1925.45	-0.576401	0.159748	-3.60819	0.000308339	0.00648816	ENSG00000156687	UNC5D|UNC5D	protein_coding
550.114	-0.654629	0.181474	-3.60729	0.000309414	0.00650315	ENSG00000070729	CNGB1|CNGB1	protein_coding
3590.85	-0.382792	0.106194	-3.60464	0.000312582	0.00656203	ENSG00000250510	GPR162|GPR162	protein_coding
4220.71	-0.218757	0.0607347	-3.60184	0.000315971	0.0066254	ENSG00000156103	MMP16|MMP16	protein_coding
6404.03	-0.250391	0.0695426	-3.60054	0.000317561	0.00664319	ENSG00000085365	SCAMP1|SCAMP1	protein_coding
373.14	-0.469861	0.130496	-3.60057	0.000317515	0.00664319	ENSG00000163947	ARHGEF3|ARHGEF3	protein_coding
4085.66	0.289811	0.080583	3.59643	0.000322611	0.00674094	ENSG00000128641	MYO1B|MYO1B	protein_coding
522.337	-0.387617	0.107798	-3.59578	0.000323422	0.00675002	ENSG00000106992	AK1|AK1	protein_coding
102467	-0.313189	0.0871245	-3.59472	0.000324736	0.00676956	ENSG00000053438	NNAT|NNAT	protein_coding
512.298	0.388923	0.108225	3.59364	0.000326087	0.00678982	ENSG00000203812	HIST2H2AA4|HIST2H2AA4	protein_coding
4453.15	-0.257332	0.0716174	-3.59314	0.000326714	0.00679496	ENSG00000129159	KCNC1|KCNC1	protein_coding
440.674	0.369588	0.102885	3.59225	0.000327831	0.0068103	ENSG00000238244	GABARAPL3|GABARAPL3	protein_coding
286.812	0.441175	0.122882	3.59022	0.000330393	0.00685556	ENSG00000273472	RP11-102N12.3|RP11-102N12.3	lincRNA
6183.9	0.305347	0.0852202	3.58303	0.00033963	0.00703908	ENSG00000033327	GAB2|GAB2	protein_coding
7575.25	-0.207169	0.0578466	-3.58135	0.000341827	0.00706823	ENSG00000103769	RAB11A|RAB11A	protein_coding
794.509	-0.61464	0.171611	-3.58159	0.000341504	0.00706823	ENSG00000109861	CTSC|CTSC	protein_coding
9708.24	-0.476158	0.133001	-3.58011	0.000343453	0.00709368	ENSG00000118257	NRP2|NRP2	protein_coding
3525.03	0.177435	0.0495733	3.57925	0.00034458	0.00710875	ENSG00000164609	SLU7|SLU7	protein_coding
3575.18	-0.194152	0.0542523	-3.57868	0.000345331	0.00711605	ENSG00000132405	TBC1D14|TBC1D14	protein_coding
26848.3	-0.193398	0.0540574	-3.57764	0.000346706	0.00713617	ENSG00000130287	NCAN|NCAN	protein_coding
162.104	-0.719918	0.201326	-3.57588	0.000349046	0.00717607	ENSG00000231437	RP11-88H9.2|RP11-88H9.2	lincRNA
1867.53	-0.381898	0.106954	-3.57067	0.000356066	0.0073097	ENSG00000069424	KCNAB2|KCNAB2	protein_coding
1980.49	0.399722	0.111953	3.57045	0.000356362	0.0073097	ENSG00000180592	SKIDA1|SKIDA1	protein_coding
9391.34	-0.228896	0.0641172	-3.56996	0.000357035	0.00731513	ENSG00000168906	MAT2A|MAT2A	protein_coding
11508.5	0.466622	0.130796	3.56755	0.000360329	0.00737419	ENSG00000079215	SLC1A3|SLC1A3	protein_coding
165.795	0.564006	0.158141	3.56648	0.00036181	0.00739603	ENSG00000228486	LINC01125|LINC01125	antisense
2380.81	0.427637	0.119994	3.56383	0.000365489	0.00746272	ENSG00000101412	E2F1|E2F1	protein_coding
1409.74	-0.204332	0.0573686	-3.56174	0.000368407	0.00751374	ENSG00000135074	ADAM19|ADAM19	protein_coding
1991.5	0.390399	0.109643	3.56065	0.000369941	0.00752788	ENSG00000069712	KIAA1107|KIAA1107	protein_coding
921.165	0.409737	0.115072	3.56069	0.000369879	0.00752788	ENSG00000104419	NDRG1|NDRG1	protein_coding
959.74	0.669887	0.188277	3.55799	0.000373698	0.00759569	ENSG00000161544	CYGB|CYGB	protein_coding
262.541	0.873106	0.245883	3.5509	0.00038392	0.00779462	ENSG00000071282	LMCD1|LMCD1	protein_coding
132.446	0.616249	0.173635	3.5491	0.000386546	0.00783905	ENSG00000251136	RP11-37B2.1|RP11-37B2.1	lincRNA
11167	0.334364	0.0942458	3.54779	0.000388476	0.00786928	ENSG00000167996	FTH1|FTH1	protein_coding
4329.41	0.330327	0.093142	3.54649	0.0003904	0.00789931	ENSG00000033170	FUT8|FUT8	protein_coding
889.745	-0.652474	0.184028	-3.54551	0.00039186	0.00791992	ENSG00000136205	TNS3|TNS3	protein_coding
5527.62	-0.417596	0.117802	-3.54491	0.000392744	0.00792883	ENSG00000186487	MYT1L|MYT1L	protein_coding
2400.04	0.267387	0.0754464	3.54406	0.000394015	0.00794552	ENSG00000113248	PCDHB15|PCDHB15	protein_coding
3746.19	0.205078	0.057871	3.54372	0.000394526	0.00794688	ENSG00000186184	POLR1D|POLR1D	protein_coding
268.83	0.490955	0.138574	3.5429	0.000395749	0.00796255	ENSG00000142733	MAP3K6|MAP3K6	protein_coding
4785.1	0.204941	0.0578732	3.5412	0.000398312	0.00800514	ENSG00000104695	PPP2CB|PPP2CB	protein_coding
2317.3	0.304567	0.0860311	3.5402	0.000399824	0.00802651	ENSG00000104889	RNASEH2A|RNASEH2A	protein_coding
76.7891	0.823027	0.232925	3.53345	0.00041018	0.00822518	ENSG00000188338	SLC38A3|SLC38A3	processed_transcript
273.721	0.546251	0.154623	3.53279	0.000411204	0.00823651	ENSG00000254682	RP11-660L16.2|RP11-660L16.2	antisense
14391.9	-0.227812	0.0644964	-3.53217	0.000412171	0.00824664	ENSG00000165434	PGM2L1|PGM2L1	protein_coding
4720.7	-0.379461	0.107483	-3.53043	0.00041488	0.00829022	ENSG00000145632	PLK2|PLK2	protein_coding
305.786	0.585084	0.165738	3.53018	0.000415275	0.00829022	ENSG00000147459	DOCK5|DOCK5	protein_coding
5533.54	-0.224393	0.063574	-3.52963	0.000416137	0.00829818	ENSG00000088538	DOCK3|DOCK3	protein_coding
196.285	-0.884041	0.25052	-3.52882	0.000417419	0.00830525	ENSG00000100033	PRODH|PRODH	protein_coding
1011.5	0.411642	0.116649	3.52888	0.000417326	0.00830525	ENSG00000123219	CENPK|CENPK	protein_coding
301.987	0.776249	0.220052	3.52758	0.000419384	0.00833508	ENSG00000095587	TLL2|TLL2	protein_coding
623.089	0.44002	0.124865	3.52397	0.00042514	0.00844012	ENSG00000001630	CYP51A1|CYP51A1	protein_coding
391.753	0.579801	0.164556	3.52343	0.000426006	0.00844793	ENSG00000116194	ANGPTL1|ANGPTL1	protein_coding
3943.4	0.190986	0.054243	3.52093	0.000430043	0.00851848	ENSG00000196588	MKL1|MKL1	protein_coding
812.282	0.334279	0.0949484	3.52064	0.000430515	0.00851848	ENSG00000232041	PSMD10P3|PSMD10P3	pseudogene
911.171	-0.251243	0.0714026	-3.51869	0.000433688	0.0085718	ENSG00000138442	WDR12|WDR12	protein_coding
6710.79	0.426755	0.121358	3.5165	0.000437282	0.00863331	ENSG00000189056	RELN|RELN	protein_coding
3872.91	-0.216774	0.0616571	-3.5158	0.000438438	0.00864659	ENSG00000109184	DCUN1D4|DCUN1D4	protein_coding
159.889	0.56755	0.161443	3.51548	0.000438956	0.00864728	ENSG00000249465	RBMXP4|RBMXP4	pseudogene
2146.84	-0.636076	0.18117	-3.51093	0.00044654	0.00878702	ENSG00000157087	ATP2B2|ATP2B2	protein_coding
737.976	-0.40998	0.116863	-3.50822	0.000451115	0.00886731	ENSG00000234741	GAS5|GAS5	processed_transcript
350.381	0.40565	0.115646	3.5077	0.000451991	0.00887478	ENSG00000167103	PIP5KL1|PIP5KL1	protein_coding
214.61	0.596204	0.17007	3.50564	0.000455514	0.00893415	ENSG00000232533	AC093673.5|AC093673.5	antisense
444.157	-0.378692	0.10804	-3.5051	0.000456437	0.00894247	ENSG00000056736	IL17RB|IL17RB	protein_coding
1314.33	-0.306317	0.0875532	-3.49864	0.000467636	0.00914187	ENSG00000151576	QTRTD1|QTRTD1	protein_coding
165.174	0.502892	0.143729	3.4989	0.000467175	0.00914187	ENSG00000182185	RAD51B|RAD51B	protein_coding
2536.95	-0.396605	0.113419	-3.4968	0.000470872	0.00919509	ENSG00000175264	CHST1|CHST1	protein_coding
7924.14	-0.163145	0.046736	-3.49077	0.000481634	0.00939502	ENSG00000167680	SEMA6B|SEMA6B	protein_coding
5833.84	-0.150575	0.043142	-3.49022	0.000482627	0.00940414	ENSG00000132485	ZRANB2|ZRANB2	protein_coding
2442.52	-0.236908	0.0678879	-3.48969	0.000483578	0.00941242	ENSG00000147955	SIGMAR1|SIGMAR1	protein_coding
636.985	-0.369783	0.105983	-3.48908	0.000484684	0.00942371	ENSG00000139973	SYT16|SYT16	protein_coding
844.636	0.745621	0.213751	3.48827	0.00048616	0.00944215	ENSG00000148180	GSN|GSN	protein_coding
4986.12	-0.272111	0.0780216	-3.48763	0.000487316	0.00945436	ENSG00000272796	RP1-74M1.3|RP1-74M1.3	lincRNA
1254.67	0.225269	0.0646163	3.48625	0.000489839	0.00949302	ENSG00000088826	SMOX|SMOX	protein_coding
154.365	0.59082	0.169642	3.48274	0.000496304	0.0096079	ENSG00000221916	C19orf73|C19orf73	protein_coding
397.852	0.523138	0.150376	3.47887	0.000503539	0.00973745	ENSG00000105499	PLA2G4C|PLA2G4C	protein_coding
2902.67	0.358047	0.102932	3.47848	0.000504265	0.00974096	ENSG00000164111	ANXA5|ANXA5	protein_coding
1449.21	0.228884	0.0658422	3.47626	0.000508466	0.00981152	ENSG00000140598	EFTUD1|EFTUD1	protein_coding
5376.95	-0.322622	0.0928189	-3.47582	0.000509298	0.00981702	ENSG00000135298	BAI3|BAI3	protein_coding
2054.98	0.246574	0.0709681	3.47444	0.000511917	0.00985687	ENSG00000185989	RASA3|RASA3	protein_coding
16223.9	-0.112214	0.0323275	-3.47116	0.000518218	0.00994919	ENSG00000138757	G3BP2|G3BP2	protein_coding
8751.27	0.219562	0.0632547	3.47108	0.000518378	0.00994919	ENSG00000171735	CAMTA1|CAMTA1	protein_coding
4720.27	0.198316	0.0571296	3.47134	0.000517872	0.00994919	ENSG00000186350	RXRA|RXRA	protein_coding
1275.42	-0.321754	0.0927251	-3.46998	0.000520491	0.00997905	ENSG00000168646	AXIN2|AXIN2	protein_coding
1264.74	-0.507483	0.146317	-3.46838	0.00052361	0.0100281	ENSG00000169744	LDB2|LDB2	protein_coding
12667.1	-0.863378	0.24913	-3.46557	0.000529111	0.0101226	ENSG00000164199	GPR98|GPR98	protein_coding
97.6533	0.728328	0.210223	3.46454	0.000531134	0.0101505	ENSG00000171621	SPSB1|SPSB1	protein_coding
5436.39	-0.170513	0.0492616	-3.46137	0.000537436	0.01026	ENSG00000124571	XPO5|XPO5	protein_coding
3044.91	-0.398229	0.115061	-3.46102	0.000538137	0.0102624	ENSG00000186648	LRRC16B|LRRC16B	protein_coding
2812.28	-0.264639	0.0764699	-3.46069	0.000538789	0.0102639	ENSG00000137478	FCHSD2|FCHSD2	protein_coding
9642.89	0.166476	0.0481186	3.4597	0.000540771	0.0102907	ENSG00000175203	DCTN2|DCTN2	protein_coding
2424.17	0.331678	0.0958966	3.4587	0.000542782	0.0103181	ENSG00000110841	PPFIBP1|PPFIBP1	protein_coding
394.445	-1.25562	0.363142	-3.45766	0.000544879	0.0103469	ENSG00000144119	C1QL2|C1QL2	protein_coding
6364.52	-0.326903	0.0945697	-3.45674	0.000546752	0.0103715	ENSG00000161681	SHANK1|SHANK1	protein_coding
1130.87	-0.513328	0.148649	-3.45329	0.000553802	0.0104941	ENSG00000156395	SORCS3|SORCS3	protein_coding
1563.13	-0.583022	0.168856	-3.45278	0.000554839	0.0105026	ENSG00000198797	BRINP2|BRINP2	protein_coding
366.781	0.424959	0.123153	3.45066	0.000559216	0.0105743	ENSG00000054392	HHAT|HHAT	protein_coding
3392.26	0.312497	0.0905775	3.45006	0.000560472	0.0105869	ENSG00000135540	NHSL1|NHSL1	protein_coding
9110.62	-0.202143	0.0586661	-3.44565	0.000569681	0.0107495	ENSG00000108947	EFNB3|EFNB3	protein_coding
1447.2	0.325939	0.0946358	3.44414	0.000572884	0.0107986	ENSG00000135549	PKIB|PKIB	protein_coding
4258.14	-0.161287	0.0468955	-3.43929	0.000583252	0.0109824	ENSG00000171793	CTPS1|CTPS1	protein_coding
1528.68	0.198004	0.0576249	3.43609	0.000590175	0.0111011	ENSG00000163517	HDAC11|HDAC11	protein_coding
1968.26	-0.253021	0.0736924	-3.43348	0.000595895	0.0111969	ENSG00000149970	CNKSR2|CNKSR2	protein_coding
1303.17	0.456399	0.132964	3.4325	0.000598048	0.0112256	ENSG00000198729	PPP1R14C|PPP1R14C	protein_coding
207.121	-0.469477	0.136981	-3.42731	0.000609583	0.0114302	ENSG00000261338	RP11-378A13.1|RP11-378A13.1	sense_overlapping
1157.34	-0.223933	0.0653434	-3.42701	0.000610256	0.0114308	ENSG00000171295	ZNF440|ZNF440	protein_coding
3260.76	0.296089	0.0864067	3.42669	0.000610996	0.0114327	ENSG00000072110	ACTN1|ACTN1	protein_coding
2108.39	0.343967	0.100403	3.42587	0.000612834	0.0114551	ENSG00000144554	FANCD2|FANCD2	protein_coding
912.475	-0.30022	0.0876807	-3.42401	0.000617034	0.0115216	ENSG00000181035	SLC25A42|SLC25A42	protein_coding
1513.67	0.369888	0.108047	3.42341	0.000618398	0.0115351	ENSG00000095951	HIVEP1|HIVEP1	protein_coding
70207.9	0.125007	0.0365354	3.42153	0.000622698	0.0116032	ENSG00000087460	GNAS|GNAS	protein_coding
6176.97	0.312581	0.091382	3.4206	0.000624829	0.0116308	ENSG00000137166	FOXP4|FOXP4	protein_coding
171.783	0.540506	0.158074	3.41931	0.000627795	0.0116739	ENSG00000213772	RP11-385J23.1|RP11-385J23.1	pseudogene
10279.4	0.153431	0.044879	3.41876	0.000629065	0.0116853	ENSG00000100364	KIAA0930|KIAA0930	protein_coding
572.419	-0.43911	0.128484	-3.41762	0.000631716	0.0117224	ENSG00000135824	RGS8|RGS8	protein_coding
1027.46	0.612517	0.179276	3.41663	0.000634025	0.0117531	ENSG00000113361	CDH6|CDH6	protein_coding
928.447	-0.317209	0.0928596	-3.416	0.000635474	0.0117678	ENSG00000105808	RASA4|RASA4	protein_coding
4441.45	-0.157715	0.0461965	-3.414	0.000640169	0.0118425	ENSG00000137040	RANBP6|RANBP6	protein_coding
488.187	-0.365151	0.106974	-3.41346	0.000641443	0.0118538	ENSG00000122376	FAM35A|FAM35A	protein_coding
4718.32	-0.187849	0.0550501	-3.41233	0.000644104	0.0118907	ENSG00000173674	EIF1AX|EIF1AX	protein_coding
1415.9	0.283492	0.0831817	3.4081	0.000654167	0.012064	ENSG00000125885	MCM8|MCM8	protein_coding
3241.33	-0.172682	0.0507551	-3.40227	0.000668293	0.0123119	ENSG00000006007	GDE1|GDE1	protein_coding
24612.7	0.398507	0.117283	3.39783	0.000679233	0.0125005	ENSG00000026025	VIM|VIM	protein_coding
1306.38	0.377636	0.111164	3.3971	0.000681035	0.0125208	ENSG00000152253	SPC25|SPC25	protein_coding
1422.28	0.409207	0.120536	3.39488	0.000686583	0.0126099	ENSG00000189057	FAM111B|FAM111B	protein_coding
418.92	0.44468	0.131056	3.39306	0.000691166	0.0126681	ENSG00000114993	RTKN|RTKN	protein_coding
734.739	0.276569	0.0815039	3.39333	0.000690495	0.0126681	ENSG00000148450	MSRB2|MSRB2	protein_coding
708.913	0.464261	0.136954	3.38991	0.000699153	0.0127883	ENSG00000079308	TNS1|TNS1	protein_coding
4913.86	-0.160067	0.0472182	-3.38995	0.000699043	0.0127883	ENSG00000089053	ANAPC5|ANAPC5	protein_coding
2681.27	-0.183579	0.0542055	-3.38673	0.000707308	0.0129242	ENSG00000143622	RIT1|RIT1	protein_coding
60.1106	0.805791	0.238238	3.3823	0.000718827	0.0131213	ENSG00000170214	ADRA1B|ADRA1B	protein_coding
16821.5	-0.255323	0.075542	-3.37989	0.00072516	0.0132235	ENSG00000167081	PBX3|PBX3	protein_coding
1135.87	-0.23341	0.0690896	-3.37836	0.000729194	0.0132835	ENSG00000165689	SDCCAG3|SDCCAG3	protein_coding
4260.73	0.294729	0.0873085	3.37572	0.000736227	0.013398	ENSG00000121210	KIAA0922|KIAA0922	protein_coding
43.3075	-1.0159	0.301227	-3.37254	0.00074477	0.0135397	ENSG00000167414	GNG8|GNG8	protein_coding
3553.66	-0.440984	0.130823	-3.37084	0.000749401	0.0135963	ENSG00000146197	SCUBE3|SCUBE3	protein_coding
352.929	-0.523994	0.155442	-3.37099	0.000748988	0.0135963	ENSG00000152822	GRM1|GRM1	protein_coding
55.3848	1.02566	0.304405	3.36939	0.000753351	0.0136541	ENSG00000165105	RASEF|RASEF	protein_coding
257.065	-0.883713	0.262367	-3.36824	0.000756502	0.0136974	ENSG00000115290	GRB14|GRB14	protein_coding
1615.53	-0.255329	0.0758642	-3.36561	0.000763757	0.0138148	ENSG00000160818	GPATCH4|GPATCH4	protein_coding
2298.58	-0.19392	0.0576894	-3.36145	0.00077534	0.0140032	ENSG00000110717	NDUFS8|NDUFS8	protein_coding
7204.21	-0.204828	0.0609369	-3.36131	0.000775742	0.0140032	ENSG00000144711	IQSEC1|IQSEC1	protein_coding
1699.86	0.251574	0.0749012	3.35874	0.000782977	0.0141116	ENSG00000124225	PMEPA1|PMEPA1	protein_coding
35.2209	-1.07407	0.319795	-3.35862	0.000783319	0.0141116	ENSG00000248409	KB-1269D1.8|KB-1269D1.8	pseudogene
125594	0.184221	0.0548584	3.35812	0.000784743	0.014123	ENSG00000137285	TUBB2B|TUBB2B	protein_coding
5199.79	-0.269017	0.0801584	-3.35607	0.000790595	0.014209	ENSG00000105662	CRTC1|CRTC1	protein_coding
4560.83	0.263895	0.0786365	3.35589	0.00079111	0.014209	ENSG00000109084	TMEM97|TMEM97	protein_coding
1140.13	-0.259293	0.0772847	-3.35504	0.000793536	0.0142383	ENSG00000155034	FBXL18|FBXL18	protein_coding
203.574	-0.520099	0.155042	-3.35456	0.00079491	0.0142487	ENSG00000261167	RP11-517B11.7|RP11-517B11.7	sense_overlapping
12583.5	-0.128286	0.0382644	-3.35263	0.000800486	0.0143117	ENSG00000134644	PUM1|PUM1	protein_coding
6097.91	-0.198299	0.0591494	-3.35251	0.000800822	0.0143117	ENSG00000154556	SORBS2|SORBS2	protein_coding
3982.33	-0.342135	0.102051	-3.35259	0.000800586	0.0143117	ENSG00000197380	DACT3|DACT3	protein_coding
1012.61	-0.334927	0.0999509	-3.35092	0.000805449	0.01438	ENSG00000108963	DPH1|DPH1	protein_coding
1892.91	-0.216746	0.0647185	-3.34906	0.000810873	0.0144624	ENSG00000104613	INTS10|INTS10	protein_coding
11365.2	-0.179218	0.0535702	-3.34547	0.000821418	0.0146359	ENSG00000164970	FAM219A|FAM219A	protein_coding
5708.94	0.748407	0.223934	3.34209	0.000831515	0.0147864	ENSG00000173404	INSM1|INSM1	protein_coding
11887.1	0.361155	0.108057	3.34227	0.000830961	0.0147864	ENSG00000205542	TMSB4X|TMSB4X	protein_coding
11628	-0.19259	0.057662	-3.33999	0.000837823	0.0148838	ENSG00000122515	ZMIZ2|ZMIZ2	protein_coding
6838.2	-0.138482	0.0415044	-3.33655	0.000848237	0.0150531	ENSG00000007202	KIAA0100|KIAA0100	protein_coding
2906.87	-0.199357	0.0597539	-3.33629	0.000849031	0.0150531	ENSG00000110237	ARHGEF17|ARHGEF17	protein_coding
242.915	0.418294	0.12539	3.33593	0.000850143	0.0150579	ENSG00000171443	ZNF524|ZNF524	protein_coding
687.197	-0.305322	0.0915806	-3.33392	0.000856311	0.0151521	ENSG00000156398	SFXN2|SFXN2	protein_coding
59.2287	0.800012	0.240266	3.3297	0.000869404	0.0153686	ENSG00000214944	ARHGEF28|ARHGEF28	protein_coding
953.496	-0.28458	0.0855529	-3.32636	0.000879876	0.0155384	ENSG00000153814	JAZF1|JAZF1	protein_coding
1874.86	-0.207343	0.0623524	-3.32534	0.000883099	0.01558	ENSG00000134987	WDR36|WDR36	protein_coding
3604.9	0.15732	0.0473194	3.32463	0.000885361	0.0156045	ENSG00000100883	SRP54|SRP54	protein_coding
425.415	0.372383	0.112033	3.32387	0.00088778	0.0156317	ENSG00000177839	PCDHB9|PCDHB9	pseudogene
3421.32	-0.153546	0.0462026	-3.32333	0.000889508	0.0156468	ENSG00000070718	AP3M2|AP3M2	protein_coding
102.805	0.651974	0.196229	3.32252	0.000892091	0.0156768	ENSG00000181819	KCTD9P2|KCTD9P2	pseudogene
2278.14	-0.165292	0.0497773	-3.32064	0.000898121	0.0157239	ENSG00000086189	DIMT1|DIMT1	protein_coding
1030.38	0.560347	0.168742	3.32073	0.000897823	0.0157239	ENSG00000144191	CNGA3|CNGA3	protein_coding
868.816	0.360009	0.108412	3.32073	0.000897812	0.0157239	ENSG00000188483	IER5L|IER5L	protein_coding
2992.12	-0.196776	0.0592595	-3.32059	0.000898283	0.0157239	ENSG00000198146	ZNF770|ZNF770	protein_coding
4429.23	-0.367001	0.110538	-3.32014	0.000899724	0.0157337	ENSG00000182263	FIGN|FIGN	protein_coding
3888.97	-0.161121	0.0485481	-3.3188	0.000904056	0.0157604	ENSG00000108091	CCDC6|CCDC6	protein_coding
3196.74	-0.402767	0.121357	-3.31885	0.000903892	0.0157604	ENSG00000197872	FAM49A|FAM49A	protein_coding
78.0222	0.991801	0.298797	3.31931	0.000902409	0.0157604	ENSG00000239218	RPS20P22|RPS20P22	pseudogene
1392.61	-0.238456	0.0718549	-3.31858	0.000904771	0.0157604	ENSG00000247077	PGAM5|PGAM5	protein_coding
1840.39	-0.185724	0.0559825	-3.31753	0.000908185	0.0158002	ENSG00000164031	DNAJB14|DNAJB14	protein_coding
6156.51	0.217958	0.0657029	3.31733	0.000908821	0.0158002	ENSG00000167491	GATAD2A|GATAD2A	protein_coding
772.46	-0.316909	0.0956049	-3.31478	0.000917149	0.0159141	ENSG00000168301	KCTD6|KCTD6	protein_coding
5698.9	-0.263965	0.0796322	-3.3148	0.000917087	0.0159141	ENSG00000169169	CPT1C|CPT1C	protein_coding
567.739	-0.347475	0.104903	-3.31233	0.000925217	0.0160386	ENSG00000247626	MARS2|MARS2	protein_coding
912.986	0.373195	0.112687	3.31178	0.000927058	0.016055	ENSG00000109586	GALNT7|GALNT7	protein_coding
801.694	0.644145	0.194585	3.31035	0.000931789	0.0161213	ENSG00000173805	HAP1|HAP1	protein_coding
426.016	0.298477	0.090177	3.3099	0.000933281	0.0161315	ENSG00000248208	RP11-153M7.1|RP11-153M7.1	pseudogene
5237.86	-0.210792	0.0636927	-3.30952	0.000934558	0.016138	ENSG00000149313	AASDHPPT|AASDHPPT	protein_coding
2049.51	0.286982	0.08675	3.30816	0.000939121	0.0161445	ENSG00000133874	RNF122|RNF122	protein_coding
5438.64	0.175883	0.0531607	3.30852	0.000937921	0.0161445	ENSG00000136802	LRRC8A|LRRC8A	protein_coding
3877.39	-0.208796	0.0631107	-3.30841	0.000938286	0.0161445	ENSG00000146938	NLGN4X|NLGN4X	protein_coding
3432.49	-0.340895	0.10305	-3.30806	0.000939443	0.0161445	ENSG00000147642	SYBU|SYBU	protein_coding
899.039	-0.430927	0.130236	-3.30881	0.000936935	0.0161445	ENSG00000189184	PCDH18|PCDH18	protein_coding
129.568	1.13417	0.342905	3.30754	0.000941197	0.0161506	ENSG00000139209	SLC38A4|SLC38A4	protein_coding
548.285	0.371188	0.112229	3.30742	0.000941601	0.0161506	ENSG00000254331	CKS1BP7|CKS1BP7	pseudogene
172.423	0.587971	0.177841	3.30616	0.000945833	0.0162077	ENSG00000241732	RP11-38P22.2|RP11-38P22.2	lincRNA
2859.64	-0.238354	0.0721145	-3.30521	0.000949036	0.0162386	ENSG00000006451	RALA|RALA	protein_coding
1478.5	-0.396129	0.119863	-3.30485	0.000950259	0.0162386	ENSG00000153404	PLEKHG4B|PLEKHG4B	protein_coding
2737.82	0.143778	0.0435053	3.30482	0.000950358	0.0162386	ENSG00000157593	SLC35B2|SLC35B2	protein_coding
2100.59	-0.225009	0.0681058	-3.30382	0.000953769	0.0162813	ENSG00000176406	RIMS2|RIMS2	protein_coding
694.514	0.262361	0.0794438	3.30248	0.000958353	0.016313	ENSG00000205763	RP9P|RP9P	pseudogene
895.226	0.252689	0.0765097	3.3027	0.000957585	0.016313	ENSG00000244486	SCARF2|SCARF2	protein_coding
133.794	-0.840801	0.254593	-3.30252	0.00095819	0.016313	ENSG00000261786	RP4-555D20.2|RP4-555D20.2	lincRNA
2921.96	-0.424527	0.128578	-3.30169	0.000961035	0.0163431	ENSG00000148123	LPPR1|LPPR1	protein_coding
3225.61	0.216735	0.0656512	3.30132	0.000962319	0.0163494	ENSG00000116478	HDAC1|HDAC1	protein_coding
1605.36	0.18836	0.0571434	3.29626	0.000979807	0.0166307	ENSG00000119685	TTLL5|TTLL5	protein_coding
672.878	0.281158	0.0853383	3.29463	0.000985507	0.01668	ENSG00000007866	TEAD3|TEAD3	protein_coding
4766.93	-0.247102	0.0749967	-3.29483	0.000984804	0.01668	ENSG00000073969	NSF|NSF	protein_coding
763.369	0.350919	0.106498	3.29507	0.00098398	0.01668	ENSG00000136982	DSCC1|DSCC1	protein_coding
974.048	0.348184	0.105717	3.29355	0.000989312	0.0167286	ENSG00000011638	TMEM159|TMEM159	protein_coding
1706.11	-0.249556	0.0758005	-3.29227	0.000993813	0.0167889	ENSG00000136379	ABHD17C|ABHD17C	protein_coding
1639.27	-0.406551	0.123513	-3.29155	0.00099636	0.016816	ENSG00000183018	SPNS2|SPNS2	protein_coding
2127.87	-0.173017	0.0525758	-3.29081	0.000998999	0.0168447	ENSG00000058600	POLR3E|POLR3E	protein_coding
1948.72	-0.192289	0.0584485	-3.28988	0.0010023	0.0168845	ENSG00000162688	AGL|AGL	protein_coding
1383.65	-0.21801	0.0662787	-3.2893	0.00100438	0.0168878	ENSG00000004766	CCDC132|CCDC132	protein_coding
10133.1	-0.201651	0.0613044	-3.28934	0.00100424	0.0168878	ENSG00000070614	NDST1|NDST1	protein_coding
20168.3	-0.16378	0.0498761	-3.28374	0.00102439	0.017208	ENSG00000048740	CELF2|CELF2	protein_coding
2887.4	-0.191108	0.0582071	-3.28325	0.00102619	0.0172221	ENSG00000115526	CHST10|CHST10	protein_coding
1622.69	-0.375427	0.114404	-3.28158	0.00103227	0.0173079	ENSG00000188580	NKAIN2|NKAIN2	protein_coding
4911	0.205605	0.0626699	3.28076	0.00103528	0.0173422	ENSG00000181588	MEX3D|MEX3D	protein_coding
2547.83	-0.544861	0.166131	-3.27971	0.00103915	0.0173745	ENSG00000114646	CSPG5|CSPG5	protein_coding
1704	0.215835	0.0658074	3.27979	0.00103884	0.0173745	ENSG00000185453	C19orf68|C19orf68	protein_coding
17851.1	-0.154501	0.0471486	-3.2769	0.00104954	0.0175318	ENSG00000075340	ADD2|ADD2	protein_coding
18377	0.256059	0.0781682	3.27574	0.00105385	0.017571	ENSG00000128245	YWHAH|YWHAH	protein_coding
1711.44	0.395221	0.120642	3.27598	0.00105296	0.017571	ENSG00000154640	BTG3|BTG3	protein_coding
2831.1	-0.2672	0.0816771	-3.27142	0.0010701	0.0178088	ENSG00000138074	SLC5A6|SLC5A6	protein_coding
125.517	-0.803686	0.245654	-3.27161	0.00106936	0.0178088	ENSG00000249853	HS3ST5|HS3ST5	protein_coding
6288.86	0.222388	0.0679862	3.27107	0.0010714	0.0178139	ENSG00000165801	ARHGEF40|ARHGEF40	protein_coding
549.11	0.384983	0.117743	3.2697	0.00107661	0.0178839	ENSG00000170561	IRX2|IRX2	protein_coding
105575	0.172082	0.0527099	3.2647	0.00109578	0.0181687	ENSG00000075624	ACTB|ACTB	protein_coding
57.9008	0.768673	0.235444	3.26478	0.00109548	0.0181687	ENSG00000261934	PCDHGA9|PCDHGA9	protein_coding
7102.71	-0.291603	0.0893286	-3.26439	0.00109702	0.0181724	ENSG00000179604	CDC42EP4|CDC42EP4	protein_coding
1382.2	-0.620409	0.190116	-3.26332	0.00110113	0.0182236	ENSG00000064687	ABCA7|ABCA7	protein_coding
297.447	0.521612	0.159859	3.26295	0.00110258	0.0182307	ENSG00000172382	PRSS27|PRSS27	protein_coding
1534.41	-0.292259	0.0895795	-3.26256	0.0011041	0.018239	ENSG00000153933	DGKE|DGKE	protein_coding
472.892	0.572222	0.175417	3.26207	0.00110601	0.0182538	ENSG00000171714	ANO5|ANO5	protein_coding
607.715	0.370516	0.11361	3.2613	0.00110904	0.0182701	ENSG00000106049	HIBADH|HIBADH	protein_coding
6873.1	0.278941	0.0855307	3.2613	0.00110903	0.0182701	ENSG00000124767	GLO1|GLO1	protein_coding
1217.76	0.298668	0.0916194	3.25988	0.0011146	0.0183353	ENSG00000050405	LIMA1|LIMA1	protein_coding
8199.65	-0.204223	0.0626497	-3.25976	0.00111505	0.0183353	ENSG00000075391	RASAL2|RASAL2	protein_coding
7181.44	-0.163018	0.0500564	-3.25668	0.00112724	0.0185019	ENSG00000082805	ERC1|ERC1	protein_coding
617.075	-0.492187	0.151123	-3.25687	0.00112649	0.0185019	ENSG00000117425	PTCH2|PTCH2	protein_coding
135.501	0.71361	0.219221	3.25521	0.00113308	0.0185806	ENSG00000254510	RP11-867G23.10|RP11-867G23.10	processed_transcript
11558.6	0.313146	0.0962179	3.25455	0.00113571	0.0186068	ENSG00000170315	UBB|UBB	protein_coding
2280.89	-0.284402	0.0874051	-3.25384	0.00113858	0.0186368	ENSG00000148154	UGCG|UGCG	protein_coding
245.074	-0.518988	0.159549	-3.25285	0.00114252	0.0186842	ENSG00000197905	TEAD4|TEAD4	protein_coding
93.7007	0.637976	0.196338	3.24937	0.0011566	0.0188972	ENSG00000142512	SIGLEC10|SIGLEC10	protein_coding
486.063	-0.472356	0.145453	-3.24749	0.00116428	0.0190052	ENSG00000180616	SSTR2|SSTR2	protein_coding
1554.3	0.192664	0.0594157	3.24265	0.00118424	0.0193134	ENSG00000104731	KLHDC4|KLHDC4	protein_coding
43346.3	0.209965	0.0647661	3.2419	0.00118737	0.019347	ENSG00000166165	CKB|CKB	protein_coding
5074.88	0.222047	0.0685023	3.24146	0.0011892	0.019359	ENSG00000225968	ELFN1|ELFN1	protein_coding
137.448	0.568917	0.175745	3.23717	0.00120722	0.0196346	ENSG00000110324	IL10RA|IL10RA	protein_coding
3183.64	-0.541799	0.16749	-3.23481	0.00121725	0.0197798	ENSG00000175040	CHST2|CHST2	protein_coding
3612.66	0.232182	0.0718008	3.23369	0.00122202	0.0198392	ENSG00000258741	RP11-386M24.4|RP11-386M24.4	pseudogene
967.908	0.214618	0.0664343	3.23053	0.00123563	0.020042	ENSG00000115392	FANCL|FANCL	protein_coding
3051.82	-0.174679	0.0541186	-3.22771	0.00124785	0.020222	ENSG00000180901	KCTD2|KCTD2	protein_coding
463.15	0.65287	0.202302	3.22721	0.00125003	0.020239	ENSG00000147509	RGS20|RGS20	protein_coding
2688.7	0.466276	0.144504	3.22674	0.00125208	0.0202538	ENSG00000129757	CDKN1C|CDKN1C	protein_coding
141.752	-0.515344	0.159765	-3.22564	0.00125693	0.0203139	ENSG00000269951	RP11-797A18.6|RP11-797A18.6	sense_intronic
12911	0.25861	0.0802241	3.22359	0.00126593	0.0203918	ENSG00000160285	LSS|LSS	protein_coding
859.006	-0.309447	0.0959969	-3.22351	0.0012663	0.0203918	ENSG00000175229	GAL3ST3|GAL3ST3	protein_coding
210.793	0.491149	0.152334	3.22415	0.00126347	0.0203918	ENSG00000204923	FBXO48|FBXO48	protein_coding
755.81	0.417132	0.129396	3.2237	0.00126548	0.0203918	ENSG00000247570	SDCBPP2|SDCBPP2	pseudogene
7997.34	-0.151969	0.0471587	-3.22251	0.00127072	0.020426	ENSG00000185722	ANKFY1|ANKFY1	protein_coding
6462.68	-0.218526	0.0678231	-3.222	0.00127299	0.020426	ENSG00000186174	BCL9L|BCL9L	protein_coding
1284.42	0.395712	0.122808	3.22221	0.00127205	0.020426	ENSG00000206503	HLA-A|HLA-A	protein_coding
45.5018	-0.919757	0.285439	-3.22225	0.00127188	0.020426	ENSG00000234869	RP3-439F8.1|RP3-439F8.1	antisense
3962.79	-0.172883	0.0537299	-3.21763	0.00129253	0.0207209	ENSG00000135766	EGLN1|EGLN1	protein_coding
146.693	0.745824	0.231894	3.21622	0.00129889	0.0208044	ENSG00000078900	TP73|TP73	protein_coding
1471.89	0.25996	0.0808428	3.21562	0.00130161	0.0208211	ENSG00000167543	TP53I13|TP53I13	protein_coding
4969.91	0.169781	0.0528013	3.21548	0.00130226	0.0208211	ENSG00000171148	TADA3|TADA3	protein_coding
2527.31	-0.41166	0.128061	-3.21456	0.00130645	0.0208695	ENSG00000205363	C15orf59|C15orf59	protein_coding
433.14	0.490748	0.152689	3.21404	0.00130884	0.0208889	ENSG00000245694	CRNDE|CRNDE	lincRNA
3157.49	0.474586	0.147757	3.21193	0.00131848	0.0210241	ENSG00000149257	SERPINH1|SERPINH1	protein_coding
2696.15	0.303055	0.0944083	3.21004	0.00132715	0.0211435	ENSG00000059804	SLC2A3|SLC2A3	protein_coding
4466.74	0.378135	0.117878	3.20784	0.00133735	0.021287	ENSG00000198208	RPS6KL1|RPS6KL1	protein_coding
1981.29	-0.269598	0.0840824	-3.20636	0.00134426	0.0213212	ENSG00000131697	NPHP4|NPHP4	protein_coding
592.072	0.482547	0.150472	3.2069	0.00134174	0.0213212	ENSG00000141682	PMAIP1|PMAIP1	protein_coding
2331.42	0.329089	0.102632	3.20649	0.00134367	0.0213212	ENSG00000147155	EBP|EBP	protein_coding
2501.43	-0.342356	0.106766	-3.20661	0.0013431	0.0213212	ENSG00000187902	SHISA7|SHISA7	protein_coding
6743.32	-0.137679	0.0429661	-3.20437	0.00135357	0.0214499	ENSG00000225151	GOLGA2P7|GOLGA2P7	pseudogene
1603.93	-0.196421	0.0613043	-3.20404	0.00135516	0.0214561	ENSG00000186017	ZNF566|ZNF566	protein_coding
147.415	0.579983	0.181132	3.20198	0.00136485	0.0215904	ENSG00000237732	AC010980.2|AC010980.2	pseudogene
138.124	0.524956	0.164035	3.20026	0.00137302	0.0217005	ENSG00000234745	HLA-B|HLA-B	protein_coding
582.562	0.674227	0.210832	3.19794	0.00138412	0.0218566	ENSG00000254245	PCDHGA3|PCDHGA3	protein_coding
315.511	-0.440151	0.137725	-3.19587	0.00139412	0.0219952	ENSG00000167992	VWCE|VWCE	protein_coding
3905.34	0.164193	0.0513869	3.19524	0.00139714	0.0220041	ENSG00000010270	STARD3NL|STARD3NL	protein_coding
1205.98	0.281336	0.0880434	3.19543	0.00139624	0.0220041	ENSG00000100441	KHNYN|KHNYN	protein_coding
19791.2	-0.172614	0.0540317	-3.19468	0.00139987	0.0220276	ENSG00000197535	MYO5A|MYO5A	protein_coding
1181.97	0.272963	0.0854645	3.19388	0.00140373	0.0220646	ENSG00000166845	C18orf54|C18orf54	protein_coding
433.841	0.284934	0.0892215	3.19356	0.00140531	0.0220646	ENSG00000214110	LDHAP4|LDHAP4	pseudogene
75.5763	0.848562	0.265721	3.19343	0.00140592	0.0220646	ENSG00000231721	LINC-PINT|LINC-PINT	antisense
2481.17	-0.224775	0.0703964	-3.193	0.00140805	0.0220787	ENSG00000124496	TRERF1|TRERF1	protein_coding
6813.09	-0.202095	0.06331	-3.19216	0.00141214	0.0221235	ENSG00000186111	PIP5K1C|PIP5K1C	protein_coding
182.066	-0.549635	0.172356	-3.18895	0.00142788	0.0223506	ENSG00000165757	KIAA1462|KIAA1462	protein_coding
475.62	0.464607	0.145727	3.1882	0.00143161	0.0223894	ENSG00000183798	EMILIN3|EMILIN3	protein_coding
331.856	0.406612	0.127553	3.18779	0.00143362	0.0224013	ENSG00000243498	UBA52P5|UBA52P5	pseudogene
1910.66	-0.233703	0.0733254	-3.18721	0.00143654	0.0224273	ENSG00000187672	ERC2|ERC2	protein_coding
4261.81	-0.173752	0.0545484	-3.18528	0.00144614	0.0225575	ENSG00000108395	TRIM37|TRIM37	protein_coding
46.8687	0.776584	0.244072	3.18178	0.00146372	0.0228119	ENSG00000254266	RP11-594N15.2|RP11-594N15.2	lincRNA
2533.64	0.17038	0.0535534	3.18149	0.00146519	0.0228149	ENSG00000137996	RTCA|RTCA	protein_coding
249.558	0.421097	0.132372	3.18116	0.00146687	0.0228213	ENSG00000215796	RP11-551G24.2|RP11-551G24.2	pseudogene
8007.23	-0.286248	0.0900506	-3.17874	0.00147914	0.0229922	ENSG00000163399	ATP1A1|ATP1A1	protein_coding
542.308	0.339364	0.106815	3.17713	0.00148743	0.0231009	ENSG00000006062	MAP3K14|MAP3K14	processed_transcript
1867.18	-0.247853	0.0780532	-3.17544	0.00149608	0.0231951	ENSG00000162694	EXTL2|EXTL2	protein_coding
2578.67	-0.23882	0.0752059	-3.17555	0.00149552	0.0231951	ENSG00000223612	RP11-289I10.2|RP11-289I10.2	pseudogene
943.87	0.458433	0.144422	3.17427	0.00150214	0.0232488	ENSG00000096060	FKBP5|FKBP5	protein_coding
1642.15	-0.333017	0.104905	-3.17447	0.00150111	0.0232488	ENSG00000206149	HERC2P9|HERC2P9	pseudogene
274.74	0.454549	0.143291	3.17221	0.00151281	0.0233735	ENSG00000132825	PPP1R3D|PPP1R3D	protein_coding
1370.59	0.33648	0.106065	3.17239	0.00151188	0.0233735	ENSG00000249992	TMEM158|TMEM158	protein_coding
15290.9	-0.15041	0.0474346	-3.17088	0.00151976	0.0234299	ENSG00000082898	XPO1|XPO1	protein_coding
1815.93	0.23268	0.073383	3.17076	0.00152039	0.0234299	ENSG00000100612	DHRS7|DHRS7	protein_coding
1167.41	0.271267	0.0855521	3.17078	0.00152032	0.0234299	ENSG00000136425	CIB2|CIB2	protein_coding
2430.04	-0.152215	0.048017	-3.17002	0.0015243	0.0234443	ENSG00000135945	REV1|REV1	protein_coding
1638.6	-0.293261	0.0925152	-3.16986	0.00152511	0.0234443	ENSG00000175497	DPP10|DPP10	protein_coding
1237.7	0.428246	0.1351	3.16984	0.00152525	0.0234443	ENSG00000214018	RRM2P3|RRM2P3	pseudogene
429.246	0.631404	0.199234	3.16915	0.00152884	0.0234793	ENSG00000176907	C8orf4|C8orf4	protein_coding
2755.31	-0.162775	0.0513783	-3.16817	0.00153402	0.0235387	ENSG00000134444	KIAA1468|KIAA1468	protein_coding
574.502	0.231701	0.0731489	3.16752	0.00153743	0.0235709	ENSG00000237238	BMS1P10|BMS1P10	pseudogene
2788.3	0.19203	0.0606583	3.16576	0.00154676	0.0236936	ENSG00000137161	CNPY3|CNPY3	protein_coding
2223.08	-0.26485	0.0836769	-3.16515	0.00155005	0.0237238	ENSG00000149582	TMEM25|TMEM25	protein_coding
4909.56	-0.214456	0.0677713	-3.16441	0.00155395	0.0237632	ENSG00000128266	GNAZ|GNAZ	protein_coding
26960.3	0.121043	0.0382606	3.16364	0.00155812	0.023775	ENSG00000132475	H3F3B|H3F3B	protein_coding
2244.38	-0.228961	0.0723752	-3.16352	0.00155871	0.023775	ENSG00000173611	SCAI|SCAI	protein_coding
294.715	0.478171	0.151146	3.16365	0.00155806	0.023775	ENSG00000203819	HIST2H2BC|HIST2H2BC	pseudogene
655.73	-0.292276	0.0924087	-3.16286	0.00156227	0.023809	ENSG00000167700	MFSD3|MFSD3	protein_coding
8043.38	0.146226	0.0462492	3.16169	0.00156855	0.0238843	ENSG00000182606	TRAK1|TRAK1	protein_coding
1719.15	0.199036	0.0629773	3.16045	0.00157528	0.0239509	ENSG00000137814	HAUS2|HAUS2	protein_coding
98.2667	-0.794393	0.251359	-3.16039	0.00157559	0.0239509	ENSG00000181215	C4orf50|C4orf50	protein_coding
18373	-0.182099	0.0576294	-3.15983	0.00157863	0.0239767	ENSG00000149639	SOGA1|SOGA1	protein_coding
380.312	0.421756	0.133518	3.1588	0.00158422	0.0240413	ENSG00000224717	RP11-576D8.4|RP11-576D8.4	lincRNA
3282.68	-0.269215	0.0852402	-3.15831	0.00158685	0.0240608	ENSG00000145016	KIAA0226|KIAA0226	protein_coding
265.473	-0.831226	0.263237	-3.15771	0.00159012	0.0240899	ENSG00000155926	SLA|SLA	protein_coding
203.938	0.68041	0.215583	3.15614	0.0015987	0.0241179	ENSG00000131979	GCH1|GCH1	protein_coding
2484.3	-0.411076	0.130245	-3.15617	0.00159857	0.0241179	ENSG00000133302	ANKRD32|ANKRD32	protein_coding
4490.64	-0.426531	0.13513	-3.15645	0.00159704	0.0241179	ENSG00000140181	HERC2P2|HERC2P2	pseudogene
1786.66	0.262899	0.0832934	3.1563	0.00159787	0.0241179	ENSG00000160298	C21orf58|C21orf58	protein_coding
1259.16	0.278702	0.0882862	3.1568	0.00159513	0.0241179	ENSG00000174485	DENND4A|DENND4A	protein_coding
423.9	-0.495911	0.157197	-3.1547	0.00160661	0.0242169	ENSG00000099282	TSPAN15|TSPAN15	protein_coding
124.864	0.797888	0.253046	3.15313	0.0016153	0.0242821	ENSG00000054803	CBLN4|CBLN4	protein_coding
7441.61	0.128979	0.040906	3.15307	0.00161565	0.0242821	ENSG00000106443	PHF14|PHF14	protein_coding
1586.81	0.234041	0.0742206	3.15332	0.00161427	0.0242821	ENSG00000143367	TUFT1|TUFT1	protein_coding
325.216	-0.322746	0.102364	-3.15294	0.00161636	0.0242821	ENSG00000172366	FAM195A|FAM195A	protein_coding
94.8397	-0.584295	0.185371	-3.15202	0.00162143	0.0243378	ENSG00000243978	RGAG1|RGAG1	protein_coding
2123.94	-0.297125	0.0943043	-3.15071	0.00162875	0.0244271	ENSG00000130475	FCHO1|FCHO1	protein_coding
2269.9	0.230678	0.0732358	3.14979	0.00163386	0.0244833	ENSG00000142634	EFHD2|EFHD2	protein_coding
2380.97	-0.222584	0.070675	-3.1494	0.00163608	0.0244961	ENSG00000125945	ZNF436|ZNF436	protein_coding
4177.4	-0.134388	0.0427149	-3.14617	0.00165425	0.0247474	ENSG00000140632	GLYR1|GLYR1	protein_coding
975.361	-0.453031	0.144073	-3.14446	0.00166394	0.0248716	ENSG00000164877	MICALL2|MICALL2	protein_coding
3914.73	-0.283899	0.0903663	-3.14165	0.00167998	0.0250904	ENSG00000183023	SLC8A1|SLC8A1	protein_coding
1490.43	0.244897	0.0779719	3.14084	0.00168463	0.0251389	ENSG00000182372	CLN8|CLN8	protein_coding
1550.03	-0.230784	0.0734851	-3.14055	0.00168631	0.025143	ENSG00000251102	CTBP2P4|CTBP2P4	pseudogene
10647.1	0.159713	0.0508718	3.13951	0.00169229	0.0251902	ENSG00000155093	PTPRN2|PTPRN2	protein_coding
105.89	-0.646845	0.20603	-3.13956	0.001692	0.0251902	ENSG00000224223	GS1-18A18.1|GS1-18A18.1	sense_overlapping
1573.51	-0.19091	0.060861	-3.13681	0.00170796	0.0253813	ENSG00000144161	ZC3H8|ZC3H8	protein_coding
2310.33	0.177808	0.0566807	3.13701	0.00170681	0.0253813	ENSG00000172725	CORO1B|CORO1B	protein_coding
724.852	-0.527602	0.168271	-3.13543	0.00171601	0.0254798	ENSG00000180672	AC007362.1|AC007362.1	pseudogene
10512.5	-0.398828	0.12731	-3.13274	0.00173183	0.0256934	ENSG00000101489	CELF4|CELF4	protein_coding
4222.99	-0.325248	0.10388	-3.13098	0.00174222	0.025826	ENSG00000007402	CACNA2D2|CACNA2D2	protein_coding
917.653	0.242499	0.0774924	3.12933	0.00175206	0.0259505	ENSG00000164307	ERAP1|ERAP1	protein_coding
5558.44	0.133521	0.0426719	3.12902	0.00175392	0.0259565	ENSG00000109436	TBC1D9|TBC1D9	protein_coding
10770	-0.221436	0.0708048	-3.12742	0.00176351	0.0260769	ENSG00000008735	MAPK8IP2|MAPK8IP2	protein_coding
150.288	0.564636	0.180611	3.12625	0.00177052	0.026159	ENSG00000196839	ADA|ADA	protein_coding
1145.79	-0.432467	0.138363	-3.12559	0.00177448	0.0261958	ENSG00000113763	UNC5A|UNC5A	protein_coding
198.603	-0.553606	0.177135	-3.12533	0.00177605	0.0261974	ENSG00000250899	RP11-253E3.3|RP11-253E3.3	processed_transcript
6736.09	-0.149529	0.0478521	-3.12481	0.00177923	0.0262227	ENSG00000079950	STX7|STX7	protein_coding
2635.88	0.137039	0.0438959	3.12192	0.00179677	0.0264595	ENSG00000146085	MUT|MUT	protein_coding
3286.83	-0.151223	0.0484497	-3.12124	0.00180091	0.0264987	ENSG00000012983	MAP4K5|MAP4K5	protein_coding
381.486	-0.277408	0.0888981	-3.12051	0.00180537	0.0265425	ENSG00000138035	PNPT1|PNPT1	protein_coding
6582.46	-0.177863	0.0570039	-3.12019	0.00180736	0.02655	ENSG00000164828	SUN1|SUN1	protein_coding
602.198	0.340959	0.109286	3.11989	0.00180917	0.0265548	ENSG00000183765	CHEK2|CHEK2	protein_coding
1173.55	0.363203	0.116467	3.1185	0.00181773	0.0266586	ENSG00000228118	LOC124685|LOC124685	pseudogene
2000.24	0.475545	0.152555	3.11721	0.00182571	0.0267536	ENSG00000173706	HEG1|HEG1	protein_coding
3088.6	-0.206265	0.0661938	-3.11608	0.00183274	0.0268347	ENSG00000070495	JMJD6|JMJD6	protein_coding
117.984	-0.51282	0.164624	-3.1151	0.00183884	0.026902	ENSG00000089505	CMTM1|CMTM1	protein_coding
191.051	0.596674	0.191626	3.11374	0.00184732	0.0270041	ENSG00000104856	RELB|RELB	protein_coding
680.575	-0.471804	0.151544	-3.11332	0.00184996	0.0270206	ENSG00000243244	STON1|STON1	protein_coding
9353.25	-0.147228	0.0473019	-3.11253	0.00185492	0.0270693	ENSG00000088812	ATRN|ATRN	protein_coding
602.189	0.257858	0.0828516	3.11228	0.00185648	0.0270693	ENSG00000130150	MOSPD2|MOSPD2	protein_coding
4609.76	-0.182993	0.058801	-3.11207	0.00185783	0.0270693	ENSG00000258441	LINC00641|LINC00641	processed_transcript
1579.05	-0.499608	0.160556	-3.11174	0.00185987	0.027077	ENSG00000163536	SERPINI1|SERPINI1	protein_coding
2117.71	0.276761	0.0889569	3.11118	0.00186339	0.0271063	ENSG00000147065	MSN|MSN	protein_coding
50.0713	1.20127	0.386351	3.10927	0.0018755	0.0272603	ENSG00000133135	RNF128|RNF128	protein_coding
1189.45	0.336512	0.108253	3.10857	0.00187996	0.0273029	ENSG00000146426	TIAM2|TIAM2	protein_coding
382.203	0.770347	0.247854	3.10807	0.00188313	0.0273267	ENSG00000116962	NID1|NID1	protein_coding
989.494	-0.1874	0.0603003	-3.10778	0.00188498	0.0273315	ENSG00000101247	NDUFAF5|NDUFAF5	protein_coding
1793.11	0.215148	0.0692347	3.10753	0.0018866	0.0273328	ENSG00000213563	C8orf82|C8orf82	protein_coding
3518.46	-0.401796	0.129314	-3.10714	0.00188904	0.0273461	ENSG00000167971	CASKIN1|CASKIN1	protein_coding
43.0968	0.857448	0.275991	3.1068	0.00189125	0.0273559	ENSG00000138378	STAT4|STAT4	protein_coding
141.015	0.518991	0.167075	3.10634	0.00189419	0.0273763	ENSG00000162946	DISC1|DISC1	protein_coding
4116.69	0.247098	0.0795856	3.10481	0.00190399	0.0274958	ENSG00000089248	ERP29|ERP29	protein_coding
3176.79	0.159035	0.0512339	3.1041	0.00190858	0.0275398	ENSG00000170852	KBTBD2|KBTBD2	protein_coding
382.811	0.390515	0.125821	3.10374	0.00191088	0.0275509	ENSG00000198692	EIF1AY|EIF1AY	protein_coding
4399.19	0.339018	0.109243	3.10332	0.00191362	0.0275681	ENSG00000002586	CD99|CD99	protein_coding
994.322	0.210946	0.0679892	3.10264	0.00191805	0.0276098	ENSG00000081870	HSPB11|HSPB11	protein_coding
92.5995	-1.13704	0.366607	-3.10153	0.00192524	0.027691	ENSG00000154188	ANGPT1|ANGPT1	protein_coding
7429.73	0.197546	0.0637057	3.10092	0.0019292	0.0277257	ENSG00000159788	RGS12|RGS12	protein_coding
4055.73	0.235462	0.0759615	3.09975	0.00193683	0.0278131	ENSG00000167670	CHAF1A|CHAF1A	protein_coding
7708.9	-0.326233	0.105302	-3.09808	0.00194781	0.0279036	ENSG00000079102	RUNX1T1|RUNX1T1	protein_coding
133.916	-1.64459	0.530774	-3.09848	0.00194516	0.0279036	ENSG00000140873	ADAMTS18|ADAMTS18	protein_coding
166.145	0.492112	0.158835	3.09827	0.00194655	0.0279036	ENSG00000160602	NEK8|NEK8	protein_coding
1364.17	0.167556	0.0540942	3.09749	0.00195168	0.0279367	ENSG00000157349	DDX19B|DDX19B	protein_coding
4583.57	-0.367792	0.118834	-3.09502	0.00196799	0.0281476	ENSG00000066468	FGFR2|FGFR2	protein_coding
1920.44	-0.203141	0.065663	-3.09368	0.00197687	0.0282521	ENSG00000196911	KPNA5|KPNA5	protein_coding
2199.64	-0.24876	0.0804251	-3.09307	0.00198098	0.028268	ENSG00000150627	WDR17|WDR17	protein_coding
738.728	-0.34496	0.111527	-3.09305	0.00198114	0.028268	ENSG00000181274	FRAT2|FRAT2	protein_coding
1241.06	-0.398282	0.128813	-3.09194	0.00198856	0.0283167	ENSG00000108352	RAPGEFL1|RAPGEFL1	protein_coding
2081.32	-0.47161	0.152561	-3.09129	0.00199286	0.0283167	ENSG00000120594	PLXDC2|PLXDC2	protein_coding
2216.68	0.213925	0.0691815	3.09223	0.00198661	0.0283167	ENSG00000140455	USP3|USP3	protein_coding
23163.3	-0.118547	0.038351	-3.09112	0.00199404	0.0283167	ENSG00000160007	ARHGAP35|ARHGAP35	protein_coding
1744.64	-0.226445	0.0732432	-3.09168	0.00199026	0.0283167	ENSG00000163444	TMEM183A|TMEM183A	protein_coding
46.8323	0.767541	0.248267	3.09159	0.00199089	0.0283167	ENSG00000213686	DUSP8P1|DUSP8P1	pseudogene
3001.45	-0.171671	0.0555556	-3.09008	0.00200104	0.0283935	ENSG00000143179	UCK2|UCK2	protein_coding
4381.28	-0.537117	0.173924	-3.08823	0.00201355	0.0285484	ENSG00000081479	LRP2|LRP2	protein_coding
2428.78	-0.167278	0.0542189	-3.08523	0.00203393	0.0288145	ENSG00000135655	USP15|USP15	protein_coding
753.515	-0.293001	0.0950387	-3.08297	0.00204948	0.0290119	ENSG00000004660	CAMKK1|CAMKK1	protein_coding
1626.6	-0.496315	0.16111	-3.0806	0.00206583	0.0292203	ENSG00000215475	SIAH3|SIAH3	protein_coding
1768.14	0.232159	0.075373	3.08013	0.00206911	0.0292205	ENSG00000109689	STIM2|STIM2	protein_coding
4002.13	-0.146577	0.0475853	-3.0803	0.00206795	0.0292205	ENSG00000114030	KPNA1|KPNA1	protein_coding
5349.7	0.1721	0.0558828	3.07965	0.00207243	0.0292442	ENSG00000135334	AKIRIN2|AKIRIN2	protein_coding
949.599	0.332155	0.107865	3.07937	0.00207439	0.0292489	ENSG00000173548	SNX33|SNX33	protein_coding
1192.28	0.205582	0.066819	3.0767	0.00209306	0.029489	ENSG00000137944	CCBL2|CCBL2	protein_coding
694.864	-0.267179	0.0868626	-3.07588	0.00209883	0.0295469	ENSG00000112365	ZBTB24|ZBTB24	protein_coding
394.129	0.466351	0.151637	3.07543	0.00210196	0.0295564	ENSG00000102265	TIMP1|TIMP1	protein_coding
1207.74	-0.225305	0.0732624	-3.07532	0.0021028	0.0295564	ENSG00000241945	PWP2|PWP2	protein_coding
458.099	0.478893	0.155944	3.07092	0.002134	0.0299714	ENSG00000147402	GABRQ|GABRQ	protein_coding
4911.42	-0.144218	0.0469895	-3.06916	0.00214661	0.0301248	ENSG00000111731	C2CD5|C2CD5	protein_coding
1286.34	0.218355	0.0711947	3.067	0.00216215	0.0303193	ENSG00000181873	IBA57|IBA57	protein_coding
2107.93	0.20208	0.0659023	3.06636	0.00216681	0.0303608	ENSG00000086666	ZFAND6|ZFAND6	protein_coding
6554.92	-0.177261	0.0578436	-3.06448	0.0021805	0.0305288	ENSG00000125484	GTF3C4|GTF3C4	protein_coding
3899.16	-0.268713	0.0877058	-3.0638	0.00218548	0.0305746	ENSG00000067836	ROGDI|ROGDI	protein_coding
755.665	0.345988	0.112947	3.06327	0.00218935	0.0306047	ENSG00000024526	DEPDC1|DEPDC1	protein_coding
8472.45	-0.121645	0.0397155	-3.0629	0.002192	0.0306153	ENSG00000029725	RABEP1|RABEP1	protein_coding
9417.71	0.14548	0.0475008	3.0627	0.00219352	0.0306153	ENSG00000112308	C6orf62|C6orf62	protein_coding
10098.7	-0.149307	0.048789	-3.06025	0.00221149	0.030842	ENSG00000034053	APBA2|APBA2	protein_coding
2209.87	-0.210204	0.0687579	-3.05716	0.00223444	0.0311378	ENSG00000140538	NTRK3|NTRK3	protein_coding
2154.95	0.298682	0.0977938	3.0542	0.00225664	0.0314228	ENSG00000092853	CLSPN|CLSPN	protein_coding
463.11	-0.261714	0.0857228	-3.05303	0.00226545	0.031521	ENSG00000163597	SNHG16|SNHG16	processed_transcript
2805.06	0.333108	0.10918	3.05099	0.00228086	0.0316615	ENSG00000113108	APBB3|APBB3	protein_coding
304.337	0.341012	0.11176	3.05129	0.00227862	0.0316615	ENSG00000167920	TMEM99|TMEM99	protein_coding
127.033	0.623833	0.204466	3.05103	0.00228055	0.0316615	ENSG00000266045	RP11-466P24.7|RP11-466P24.7	lincRNA
383.206	0.396638	0.130136	3.04787	0.00230466	0.0319672	ENSG00000079335	CDC14A|CDC14A	protein_coding
1447.31	-0.286458	0.0940317	-3.0464	0.002316	0.0320995	ENSG00000121871	SLITRK3|SLITRK3	protein_coding
7023.09	-0.16474	0.0540863	-3.04587	0.00232008	0.0321312	ENSG00000267427	CTC-503J8.6|CTC-503J8.6	lincRNA
3503.99	0.185579	0.0609519	3.04468	0.00232925	0.0322332	ENSG00000101849	TBL1X|TBL1X	protein_coding
2384.92	0.342917	0.112637	3.04445	0.00233109	0.0322338	ENSG00000159388	BTG2|BTG2	protein_coding
1191.37	-0.343029	0.112826	-3.04032	0.00236324	0.032628	ENSG00000077616	NAALAD2|NAALAD2	protein_coding
12395.1	0.326882	0.107512	3.04041	0.00236253	0.032628	ENSG00000184486	POU3F2|POU3F2	protein_coding
795.446	0.221977	0.0730166	3.04009	0.0023651	0.0326285	ENSG00000165113	GKAP1|GKAP1	protein_coding
3481.42	-0.154128	0.0507153	-3.03909	0.00237297	0.032712	ENSG00000160803	UBQLN4|UBQLN4	protein_coding
243.713	0.387162	0.127425	3.03837	0.00237864	0.0327145	ENSG00000181826	RELL1|RELL1	protein_coding
2734.57	0.416817	0.137168	3.03874	0.00237568	0.0327145	ENSG00000182568	SATB1|SATB1	protein_coding
8283.14	-0.375021	0.123426	-3.03844	0.0023781	0.0327145	ENSG00000185008	ROBO2|ROBO2	protein_coding
3760.6	-0.212831	0.0701266	-3.03496	0.00240571	0.0330615	ENSG00000171723	GPHN|GPHN	protein_coding
36.0536	-0.930408	0.307046	-3.03019	0.00244402	0.0335622	ENSG00000164756	SLC30A8|SLC30A8	protein_coding
6739.31	-0.235914	0.077874	-3.02943	0.00245018	0.033621	ENSG00000110697	PITPNM1|PITPNM1	protein_coding
113.536	0.754067	0.249024	3.02809	0.00246106	0.0336928	ENSG00000137825	ITPKA|ITPKA	protein_coding
666.419	0.427149	0.141054	3.02826	0.00245966	0.0336928	ENSG00000155366	RHOC|RHOC	protein_coding
50.483	0.762636	0.25184	3.02825	0.00245971	0.0336928	ENSG00000230756	RHOQP3|RHOQP3	pseudogene
44.3765	0.896835	0.29626	3.02718	0.00246844	0.033768	ENSG00000253731	PCDHGA6|PCDHGA6	protein_coding
125.265	0.51247	0.16935	3.02611	0.00247726	0.0338628	ENSG00000109107	ALDOC|ALDOC	protein_coding
148.891	0.490305	0.162072	3.02522	0.00248449	0.0339357	ENSG00000237264	FTH1P11|FTH1P11	pseudogene
1922.46	-0.170469	0.056382	-3.02346	0.00249903	0.0340047	ENSG00000071994	PDCD2|PDCD2	protein_coding
6939.69	0.238962	0.0790242	3.02391	0.00249529	0.0340047	ENSG00000101972	STAG2|STAG2	protein_coding
4866.76	-0.27845	0.0920909	-3.02364	0.00249751	0.0340047	ENSG00000126878	AIF1L|AIF1L	protein_coding
771.078	-0.336315	0.111203	-3.02433	0.00249184	0.0340047	ENSG00000172159	FRMD3|FRMD3	protein_coding
2465.49	-0.168274	0.0556478	-3.02391	0.00249534	0.0340047	ENSG00000178177	LCORL|LCORL	protein_coding
9554.24	-0.20944	0.0692871	-3.02279	0.00250455	0.0340539	ENSG00000114573	ATP6V1A|ATP6V1A	protein_coding
838.173	0.274199	0.0907911	3.0201	0.00252688	0.0343315	ENSG00000121769	FABP3|FABP3	protein_coding
3176.21	0.198714	0.0658381	3.01822	0.00254262	0.0345192	ENSG00000178585	CTNNBIP1|CTNNBIP1	protein_coding
675.893	-0.248307	0.0823003	-3.01708	0.00255221	0.0345969	ENSG00000065057	NTHL1|NTHL1	protein_coding
152.581	0.736141	0.243974	3.01729	0.00255045	0.0345969	ENSG00000214140	PRCD|PRCD	protein_coding
196.476	-0.739407	0.245122	-3.01649	0.00255721	0.0346384	ENSG00000183691	NOG|NOG	protein_coding
125.998	-0.747816	0.248034	-3.01498	0.00256998	0.0347851	ENSG00000165084	C8orf34|C8orf34	protein_coding
64.5267	1.12356	0.372981	3.01238	0.00259211	0.0350582	ENSG00000009950	MLXIPL|MLXIPL	protein_coding
5121.8	-0.161261	0.0535844	-3.00949	0.00261688	0.0353175	ENSG00000163602	RYBP|RYBP	protein_coding
2785.77	-0.329648	0.109524	-3.00983	0.00261393	0.0353175	ENSG00000198598	MMP17|MMP17	protein_coding
301.241	-0.405947	0.134891	-3.00945	0.0026172	0.0353175	ENSG00000227590	ATP5G1P5|ATP5G1P5	pseudogene
10863.7	0.258669	0.0860061	3.00757	0.0026335	0.0355106	ENSG00000044115	CTNNA1|CTNNA1	protein_coding
457.268	0.317677	0.105638	3.00723	0.0026364	0.035523	ENSG00000129173	E2F8|E2F8	protein_coding
1865.75	0.194826	0.0648153	3.00586	0.00264829	0.0356268	ENSG00000137500	CCDC90B|CCDC90B	protein_coding
5017.1	-0.436438	0.145206	-3.00566	0.00265007	0.0356268	ENSG00000144369	FAM171B|FAM171B	protein_coding
960.784	-0.33115	0.110161	-3.00606	0.00264657	0.0356268	ENSG00000182173	TSEN54|TSEN54	protein_coding
302.556	0.368474	0.122627	3.00484	0.00265721	0.0356437	ENSG00000126453	BCL2L12|BCL2L12	protein_coding
2058.15	0.189792	0.0631623	3.00483	0.00265731	0.0356437	ENSG00000136280	CCM2|CCM2	protein_coding
12258.8	-0.220166	0.0732609	-3.00523	0.00265384	0.0356437	ENSG00000178209	PLEC|PLEC	protein_coding
848.024	-0.305928	0.101853	-3.00363	0.00266778	0.0357575	ENSG00000162302	RPS6KA4|RPS6KA4	protein_coding
2214.7	0.137998	0.045952	3.0031	0.00267247	0.0357935	ENSG00000157538	DSCR3|DSCR3	protein_coding
6156.32	-0.366622	0.122103	-3.00257	0.00267708	0.0358284	ENSG00000172260	NEGR1|NEGR1	protein_coding
10583.6	-0.253052	0.0843055	-3.0016	0.00268563	0.035916	ENSG00000187109	NAP1L1|NAP1L1	protein_coding
2411.39	0.301008	0.10034	2.99987	0.00270097	0.0360673	ENSG00000183856	IQGAP3|IQGAP3	protein_coding
721.645	-0.321235	0.107081	-2.99992	0.0027005	0.0360673	ENSG00000260075	NSFP1|NSFP1	pseudogene
14282	-0.129719	0.0432483	-2.99941	0.00270502	0.0360945	ENSG00000086061	DNAJA1|DNAJA1	protein_coding
8979.28	-0.180319	0.0601299	-2.99883	0.00271022	0.0361101	ENSG00000066032	CTNNA2|CTNNA2	protein_coding
466.487	0.269522	0.0898737	2.99889	0.00270963	0.0361101	ENSG00000113734	BNIP1|BNIP1	protein_coding
542.8	0.335533	0.112054	2.9944	0.00274987	0.0366111	ENSG00000106077	ABHD11|ABHD11	protein_coding
945.945	-0.240325	0.080287	-2.99332	0.00275961	0.0367134	ENSG00000123545	NDUFAF4|NDUFAF4	protein_coding
46854.6	0.201046	0.0671734	2.99295	0.00276299	0.0367277	ENSG00000105426	PTPRS|PTPRS	protein_coding
4993.83	0.418043	0.139685	2.99275	0.00276478	0.0367277	ENSG00000144596	GRIP2|GRIP2	processed_transcript
14108.1	-0.187125	0.0625377	-2.99219	0.00276983	0.0367675	ENSG00000183044	ABAT|ABAT	protein_coding
2528.49	0.373656	0.124921	2.99113	0.00277946	0.036868	ENSG00000105926	MPP6|MPP6	protein_coding
1062.4	0.203713	0.0681262	2.99023	0.00278771	0.03695	ENSG00000136463	TACO1|TACO1	protein_coding
2266.99	0.208211	0.0697223	2.9863	0.0028238	0.0374007	ENSG00000075142	SRI|SRI	protein_coding
1702.85	0.197952	0.0662981	2.98579	0.0028285	0.0374353	ENSG00000234456	MAGI2-AS3|MAGI2-AS3	processed_transcript
8540.38	0.199661	0.0668799	2.98537	0.00283235	0.0374534	ENSG00000174705	SH3PXD2B|SH3PXD2B	protein_coding
11991.2	-0.198566	0.0665171	-2.98519	0.00283405	0.0374534	ENSG00000182175	RGMA|RGMA	protein_coding
10355.9	-0.224125	0.0750954	-2.98454	0.00284009	0.0375055	ENSG00000005249	PRKAR2B|PRKAR2B	protein_coding
517.909	-0.441604	0.147996	-2.98388	0.00284616	0.0375402	ENSG00000111696	NT5DC3|NT5DC3	protein_coding
622.777	-0.298464	0.100028	-2.9838	0.00284691	0.0375402	ENSG00000111885	MAN1A1|MAN1A1	protein_coding
589.225	-0.456103	0.152888	-2.98324	0.00285214	0.0375815	ENSG00000163686	ABHD6|ABHD6	protein_coding
1631.07	-0.204198	0.0684631	-2.9826	0.00285807	0.0376319	ENSG00000122824	NUDT10|NUDT10	protein_coding
1907.19	-0.377962	0.12675	-2.98195	0.00286419	0.0376643	ENSG00000170396	ZNF804A|ZNF804A	protein_coding
875.474	0.277567	0.0930842	2.98189	0.00286474	0.0376643	ENSG00000196517	SLC6A9|SLC6A9	protein_coding
47492.2	-0.168759	0.0566059	-2.9813	0.00287029	0.0377097	ENSG00000115266	APC2|APC2	protein_coding
2986.74	-0.190002	0.0637438	-2.98072	0.00287576	0.0377507	ENSG00000111052	LIN7A|LIN7A	protein_coding
210.497	-0.879898	0.295217	-2.98052	0.00287763	0.0377507	ENSG00000139292	LGR5|LGR5	protein_coding
726.604	0.304954	0.102448	2.97667	0.00291396	0.0381993	ENSG00000104671	DCTN6|DCTN6	protein_coding
7738.95	0.185187	0.0623015	2.97243	0.00295451	0.0387025	ENSG00000118263	KLF7|KLF7	protein_coding
3375.13	0.185171	0.0623264	2.97099	0.00296841	0.0388563	ENSG00000065802	ASB1|ASB1	protein_coding
5484.23	-0.184208	0.0620119	-2.97052	0.00297294	0.038868	ENSG00000111670	GNPTAB|GNPTAB	protein_coding
1323.72	0.296235	0.0997273	2.97045	0.00297365	0.038868	ENSG00000129187	DCTD|DCTD	protein_coding
1302.79	-0.19445	0.0655014	-2.96864	0.00299122	0.0390691	ENSG00000177971	IMP3|IMP3	protein_coding
4785.14	-0.427988	0.144186	-2.96831	0.00299445	0.0390827	ENSG00000060718	COL11A1|COL11A1	protein_coding
13699.5	-0.234999	0.0792044	-2.967	0.00300725	0.0392213	ENSG00000072071	LPHN1|LPHN1	protein_coding
2662.51	-0.140781	0.0474601	-2.9663	0.00301402	0.039281	ENSG00000071189	SNX13|SNX13	protein_coding
5675.15	-0.136088	0.0458883	-2.96564	0.0030205	0.0393368	ENSG00000169139	UBE2V2|UBE2V2	protein_coding
20118.3	0.170491	0.057509	2.9646	0.00303082	0.0394425	ENSG00000133872	TMEM66|TMEM66	protein_coding
2747.35	0.302499	0.102063	2.96384	0.00303829	0.039511	ENSG00000109805	NCAPG|NCAPG	protein_coding
1696.97	0.224233	0.0756754	2.96309	0.00304566	0.0395494	ENSG00000135541	AHI1|AHI1	protein_coding
1490.89	-0.26533	0.0895429	-2.96316	0.00304503	0.0395494	ENSG00000164086	DUSP7|DUSP7	protein_coding
852.447	0.221816	0.0748684	2.96274	0.00304914	0.0395558	ENSG00000130023	ERMARD|ERMARD	protein_coding
4199.31	-0.156568	0.0528484	-2.9626	0.00305057	0.0395558	ENSG00000164638	SLC29A4|SLC29A4	protein_coding
1821.57	0.429676	0.145051	2.96223	0.00305422	0.0395744	ENSG00000005513	SOX8|SOX8	protein_coding
1039.7	-0.30456	0.10285	-2.96122	0.00306425	0.0396757	ENSG00000152642	GPD1L|GPD1L	protein_coding
2316.27	-0.157331	0.0531425	-2.96056	0.00307085	0.0397325	ENSG00000114098	ARMC8|ARMC8	protein_coding
6311.99	-0.180803	0.0611135	-2.95849	0.00309155	0.0399713	ENSG00000143093	STRIP1|STRIP1	protein_coding
210.255	0.616851	0.208541	2.95793	0.00309712	0.0400146	ENSG00000180287	PLD5|PLD5	protein_coding
867.264	0.213123	0.0720969	2.95606	0.00311598	0.0402291	ENSG00000159352	PSMD4|PSMD4	protein_coding
267.873	-0.612309	0.207234	-2.95467	0.00313001	0.0403812	ENSG00000160867	FGFR4|FGFR4	protein_coding
1094.38	0.223512	0.0756693	2.9538	0.00313883	0.0404659	ENSG00000166024	R3HCC1L|R3HCC1L	protein_coding
806.255	0.372738	0.126217	2.95315	0.00314548	0.0405224	ENSG00000100439	ABHD4|ABHD4	protein_coding
429.451	0.398922	0.135095	2.95289	0.00314814	0.0405275	ENSG00000185043	CIB1|CIB1	protein_coding
522.164	0.262106	0.0887959	2.95178	0.00315951	0.0406446	ENSG00000112234	FBXL4|FBXL4	protein_coding
4036.7	-0.212658	0.0720842	-2.95014	0.00317634	0.0408318	ENSG00000156642	NPTN|NPTN	protein_coding
1465.35	-0.265931	0.0901781	-2.94895	0.00318854	0.0409593	ENSG00000150672	DLG2|DLG2	protein_coding
1428.05	-0.216804	0.0735362	-2.94826	0.00319564	0.0410168	ENSG00000099821	POLRMT|POLRMT	protein_coding
419.521	0.370863	0.125798	2.94807	0.0031976	0.0410168	ENSG00000183260	ABHD16B|ABHD16B	protein_coding
1124.55	-0.421527	0.143038	-2.94696	0.00320917	0.0411063	ENSG00000152969	JAKMIP1|JAKMIP1	protein_coding
764.956	-0.203653	0.0691028	-2.94709	0.00320775	0.0411063	ENSG00000178502	KLHL11|KLHL11	protein_coding
3579.75	0.132743	0.0450579	2.94605	0.00321856	0.0411971	ENSG00000110330	BIRC2|BIRC2	protein_coding
3384.87	-0.160576	0.0545275	-2.94486	0.00323096	0.0413262	ENSG00000116406	EDEM3|EDEM3	protein_coding
3464.29	0.166076	0.0564125	2.94396	0.00324045	0.0413591	ENSG00000049239	H6PD|H6PD	protein_coding
1794.89	-0.167768	0.0569833	-2.94416	0.00323832	0.0413591	ENSG00000186416	NKRF|NKRF	protein_coding
2563.74	0.266422	0.0904975	2.94397	0.00324029	0.0413591	ENSG00000215218	UBE2QL1|UBE2QL1	protein_coding
21104.4	0.116082	0.0394388	2.94335	0.00324681	0.0414107	ENSG00000131473	ACLY|ACLY	protein_coding
24987.7	0.130315	0.0443289	2.93973	0.00328503	0.0418566	ENSG00000163539	CLASP2|CLASP2	protein_coding
56.0211	0.891585	0.303302	2.93959	0.00328645	0.0418566	ENSG00000167244	IGF2|IGF2	protein_coding
4198.11	-0.169178	0.0575708	-2.93861	0.00329687	0.0419596	ENSG00000110931	CAMKK2|CAMKK2	protein_coding
63.4809	0.913223	0.310921	2.93716	0.00331237	0.0421	ENSG00000147041	SYTL5|SYTL5	protein_coding
487.192	0.258625	0.0880535	2.93713	0.00331261	0.0421	ENSG00000213493	ACTN4P1|ACTN4P1	pseudogene
153.084	-0.778075	0.265163	-2.93433	0.00334272	0.0424525	ENSG00000188011	CXXC11|CXXC11	protein_coding
1723.08	-0.307276	0.104787	-2.93238	0.00336377	0.0426895	ENSG00000154654	NCAM2|NCAM2	protein_coding
5792.25	-0.328752	0.112147	-2.93144	0.00337397	0.0427584	ENSG00000018236	CNTN1|CNTN1	protein_coding
816.291	0.287738	0.0981539	2.9315	0.00337327	0.0427584	ENSG00000156831	NSMCE2|NSMCE2	protein_coding
1110.47	0.224671	0.0766742	2.9302	0.00338742	0.0428985	ENSG00000085999	RAD54L|RAD54L	protein_coding
8216.74	-0.653784	0.223161	-2.92965	0.00339346	0.0429447	ENSG00000164076	CAMKV|CAMKV	protein_coding
4330.26	-0.209315	0.0714607	-2.9291	0.00339948	0.0429602	ENSG00000156475	PPP2R2B|PPP2R2B	protein_coding
18755.6	-0.431396	0.147279	-2.92912	0.00339925	0.0429602	ENSG00000196159	FAT4|FAT4	protein_coding
132.399	-0.596909	0.203834	-2.92841	0.00340697	0.0430244	ENSG00000267651	RP11-95O2.1|RP11-95O2.1	lincRNA
545.881	-0.56032	0.191397	-2.92753	0.00341663	0.043116	ENSG00000243444	PALM2|PALM2	protein_coding
549.002	0.360087	0.123026	2.92693	0.00342328	0.0431695	ENSG00000121211	MND1|MND1	protein_coding
46.519	-0.742927	0.253922	-2.92581	0.00343565	0.0432949	ENSG00000106526	ACTR3C|ACTR3C	protein_coding
1570.9	-0.166171	0.0568251	-2.92426	0.00345275	0.0434798	ENSG00000126226	PCID2|PCID2	protein_coding
6164.37	-0.109841	0.0375825	-2.92267	0.00347048	0.0436111	ENSG00000078140	UBE2K|UBE2K	protein_coding
8619.44	-0.398837	0.136461	-2.92272	0.00346994	0.0436111	ENSG00000120251	GRIA2|GRIA2	protein_coding
1192.37	0.219182	0.074991	2.92278	0.00346927	0.0436111	ENSG00000204438	GPANK1|GPANK1	protein_coding
523.879	0.276881	0.0947784	2.92135	0.00348518	0.0437651	ENSG00000136932	C9orf156|C9orf156	protein_coding
1910.29	0.261951	0.0897099	2.91998	0.00350054	0.0439273	ENSG00000110002	VWA5A|VWA5A	protein_coding
361.008	-0.288199	0.0987468	-2.91856	0.00351651	0.0440967	ENSG00000258712	CXADRP2|CXADRP2	pseudogene
752.877	0.267557	0.0917516	2.9161	0.00354441	0.0444155	ENSG00000049860	HEXB|HEXB	protein_coding
36.6497	1.1026	0.378287	2.91471	0.00356017	0.0445818	ENSG00000128052	KDR|KDR	protein_coding
37.6905	1.03092	0.353862	2.91332	0.00357606	0.0447494	ENSG00000166415	WDR72|WDR72	protein_coding
4704.8	0.125969	0.0432476	2.91273	0.00358282	0.0448028	ENSG00000170464	DNAJC18|DNAJC18	protein_coding
2603.89	-0.184648	0.0634247	-2.9113	0.0035993	0.0449375	ENSG00000100413	POLR3H|POLR3H	protein_coding
17720.8	0.313292	0.107618	2.91114	0.00360112	0.0449375	ENSG00000171316	CHD7|CHD7	protein_coding
208095	0.201855	0.0693379	2.91118	0.0036007	0.0449375	ENSG00000184009	ACTG1|ACTG1	protein_coding
1565.95	0.240404	0.082606	2.91025	0.00361141	0.0450031	ENSG00000077152	UBE2T|UBE2T	protein_coding
8071.35	0.273243	0.0938836	2.91044	0.00360919	0.0450031	ENSG00000148516	ZEB1|ZEB1	protein_coding
651.256	-0.279897	0.0961884	-2.90989	0.00361561	0.0450241	ENSG00000183833	MAATS1|MAATS1	protein_coding
2628.14	-0.253552	0.0871705	-2.90869	0.00362945	0.04511	ENSG00000121057	AKAP1|AKAP1	protein_coding
1139.56	-1.38243	0.475283	-2.90864	0.00363006	0.04511	ENSG00000125968	ID1|ID1	protein_coding
131.17	0.560189	0.192587	2.90876	0.00362862	0.04511	ENSG00000264207	RP11-196G18.23|RP11-196G18.23	antisense
4190.2	0.334094	0.114878	2.90825	0.00363452	0.0451341	ENSG00000171848	RRM2|RRM2	protein_coding
6504.6	-0.206403	0.0709819	-2.90782	0.00363952	0.0451649	ENSG00000165572	KBTBD6|KBTBD6	protein_coding
580.858	0.38688	0.133182	2.90491	0.00367363	0.0455251	ENSG00000005059	CCDC109B|CCDC109B	protein_coding
11400.7	-0.14783	0.0508891	-2.90494	0.0036732	0.0455251	ENSG00000180900	SCRIB|SCRIB	protein_coding
3490.03	-0.179466	0.0618115	-2.90344	0.00369085	0.0457069	ENSG00000186187	ZNRF1|ZNRF1	protein_coding
3387.82	0.31356	0.10803	2.90254	0.00370154	0.0458075	ENSG00000146670	CDCA5|CDCA5	protein_coding
370.742	-1.41537	0.487703	-2.90211	0.00370658	0.0458382	ENSG00000177469	PTRF|PTRF	protein_coding
3607.35	-0.203373	0.0700943	-2.90142	0.0037147	0.0459069	ENSG00000007541	PIGQ|PIGQ	protein_coding
1024.52	0.189021	0.0652112	2.8986	0.00374833	0.0462906	ENSG00000269430	LRRC3DN|LRRC3DN	protein_coding
5977.17	0.145059	0.0500702	2.89712	0.00376609	0.0464712	ENSG00000102054	RBBP7|RBBP7	protein_coding
5923.18	-0.109389	0.0377602	-2.89695	0.00376815	0.0464712	ENSG00000112290	WASF1|WASF1	protein_coding
4099.37	-0.17524	0.0604965	-2.8967	0.0037711	0.0464756	ENSG00000073711	PPP2R3A|PPP2R3A	protein_coding
2360.91	-0.24505	0.0846492	-2.89489	0.00379294	0.0466805	ENSG00000149328	GLB1L2|GLB1L2	protein_coding
720.828	-0.370603	0.128017	-2.89494	0.00379233	0.0466805	ENSG00000157388	CACNA1D|CACNA1D	protein_coding
749.847	0.245134	0.0847208	2.89344	0.00381053	0.0468423	ENSG00000105617	LENG1|LENG1	protein_coding
367.155	0.427492	0.147749	2.89337	0.00381131	0.0468423	ENSG00000260630	SNAI3-AS1|SNAI3-AS1	antisense
9279.12	-0.305206	0.105496	-2.89306	0.00381507	0.0468563	ENSG00000164742	ADCY1|ADCY1	protein_coding
1685.31	-0.332839	0.115083	-2.89217	0.00382586	0.0469244	ENSG00000132359	RAP1GAP2|RAP1GAP2	protein_coding
5641.4	-0.162264	0.0561007	-2.89237	0.0038235	0.0469244	ENSG00000213160	KLHL23|KLHL23	protein_coding
4729.53	-0.470758	0.162822	-2.89124	0.00383726	0.047032	ENSG00000155760	FZD7|FZD7	protein_coding
2939.71	-0.1639	0.0567124	-2.89003	0.00385206	0.0471812	ENSG00000187257	RSBN1L|RSBN1L	protein_coding
3668.8	0.15695	0.0543737	2.88651	0.00389545	0.0476474	ENSG00000120889	TNFRSF10B|TNFRSF10B	protein_coding
4027.04	-0.278961	0.0966394	-2.88661	0.00389412	0.0476474	ENSG00000140937	CDH11|CDH11	protein_coding
1752.17	-0.260983	0.0904638	-2.88494	0.00391484	0.0478519	ENSG00000188613	NANOS1|NANOS1	protein_coding
1370.43	-0.209705	0.0727451	-2.88274	0.00394232	0.048155	ENSG00000136444	RSAD1|RSAD1	protein_coding
6071.69	-0.221395	0.0768059	-2.88252	0.00394503	0.0481551	ENSG00000103056	SMPD3|SMPD3	protein_coding
1767.08	0.273764	0.0949883	2.88208	0.00395055	0.0481898	ENSG00000177119	ANO6|ANO6	protein_coding
232.017	0.389974	0.135325	2.88176	0.00395456	0.0482057	ENSG00000254901	MEF2BNB|MEF2BNB	protein_coding
98.6713	-0.941897	0.326909	-2.88122	0.00396141	0.0482564	ENSG00000038295	TLL1|TLL1	protein_coding
16520.4	-0.179485	0.0623092	-2.88055	0.00396976	0.0483253	ENSG00000187189	TSPYL4|TSPYL4	protein_coding
4170.78	-0.210341	0.0730682	-2.87869	0.00399331	0.048579	ENSG00000087095	NLK|NLK	protein_coding
2613.65	0.218273	0.07584	2.87807	0.00400112	0.0486409	ENSG00000139641	ESYT1|ESYT1	protein_coding
3767.13	-0.295399	0.102701	-2.87632	0.00402346	0.0488131	ENSG00000136531	SCN2A|SCN2A	protein_coding
65.9778	1.92165	0.668019	2.87664	0.00401934	0.0488131	ENSG00000160307	S100B|S100B	protein_coding
75.8312	0.662588	0.230358	2.87634	0.0040231	0.0488131	ENSG00000221953	C1orf229|C1orf229	protein_coding
3413.12	0.429012	0.149267	2.87412	0.00405157	0.0490876	ENSG00000005108	THSD7A|THSD7A	protein_coding
399.984	0.318275	0.110736	2.87419	0.00405065	0.0490876	ENSG00000116678	LEPR|LEPR	protein_coding
2376.11	0.165409	0.0575597	2.87369	0.00405705	0.0490998	ENSG00000099617	EFNA2|EFNA2	protein_coding
152.76	0.417559	0.145308	2.87361	0.00405806	0.0490998	ENSG00000237623	RP11-571E6.1|RP11-571E6.1	pseudogene
875.944	-0.248933	0.0867194	-2.87056	0.0040974	0.0495423	ENSG00000196372	ASB13|ASB13	protein_coding
57.0379	0.997072	0.347434	2.86982	0.00410707	0.0495588	ENSG00000134802	SLC43A3|SLC43A3	protein_coding
855.715	0.222383	0.0774873	2.86993	0.0041056	0.0495588	ENSG00000183340	JRKL|JRKL	protein_coding
228.413	1.19091	0.414973	2.86985	0.00410669	0.0495588	ENSG00000185432	METTL7A|METTL7A	protein_coding
224.806	0.43291	0.150873	2.86937	0.0041129	0.0495624	ENSG00000103381	CPPED1|CPPED1	protein_coding
499.157	-0.34733	0.121041	-2.86952	0.00411092	0.0495624	ENSG00000175354	PTPN2|PTPN2	protein_coding
992.43	0.263142	0.0917176	2.86905	0.0041171	0.0495796	ENSG00000185339	TCN2|TCN2	protein_coding
2791.85	0.228821	0.0798315	2.8663	0.00415294	0.0498934	ENSG00000123989	CHPF|CHPF	protein_coding
1289.86	-0.516363	0.18014	-2.86644	0.00415111	0.0498934	ENSG00000149527	PLCH2|PLCH2	protein_coding
2228.9	-0.324324	0.113155	-2.8662	0.0041543	0.0498934	ENSG00000185985	SLITRK2|SLITRK2	protein_coding
511.996	-0.246798	0.0861053	-2.86624	0.00415385	0.0498934	ENSG00000257350	RP11-616L12.4|RP11-616L12.4	pseudogene
5462.8	-0.129944	0.0453652	-2.86441	0.00417793	0.0501403	ENSG00000141098	GFOD2|GFOD2	protein_coding
2441.3	-0.152878	0.0533754	-2.86421	0.00418046	0.0501403	ENSG00000145782	ATG12|ATG12	protein_coding
420.401	-0.979934	0.342199	-2.86364	0.00418809	0.0501982	ENSG00000164161	HHIP|HHIP	protein_coding
89.7176	1.13636	0.39693	2.86288	0.00419813	0.0502849	ENSG00000253537	PCDHGA7|PCDHGA7	protein_coding
4147.96	-0.176701	0.0617307	-2.86246	0.00420369	0.0503178	ENSG00000111412	C12orf49|C12orf49	protein_coding
24586.6	0.147274	0.0514545	2.86221	0.00420698	0.0503236	ENSG00000038382	TRIO|TRIO	protein_coding
242.613	0.394691	0.137917	2.8618	0.00421242	0.050355	ENSG00000164465	DCBLD1|DCBLD1	protein_coding
2979.41	-0.151134	0.0528622	-2.85903	0.0042494	0.0507632	ENSG00000175087	PDIK1L|PDIK1L	protein_coding
669.297	0.364928	0.127745	2.85669	0.00428088	0.0511051	ENSG00000101608	MYL12A|MYL12A	protein_coding
4001.92	0.261805	0.091684	2.85551	0.00429677	0.0512607	ENSG00000160200	CBS|CBS	protein_coding
5799.46	-0.175673	0.0615336	-2.85491	0.00430488	0.0513232	ENSG00000132640	BTBD3|BTBD3	protein_coding
277.228	0.548773	0.192389	2.85241	0.00433897	0.0516952	ENSG00000270171	RP11-338N10.1|RP11-338N10.1	lincRNA
5231.02	0.148963	0.0522348	2.85179	0.00434736	0.0517608	ENSG00000113712	CSNK1A1|CSNK1A1	protein_coding
3777.29	0.194308	0.0681562	2.85092	0.00435927	0.0518681	ENSG00000115109	EPB41L5|EPB41L5	protein_coding
304.4	0.357301	0.125373	2.84991	0.00437321	0.0519671	ENSG00000104312	RIPK2|RIPK2	protein_coding
4510.82	-0.157061	0.0551111	-2.84989	0.00437339	0.0519671	ENSG00000128594	LRRC4|LRRC4	protein_coding
13519.5	0.146946	0.0515747	2.84919	0.00438305	0.0520472	ENSG00000136527	TRA2B|TRA2B	protein_coding
1804.3	-0.229083	0.0804131	-2.84882	0.00438811	0.0520728	ENSG00000184164	CRELD2|CRELD2	protein_coding
194.105	-0.582208	0.204465	-2.84747	0.00440687	0.0522608	ENSG00000259863	SH3RF3-AS1|SH3RF3-AS1	lincRNA
1343.14	0.22328	0.0784577	2.84586	0.0044291	0.0524897	ENSG00000170779	CDCA4|CDCA4	protein_coding
6725.08	-0.171469	0.0602799	-2.84455	0.00444745	0.0526687	ENSG00000101361	NOP56|NOP56	protein_coding
11503.9	0.263672	0.0926998	2.84436	0.00445009	0.0526687	ENSG00000196781	TLE1|TLE1	protein_coding
1156.51	-0.205057	0.072138	-2.84257	0.0044752	0.0529309	ENSG00000172375	C2CD2L|C2CD2L	protein_coding
553.013	-0.298322	0.104973	-2.84188	0.00448479	0.0530094	ENSG00000258012	RP11-603K19.1|RP11-603K19.1	pseudogene
909.219	0.513488	0.180751	2.84085	0.00449931	0.0531459	ENSG00000106211	HSPB1|HSPB1	protein_coding
769.432	0.422185	0.148673	2.8397	0.00451561	0.0533032	ENSG00000104325	DECR1|DECR1	protein_coding
2220	0.146302	0.0515654	2.83721	0.00455093	0.0536848	ENSG00000142409	ZNF787|ZNF787	protein_coding
3787.75	0.216805	0.0764324	2.83656	0.00456027	0.0537596	ENSG00000188559	RALGAPA2|RALGAPA2	protein_coding
1281.32	0.361123	0.127365	2.83533	0.00457777	0.0539304	ENSG00000175643	RMI2|RMI2	protein_coding
1066.4	0.230681	0.0813759	2.83476	0.00458596	0.0539913	ENSG00000254122	PCDHGB7|PCDHGB7	protein_coding
309.891	0.416125	0.146809	2.83446	0.0045903	0.0540069	ENSG00000120306	CYSTM1|CYSTM1	protein_coding
1895.98	0.269912	0.0952476	2.8338	0.00459986	0.0540839	ENSG00000259790	ANP32BP1|ANP32BP1	pseudogene
3144.62	0.18686	0.0659495	2.83338	0.00460592	0.0541195	ENSG00000227372	TP73-AS1|TP73-AS1	antisense
698.11	0.207164	0.0731389	2.83247	0.004619	0.0542376	ENSG00000163738	MTHFD2L|MTHFD2L	protein_coding
1028.11	-0.447227	0.15795	-2.83144	0.00463384	0.0543762	ENSG00000169436	COL22A1|COL22A1	protein_coding
65.4541	-0.820866	0.289938	-2.83118	0.0046377	0.0543859	ENSG00000198570	RD3|RD3	protein_coding
517.756	-0.2205	0.0778989	-2.83059	0.00464627	0.0544508	ENSG00000173275	ZNF449|ZNF449	protein_coding
4202.61	0.196413	0.0694036	2.83	0.00465476	0.0545146	ENSG00000147852	VLDLR|VLDLR	protein_coding
7917.93	-0.127107	0.0449299	-2.829	0.00466942	0.0546506	ENSG00000077254	USP33|USP33	protein_coding
357.805	0.286161	0.101173	2.82842	0.00467779	0.0547127	ENSG00000248930	CTC-250P20.1|CTC-250P20.1	pseudogene
969.579	0.282039	0.0997481	2.82751	0.0046911	0.0548326	ENSG00000106772	PRUNE2|PRUNE2	protein_coding
1854.17	-0.185562	0.0656528	-2.82642	0.00470721	0.054985	ENSG00000082269	FAM135A|FAM135A	protein_coding
1174.95	-0.158287	0.0560118	-2.82595	0.00471406	0.0550291	ENSG00000166908	PIP4K2C|PIP4K2C	protein_coding
2834.31	0.17209	0.0609035	2.82562	0.00471893	0.0550501	ENSG00000171606	ZNF274|ZNF274	protein_coding
137.36	-0.835038	0.295606	-2.82483	0.00473052	0.0551494	ENSG00000159173	TNNI1|TNNI1	protein_coding
75.8226	0.599153	0.212163	2.82403	0.00474242	0.0552521	ENSG00000244144	RP11-757F18.3|RP11-757F18.3	pseudogene
380.087	-0.300653	0.106501	-2.823	0.00475768	0.0553938	ENSG00000112218	GPR63|GPR63	protein_coding
5260.02	-0.226332	0.0801959	-2.82224	0.00476891	0.0554885	ENSG00000175029	CTBP2|CTBP2	protein_coding
769.728	-0.263692	0.0934743	-2.82102	0.00478717	0.0556287	ENSG00000172465	TCEAL1|TCEAL1	protein_coding
219.75	0.52708	0.186831	2.82115	0.00478511	0.0556287	ENSG00000183386	FHL3|FHL3	protein_coding
4187.06	-0.358429	0.127083	-2.82043	0.00479588	0.0556812	ENSG00000165617	DACT1|DACT1	protein_coding
98.9939	0.606154	0.214926	2.8203	0.00479791	0.0556812	ENSG00000270788	PDLIM1P1|PDLIM1P1	pseudogene
1669.02	-0.177335	0.0629003	-2.8193	0.00481279	0.0557816	ENSG00000004455	AK2|AK2	protein_coding
197.776	0.360236	0.127769	2.81943	0.00481094	0.0557816	ENSG00000213250	RBMS2P1|RBMS2P1	pseudogene
288.779	-0.369876	0.131215	-2.81886	0.00481938	0.0557949	ENSG00000165959	CLMN|CLMN	protein_coding
396.082	0.384342	0.136349	2.81881	0.00482017	0.0557949	ENSG00000241839	PLEKHO2|PLEKHO2	protein_coding
173.439	-0.578274	0.20521	-2.81797	0.00483285	0.0559056	ENSG00000101463	SYNDIG1|SYNDIG1	protein_coding
3982.81	0.199556	0.0708823	2.81532	0.00487288	0.0561588	ENSG00000065613	SLK|SLK	protein_coding
57.5721	0.847485	0.301017	2.81541	0.00487154	0.0561588	ENSG00000102195	GPR50|GPR50	protein_coding
1990.94	-0.168443	0.0598342	-2.81516	0.00487533	0.0561588	ENSG00000124299	PEPD|PEPD	protein_coding
2034.56	0.21253	0.0754988	2.81502	0.00487749	0.0561588	ENSG00000136908	DPM2|DPM2	protein_coding
782.016	-0.34443	0.122356	-2.81499	0.00487782	0.0561588	ENSG00000141542	RAB40B|RAB40B	protein_coding
1027.14	0.305332	0.108471	2.81486	0.00487983	0.0561588	ENSG00000163362	C1orf106|C1orf106	protein_coding
1976.61	-0.236889	0.0841139	-2.81629	0.00485821	0.0561588	ENSG00000165271	NOL6|NOL6	protein_coding
1600.9	0.237809	0.0844633	2.81553	0.00486974	0.0561588	ENSG00000263648	RP11-471L13.3|RP11-471L13.3	pseudogene
502.172	0.362279	0.128864	2.81133	0.00493367	0.056742	ENSG00000124570	SERPINB6|SERPINB6	protein_coding
5654.95	0.233833	0.083191	2.81079	0.00494198	0.0567646	ENSG00000136938	ANP32B|ANP32B	protein_coding
346.077	-0.403464	0.143539	-2.81084	0.00494125	0.0567646	ENSG00000152078	TMEM56|TMEM56	protein_coding
3859.06	0.224471	0.0799064	2.80917	0.00496688	0.0570141	ENSG00000162337	LRP5|LRP5	protein_coding
2171.6	-0.164631	0.0586113	-2.80887	0.00497156	0.0570312	ENSG00000228794	LINC01128|LINC01128	processed_transcript
680.464	0.205728	0.0732516	2.80851	0.00497711	0.0570583	ENSG00000166199	ALKBH3|ALKBH3	protein_coding
3013.05	0.153195	0.0545546	2.80809	0.00498358	0.0570959	ENSG00000144895	EIF2A|EIF2A	protein_coding
1874.85	0.14186	0.0505571	2.80594	0.00501699	0.057442	ENSG00000004866	ST7|ST7	protein_coding
681.245	0.267398	0.0953128	2.80548	0.00502421	0.0574878	ENSG00000223559	RP11-700P18.1|RP11-700P18.1	pseudogene
9314.46	-0.145456	0.0518581	-2.80488	0.0050335	0.0575574	ENSG00000128989	ARPP19|ARPP19	protein_coding
8174.19	-0.175689	0.062674	-2.80321	0.00505965	0.0578195	ENSG00000101745	ANKRD12|ANKRD12	protein_coding
6913.18	-0.133675	0.0476992	-2.80246	0.00507142	0.0579171	ENSG00000147044	CASK|CASK	protein_coding
5300.35	-0.308041	0.109967	-2.8012	0.00509133	0.0579901	ENSG00000011347	SYT7|SYT7	protein_coding
1369.73	-0.233593	0.0833859	-2.80135	0.0050889	0.0579901	ENSG00000131002	TXLNG2P|TXLNG2P	pseudogene
1878.03	0.300777	0.107378	2.8011	0.00509293	0.0579901	ENSG00000138835	RGS3|RGS3	protein_coding
2275.32	0.15881	0.0566971	2.80103	0.00509401	0.0579901	ENSG00000188938	FAM120AOS|FAM120AOS	protein_coding
1226.17	-0.202758	0.0723785	-2.80135	0.00508887	0.0579901	ENSG00000204308	RNF5|RNF5	protein_coding
2957.31	-0.159965	0.0571265	-2.80019	0.00510727	0.0581042	ENSG00000018510	AGPS|AGPS	protein_coding
4704.93	0.291894	0.104326	2.79789	0.00514376	0.0584821	ENSG00000141510	TP53|TP53	protein_coding
251.911	0.691941	0.24737	2.79719	0.00515495	0.0585721	ENSG00000138166	DUSP5|DUSP5	protein_coding
777.48	0.293424	0.104913	2.79683	0.00516073	0.0586006	ENSG00000267319	CTD-2528L19.3|CTD-2528L19.3	pseudogene
447.065	0.316659	0.11333	2.79412	0.00520416	0.0590564	ENSG00000187867	PALM3|PALM3	protein_coding
155.047	0.438216	0.15694	2.79226	0.0052342	0.0593596	ENSG00000248383	PCDHAC1|PCDHAC1	protein_coding
3388.19	-0.247041	0.0884991	-2.79145	0.00524724	0.0593947	ENSG00000066629	EML1|EML1	protein_coding
1422.67	-0.214401	0.0768004	-2.79166	0.00524377	0.0593947	ENSG00000139291	TMEM19|TMEM19	protein_coding
4710.55	0.111936	0.0400984	2.79152	0.00524605	0.0593947	ENSG00000162714	ZNF496|ZNF496	protein_coding
450.616	0.377428	0.135341	2.78872	0.00529165	0.0596334	ENSG00000107537	PHYH|PHYH	protein_coding
427.057	0.442552	0.158681	2.78894	0.00528807	0.0596334	ENSG00000109686	SH3D19|SH3D19	protein_coding
3020.47	0.239786	0.0859782	2.78892	0.00528843	0.0596334	ENSG00000149929	HIRIP3|HIRIP3	protein_coding
407.756	0.337424	0.120995	2.78875	0.00529115	0.0596334	ENSG00000154240	CEP112|CEP112	protein_coding
2042.14	-0.179267	0.0642771	-2.78897	0.0052876	0.0596334	ENSG00000172315	TP53RK|TP53RK	protein_coding
3156.78	-0.422894	0.151589	-2.78974	0.00527502	0.0596334	ENSG00000177181	RIMKLA|RIMKLA	protein_coding
222.925	0.44747	0.160423	2.78931	0.00528209	0.0596334	ENSG00000181513	ACBD4|ACBD4	protein_coding
11099.5	-0.106144	0.0380823	-2.78722	0.00531627	0.0597812	ENSG00000055917	PUM2|PUM2	protein_coding
1663.55	-0.273908	0.0982756	-2.78715	0.00531744	0.0597812	ENSG00000108773	KAT2A|KAT2A	protein_coding
71.0172	-0.572265	0.205288	-2.78761	0.00530982	0.0597812	ENSG00000111801	BTN3A3|BTN3A3	protein_coding
285.586	-0.306972	0.11014	-2.78711	0.00531812	0.0597812	ENSG00000242125	SNHG3|SNHG3	sense_intronic
1102.95	0.33252	0.119381	2.78537	0.00534664	0.0600642	ENSG00000093009	CDC45|CDC45	protein_coding
893.445	0.229104	0.082261	2.78509	0.00535137	0.0600796	ENSG00000179523	EIF3J-AS1|EIF3J-AS1	lincRNA
193.091	0.428768	0.153988	2.78443	0.00536214	0.0601078	ENSG00000153790	C7orf31|C7orf31	protein_coding
4366.35	-0.148077	0.0531811	-2.78439	0.00536289	0.0601078	ENSG00000198815	FOXJ3|FOXJ3	protein_coding
103.919	0.587676	0.211066	2.78432	0.00536395	0.0601078	ENSG00000254717	GLYATL1P2|GLYATL1P2	pseudogene
2952.23	0.151001	0.0542377	2.78406	0.0053683	0.060119	ENSG00000132478	UNK|UNK	protein_coding
269.749	-0.288082	0.103662	-2.77904	0.00545201	0.0610182	ENSG00000229785	SLC25A38P1|SLC25A38P1	pseudogene
1842.56	-0.301198	0.108438	-2.77761	0.00547597	0.0612306	ENSG00000171435	KSR2|KSR2	protein_coding
35893.1	0.179445	0.0646065	2.7775	0.00547783	0.0612306	ENSG00000204580	DDR1|DDR1	protein_coding
125.595	-0.648674	0.233647	-2.7763	0.00549811	0.061419	ENSG00000182348	ZNF804B|ZNF804B	protein_coding
2972.77	0.141803	0.0510948	2.77529	0.00551528	0.061534	ENSG00000076242	MLH1|MLH1	protein_coding
1515.49	-0.34807	0.12541	-2.77545	0.00551254	0.061534	ENSG00000176204	LRRTM4|LRRTM4	protein_coding
716.325	0.281139	0.101316	2.77487	0.00552235	0.0615745	ENSG00000182674	KCNB2|KCNB2	protein_coding
853.937	0.232752	0.0839137	2.77371	0.00554207	0.0617559	ENSG00000203836	NBPF24|NBPF24	protein_coding
124.447	-0.493366	0.177931	-2.77279	0.00555776	0.0618923	ENSG00000138639	ARHGAP24|ARHGAP24	protein_coding
387.106	-0.274901	0.0992143	-2.77079	0.00559213	0.0622008	ENSG00000213366	GSTM2|GSTM2	protein_coding
208.63	-0.336816	0.12156	-2.77077	0.00559241	0.0622008	ENSG00000261428	RP11-16P6.1|RP11-16P6.1	antisense
4921.09	0.250066	0.0903281	2.76842	0.00563293	0.0626126	ENSG00000129116	PALLD|PALLD	protein_coding
542.102	-0.623495	0.225262	-2.76786	0.00564255	0.0626806	ENSG00000260244	RP11-588K22.2|RP11-588K22.2	sense_overlapping
3560.78	0.159054	0.0574723	2.76749	0.00564904	0.0627138	ENSG00000165102	HGSNAT|HGSNAT	protein_coding
4100.58	0.174377	0.0630478	2.76579	0.0056785	0.0630018	ENSG00000123240	OPTN|OPTN	protein_coding
108.516	-0.958289	0.346555	-2.76519	0.00568901	0.0630403	ENSG00000070886	EPHA8|EPHA8	protein_coding
183.782	0.414484	0.149885	2.76535	0.00568624	0.0630403	ENSG00000177640	CASC2|CASC2	antisense
4479.75	-0.192901	0.0697668	-2.76494	0.0056933	0.0630488	ENSG00000084774	CAD|CAD	protein_coding
1868.34	0.233034	0.0842924	2.76459	0.00569947	0.0630781	ENSG00000226564	FTH1P20|FTH1P20	pseudogene
2101.58	-0.347577	0.125749	-2.76404	0.00570898	0.0631444	ENSG00000144290	SLC4A10|SLC4A10	protein_coding
13429.4	-0.152965	0.055369	-2.76265	0.00573347	0.063376	ENSG00000167005	NUDT21|NUDT21	protein_coding
5131.36	-0.289314	0.104754	-2.76185	0.00574744	0.0634913	ENSG00000167371	PRRT2|PRRT2	protein_coding
9852.96	-0.192217	0.0696213	-2.76089	0.00576442	0.0636144	ENSG00000005810	MYCBP2|MYCBP2	protein_coding
5913.96	0.176588	0.0639623	2.76082	0.00576569	0.0636144	ENSG00000179134	SAMD4B|SAMD4B	protein_coding
392.824	-0.301836	0.109368	-2.75983	0.00578315	0.0637678	ENSG00000099849	RASSF7|RASSF7	protein_coding
353.044	0.442291	0.16034	2.75845	0.00580757	0.0639976	ENSG00000151025	GPR158|GPR158	protein_coding
1563.22	-0.40769	0.147817	-2.75808	0.00581418	0.0640311	ENSG00000171163	ZNF692|ZNF692	protein_coding
2417.18	0.133045	0.0482472	2.75758	0.00582312	0.0640901	ENSG00000073803	MAP3K13|MAP3K13	protein_coding
964.233	0.21713	0.0787915	2.75576	0.00585567	0.0643394	ENSG00000132326	PER2|PER2	protein_coding
1508.02	-0.408575	0.148265	-2.75571	0.00585655	0.0643394	ENSG00000170419	VSTM2A|VSTM2A	protein_coding
947.552	0.198261	0.0719384	2.75598	0.00585171	0.0643394	ENSG00000204439	C6orf47|C6orf47	protein_coding
71.8713	-0.599058	0.217568	-2.75343	0.00589737	0.0647481	ENSG00000167397	VKORC1|VKORC1	protein_coding
2900.58	-0.131966	0.0479355	-2.753	0.00590522	0.0647946	ENSG00000084112	SSH1|SSH1	protein_coding
230.119	-0.461625	0.167728	-2.75222	0.00591928	0.0649091	ENSG00000183914	DNAH2|DNAH2	protein_coding
3822.43	-0.136441	0.04958	-2.75193	0.00592455	0.0649272	ENSG00000067048	DDX3Y|DDX3Y	protein_coding
632.406	-0.310841	0.113016	-2.75042	0.00595193	0.0651474	ENSG00000118515	SGK1|SGK1	protein_coding
1264.39	-0.179788	0.0653652	-2.75051	0.0059502	0.0651474	ENSG00000198440	ZNF583|ZNF583	protein_coding
276.544	0.311035	0.113149	2.74889	0.00597974	0.0653719	ENSG00000138449	SLC40A1|SLC40A1	protein_coding
1772.33	0.202085	0.0735105	2.74906	0.00597661	0.0653719	ENSG00000213625	LEPROT|LEPROT	protein_coding
1080.71	-0.251413	0.0914766	-2.74839	0.00598891	0.0654087	ENSG00000150967	ABCB9|ABCB9	protein_coding
5738.25	-0.318875	0.116026	-2.74831	0.00599041	0.0654087	ENSG00000198216	CACNA1E|CACNA1E	protein_coding
20703.9	0.114836	0.0418009	2.74721	0.00601055	0.0655886	ENSG00000096746	HNRNPH3|HNRNPH3	protein_coding
3598.92	0.177279	0.0645758	2.74529	0.00604579	0.065933	ENSG00000180574	EIF2S3L|EIF2S3L	protein_coding
655.657	-0.501464	0.182854	-2.74243	0.00609859	0.0664683	ENSG00000162004	CCDC78|CCDC78	protein_coding
3940.96	-0.138925	0.0506654	-2.742	0.00610661	0.0665153	ENSG00000172765	TMCC1|TMCC1	protein_coding
3587.23	0.261411	0.0953629	2.74122	0.00612111	0.0666327	ENSG00000154447	SH3RF1|SH3RF1	protein_coding
1696.47	0.312514	0.11403	2.74064	0.00613193	0.0667099	ENSG00000165304	MELK|MELK	protein_coding
1687.1	-0.175658	0.0641014	-2.74032	0.00613802	0.0667233	ENSG00000104343	UBE2W|UBE2W	protein_coding
3342.48	0.263854	0.0962907	2.74018	0.00614062	0.0667233	ENSG00000139146	FAM60A|FAM60A	protein_coding
6856.61	-0.142036	0.0518477	-2.73948	0.00615359	0.0668237	ENSG00000185658	BRWD1|BRWD1	protein_coding
3246.77	-0.157613	0.0575542	-2.73851	0.00617174	0.0669802	ENSG00000263753	LINC00667|LINC00667	lincRNA
6132.09	0.275976	0.100831	2.73701	0.00620003	0.0672036	ENSG00000104490	NCALD|NCALD	protein_coding
1355.95	-0.388626	0.141999	-2.73682	0.00620358	0.0672036	ENSG00000124191	TOX2|TOX2	protein_coding
4271.33	-0.127046	0.0464163	-2.7371	0.00619841	0.0672036	ENSG00000143033	MTF2|MTF2	protein_coding
911.65	0.278803	0.101882	2.73653	0.00620905	0.0672221	ENSG00000231925	TAPBP|TAPBP	protein_coding
883.344	-0.536476	0.196057	-2.73632	0.00621304	0.0672247	ENSG00000169427	KCNK9|KCNK9	protein_coding
1804.47	-0.170521	0.0623304	-2.73576	0.00622358	0.067298	ENSG00000198046	ZNF667|ZNF667	protein_coding
5949.98	-0.20522	0.0750278	-2.73525	0.00623327	0.0673215	ENSG00000085433	WDR47|WDR47	protein_coding
1641.93	-0.224911	0.0822226	-2.73539	0.00623066	0.0673215	ENSG00000197070	ARRDC1|ARRDC1	protein_coding
3312.23	0.266852	0.0975845	2.73457	0.00624617	0.0674202	ENSG00000146918	NCAPG2|NCAPG2	protein_coding
52608.7	-0.127716	0.0467199	-2.73365	0.00626372	0.067569	ENSG00000157851	DPYSL5|DPYSL5	protein_coding
5977.92	0.12971	0.0474608	2.733	0.00627602	0.0676202	ENSG00000108852	MPP2|MPP2	protein_coding
70.0957	0.610364	0.223318	2.73316	0.00627291	0.0676202	ENSG00000229373	LINC00452|LINC00452	lincRNA
4809.31	-0.118254	0.0432843	-2.73202	0.00629467	0.0677803	ENSG00000179889	PDXDC1|PDXDC1	protein_coding
2972.6	-0.14735	0.0539462	-2.73144	0.00630592	0.0678606	ENSG00000198780	FAM169A|FAM169A	protein_coding
1819.44	-0.214417	0.0785649	-2.72918	0.00634928	0.0682862	ENSG00000181754	AMIGO1|AMIGO1	protein_coding
8501.53	-0.122747	0.0449829	-2.72875	0.00635752	0.0683338	ENSG00000197122	SRC|SRC	protein_coding
4919.9	-0.28338	0.103862	-2.72843	0.00636359	0.068358	ENSG00000242808	SOX2-OT|SOX2-OT	sense_overlapping
1348.29	-0.263448	0.096616	-2.72675	0.00639615	0.0686666	ENSG00000161048	NAPEPLD|NAPEPLD	protein_coding
1093.96	-0.420782	0.154428	-2.72478	0.00643435	0.068994	ENSG00000075826	SEC31B|SEC31B	protein_coding
1608.8	-0.206353	0.0757308	-2.72482	0.00643358	0.068994	ENSG00000107864	CPEB3|CPEB3	protein_coding
993.099	0.182117	0.0668664	2.72359	0.00645763	0.0691608	ENSG00000120327	PCDHB14|PCDHB14	protein_coding
873.83	-0.236036	0.0866599	-2.72371	0.00645535	0.0691608	ENSG00000234383	CTBP2P8|CTBP2P8	pseudogene
884.777	0.259765	0.0955021	2.71999	0.00652836	0.0698764	ENSG00000159259	CHAF1B|CHAF1B	protein_coding
1237.03	0.181151	0.0666147	2.71938	0.00654042	0.069922	ENSG00000004700	RECQL|RECQL	protein_coding
8755.37	-0.136335	0.0501332	-2.71944	0.00653918	0.069922	ENSG00000107643	MAPK8|MAPK8	protein_coding
3007.58	0.162336	0.0597394	2.7174	0.00657969	0.0702998	ENSG00000106415	GLCCI1|GLCCI1	protein_coding
4791.21	-0.216397	0.0796719	-2.7161	0.00660552	0.0705337	ENSG00000100138	NHP2L1|NHP2L1	protein_coding
1670.91	0.727972	0.268156	2.71474	0.00663278	0.0707826	ENSG00000151892	GFRA1|GFRA1	protein_coding
420.178	-0.43329	0.159642	-2.71414	0.00664476	0.070826	ENSG00000187135	VSTM2B|VSTM2B	protein_coding
852.367	0.283073	0.104288	2.71434	0.00664088	0.070826	ENSG00000187676	B3GALTL|B3GALTL	protein_coding
2233.01	0.339061	0.124956	2.71344	0.00665885	0.0708918	ENSG00000068489	PRR11|PRR11	protein_coding
3641.14	0.368911	0.135948	2.71361	0.00665538	0.0708918	ENSG00000173821	RNF213|RNF213	protein_coding
1333.31	0.484663	0.17866	2.71277	0.00667228	0.0709707	ENSG00000130052	STARD8|STARD8	protein_coding
37.9392	0.755918	0.278661	2.71268	0.00667418	0.0709707	ENSG00000248971	KRT8P46|KRT8P46	pseudogene
3220.45	-0.260833	0.0962104	-2.71107	0.00670669	0.071274	ENSG00000198846	TOX|TOX	protein_coding
303.269	-0.508346	0.187748	-2.70759	0.0067773	0.0719	ENSG00000074416	MGLL|MGLL	protein_coding
23797.6	-0.114143	0.0421566	-2.70759	0.00677737	0.0719	ENSG00000075618	FSCN1|FSCN1	protein_coding
2072.9	-0.272222	0.100541	-2.70758	0.00677764	0.0719	ENSG00000145703	IQGAP2|IQGAP2	protein_coding
1024.26	-0.29977	0.11073	-2.70722	0.00678502	0.0719356	ENSG00000103024	NME3|NME3	protein_coding
874.064	-0.295507	0.109177	-2.70667	0.00679608	0.0719493	ENSG00000107902	LHPP|LHPP	protein_coding
2970.62	-0.159381	0.0588911	-2.70637	0.00680237	0.0719493	ENSG00000175175	PPM1E|PPM1E	protein_coding
689.225	0.242792	0.0897086	2.70645	0.00680071	0.0719493	ENSG00000197892	KIF13B|KIF13B	protein_coding
2573.47	-0.130472	0.0482088	-2.70639	0.00680197	0.0719493	ENSG00000215717	TMEM167B|TMEM167B	protein_coding
1972.11	-0.223323	0.0825339	-2.70583	0.00681336	0.0720229	ENSG00000119927	GPAM|GPAM	protein_coding
1453.18	0.208355	0.0770133	2.70545	0.00682124	0.0720637	ENSG00000166813	KIF7|KIF7	protein_coding
5367.31	-0.160805	0.0594532	-2.70473	0.00683597	0.0721247	ENSG00000160208	RRP1B|RRP1B	protein_coding
3611.64	-0.174415	0.0644887	-2.70458	0.0068391	0.0721247	ENSG00000204366	ZBTB12|ZBTB12	protein_coding
3497.73	-0.271767	0.100482	-2.70463	0.00683806	0.0721247	ENSG00000255248	RP11-166D19.1|RP11-166D19.1	sense_overlapping
1425.55	0.220949	0.081755	2.70257	0.00688049	0.0725185	ENSG00000079156	OSBPL6|OSBPL6	protein_coding
1450.38	-0.22943	0.0849301	-2.7014	0.00690485	0.0727325	ENSG00000168209	DDIT4|DDIT4	protein_coding
14090.7	0.139109	0.0515005	2.70112	0.00691062	0.0727504	ENSG00000100592	DAAM1|DAAM1	protein_coding
308.976	0.734498	0.271978	2.70058	0.00692186	0.0727832	ENSG00000137868	STRA6|STRA6	protein_coding
10478.2	0.235171	0.0870801	2.70063	0.00692093	0.0727832	ENSG00000213722	DDAH2|DDAH2	protein_coding
26888.9	-0.0966585	0.0357993	-2.70001	0.00693374	0.0728226	ENSG00000174437	ATP2A2|ATP2A2	protein_coding
412.299	0.281264	0.104167	2.70013	0.00693118	0.0728226	ENSG00000184500	PROS1|PROS1	protein_coding
4571.19	-0.213016	0.0789131	-2.69937	0.00694711	0.0729202	ENSG00000162105	SHANK2|SHANK2	protein_coding
165.262	0.413326	0.15322	2.69759	0.0069843	0.0732676	ENSG00000269978	RP11-338N10.3|RP11-338N10.3	lincRNA
1782.89	0.193395	0.0717071	2.69701	0.00699653	0.073353	ENSG00000137310	TCF19|TCF19	protein_coding
1210.61	0.310961	0.115327	2.69634	0.0070106	0.0734575	ENSG00000174371	EXO1|EXO1	protein_coding
83.0957	0.580618	0.215401	2.69552	0.00702783	0.073595	ENSG00000080709	KCNN2|KCNN2	protein_coding
4067.7	-0.152517	0.0565974	-2.69476	0.00704389	0.07372	ENSG00000186432	KPNA4|KPNA4	protein_coding
1386.44	-0.219839	0.0815862	-2.69456	0.00704819	0.0737219	ENSG00000230733	AC092171.4|AC092171.4	lincRNA
1671.62	-0.171175	0.0635639	-2.69295	0.0070822	0.0740344	ENSG00000214063	TSPAN4|TSPAN4	protein_coding
16711.7	-0.131483	0.0488481	-2.69167	0.00710945	0.0742759	ENSG00000133083	DCLK1|DCLK1	protein_coding
2424.91	0.146201	0.0543339	2.69078	0.00712843	0.0743874	ENSG00000125779	PANK2|PANK2	protein_coding
71.0788	0.592718	0.220277	2.69079	0.00712831	0.0743874	ENSG00000186517	ARHGAP30|ARHGAP30	protein_coding
720.482	0.324407	0.12058	2.69039	0.00713691	0.0744325	ENSG00000154678	PDE1C|PDE1C	protein_coding
156.574	0.56289	0.209261	2.68989	0.00714752	0.0744998	ENSG00000205212	CCDC144NL|CCDC144NL	protein_coding
10237.5	-0.12093	0.0449658	-2.68937	0.00715874	0.0745734	ENSG00000084733	RAB10|RAB10	protein_coding
5018.44	0.244765	0.0910326	2.68876	0.00717177	0.0746657	ENSG00000187164	KIAA1598|KIAA1598	protein_coding
447.777	0.358614	0.133428	2.68771	0.00719448	0.0748585	ENSG00000149292	TTC12|TTC12	protein_coding
1606.13	0.276232	0.102785	2.68749	0.00719923	0.0748644	ENSG00000014138	POLA2|POLA2	protein_coding
3976.52	-0.334564	0.124515	-2.68694	0.00721101	0.0749	ENSG00000101871	MID1|MID1	protein_coding
1939.22	0.311876	0.116066	2.68706	0.00720832	0.0749	ENSG00000164649	CDCA7L|CDCA7L	protein_coding
12833.1	0.310017	0.115408	2.68627	0.00722536	0.0750056	ENSG00000198914	POU3F3|POU3F3	protein_coding
3836.37	0.14764	0.0549662	2.68602	0.00723086	0.0750192	ENSG00000142166	IFNAR1|IFNAR1	protein_coding
6115.26	-0.328264	0.122237	-2.68547	0.00724269	0.0750984	ENSG00000144057	ST6GAL2|ST6GAL2	protein_coding
424.349	0.377308	0.140558	2.68436	0.00726693	0.0753061	ENSG00000099958	DERL3|DERL3	protein_coding
363.713	0.449995	0.167656	2.68403	0.00727403	0.075336	ENSG00000112149	CD83|CD83	protein_coding
528.356	-0.45631	0.170042	-2.68352	0.00728515	0.0753694	ENSG00000157782	CABP1|CABP1	protein_coding
539.883	-0.351101	0.130837	-2.6835	0.00728567	0.0753694	ENSG00000166265	CYYR1|CYYR1	protein_coding
4922.91	-0.371879	0.138636	-2.68242	0.00730918	0.075569	ENSG00000165655	ZNF503|ZNF503	protein_coding
5639.04	0.331461	0.123581	2.68214	0.00731534	0.075589	ENSG00000060749	QSER1|QSER1	protein_coding
7567.6	0.43062	0.160628	2.68086	0.00734329	0.0758341	ENSG00000110092	CCND1|CCND1	protein_coding
910.693	-0.20765	0.0774801	-2.68004	0.00736129	0.0759761	ENSG00000147364	FBXO25|FBXO25	protein_coding
725.37	0.26911	0.10045	2.67904	0.00738331	0.0761596	ENSG00000131351	HAUS8|HAUS8	protein_coding
1793.46	-0.168682	0.0630126	-2.67696	0.00742931	0.0765688	ENSG00000116473	RAP1A|RAP1A	protein_coding
1283.5	-0.161832	0.060456	-2.67686	0.00743154	0.0765688	ENSG00000135953	MFSD9|MFSD9	protein_coding
203.024	-0.432275	0.161515	-2.67637	0.0074424	0.0766366	ENSG00000271034	RP11-963H1.1|RP11-963H1.1	pseudogene
1556.25	-0.171017	0.0639117	-2.67584	0.00745428	0.0767148	ENSG00000172058	SERF1A|SERF1A	protein_coding
3974.87	0.195806	0.0731969	2.67506	0.00747154	0.076821	ENSG00000163683	SMIM14|SMIM14	protein_coding
3649.18	0.170338	0.0636781	2.67499	0.00747318	0.076821	ENSG00000259137	RP11-305B6.1|RP11-305B6.1	pseudogene
3603.68	-0.199042	0.074415	-2.67476	0.0074783	0.0768296	ENSG00000100626	GALNT16|GALNT16	protein_coding
2269.5	-0.170882	0.0639047	-2.67402	0.00749487	0.0769556	ENSG00000185246	PRPF39|PRPF39	protein_coding
811.238	-0.83368	0.311842	-2.6734	0.00750857	0.0770281	ENSG00000149591	TAGLN|TAGLN	protein_coding
3507.79	0.243372	0.0910374	2.67332	0.00751053	0.0770281	ENSG00000166483	WEE1|WEE1	protein_coding
3813.74	-0.20132	0.0753538	-2.67166	0.00754768	0.0773648	ENSG00000015133	CCDC88C|CCDC88C	protein_coding
2683.41	0.123802	0.0463725	2.66972	0.00759139	0.0777683	ENSG00000119689	DLST|DLST	protein_coding
3225.88	0.214633	0.080404	2.66943	0.00759811	0.0777926	ENSG00000155816	FMN2|FMN2	protein_coding
6697.85	-0.121223	0.0454431	-2.66758	0.00763993	0.0781761	ENSG00000113649	TCERG1|TCERG1	protein_coding
3671.34	0.299213	0.112187	2.66709	0.0076511	0.0782457	ENSG00000068650	ATP11A|ATP11A	protein_coding
2498.73	-0.16168	0.0606385	-2.6663	0.00766919	0.078386	ENSG00000173011	TADA2B|TADA2B	protein_coding
31933.7	-0.229209	0.0860091	-2.66494	0.00770023	0.0786134	ENSG00000067840	PDZD4|PDZD4	protein_coding
697.551	-0.200451	0.0752158	-2.66501	0.00769852	0.0786134	ENSG00000171827	ZNF570|ZNF570	protein_coding
57.2727	1.4659	0.550382	2.66342	0.00773498	0.0789233	ENSG00000185885	IFITM1|IFITM1	protein_coding
839.85	0.34387	0.129209	2.66135	0.00778289	0.0793669	ENSG00000104081	BMF|BMF	protein_coding
59.7589	0.973727	0.365918	2.66106	0.0077896	0.0793901	ENSG00000128165	ADM2|ADM2	protein_coding
522.586	1.41265	0.531025	2.66023	0.00780865	0.0794938	ENSG00000122585	NPY|NPY	protein_coding
288.172	-0.36072	0.135591	-2.66035	0.00780601	0.0794938	ENSG00000217165	ANKRD18EP|ANKRD18EP	pseudogene
4738.29	-0.127399	0.0479085	-2.65922	0.00783223	0.0796816	ENSG00000119682	AREL1|AREL1	protein_coding
4911.74	-0.236223	0.0888373	-2.65906	0.007836	0.0796816	ENSG00000197959	DNM3|DNM3	protein_coding
8848.76	-0.199442	0.0750156	-2.65868	0.0078448	0.0797258	ENSG00000197283	SYNGAP1|SYNGAP1	protein_coding
1290.87	-0.357851	0.134637	-2.65789	0.00786318	0.0798277	ENSG00000170962	PDGFD|PDGFD	protein_coding
533.151	0.296047	0.111385	2.65786	0.00786374	0.0798277	ENSG00000232044	LINC01105|LINC01105	processed_transcript
1575.17	0.264692	0.0996298	2.65676	0.00788961	0.0800449	ENSG00000116741	RGS2|RGS2	protein_coding
673.786	0.244228	0.0919555	2.65593	0.00790892	0.0801954	ENSG00000122033	MTIF3|MTIF3	protein_coding
1570.22	-0.286239	0.107846	-2.65414	0.00795112	0.0805284	ENSG00000110811	LEPREL2|LEPREL2	polymorphic_pseudogene
20491.9	-0.259798	0.0978772	-2.65433	0.00794669	0.0805284	ENSG00000134138	MEIS2|MEIS2	protein_coding
526.473	-0.305005	0.114924	-2.65396	0.00795525	0.0805284	ENSG00000186787	SPIN2B|SPIN2B	protein_coding
1755.2	0.332493	0.125357	2.65236	0.00799304	0.0808652	ENSG00000168077	SCARA3|SCARA3	protein_coding
81.8053	-0.527053	0.198753	-2.6518	0.00800638	0.0809544	ENSG00000252793	RNA5SP196|RNA5SP196	rRNA
1574.3	0.239261	0.0902581	2.65086	0.00802878	0.0811351	ENSG00000248546	ANP32C|ANP32C	pseudogene
4323.5	-0.191415	0.0722342	-2.64992	0.00805113	0.081315	ENSG00000196368	NUDT11|NUDT11	protein_coding
101.626	0.592486	0.223603	2.64972	0.00805587	0.0813171	ENSG00000167994	RAB3IL1|RAB3IL1	protein_coding
5910.95	-0.172978	0.0653011	-2.64892	0.00807486	0.0814628	ENSG00000130449	ZSWIM6|ZSWIM6	protein_coding
543.481	-0.235949	0.0891072	-2.64792	0.00809877	0.081612	ENSG00000198964	SGMS1|SGMS1	protein_coding
1521.49	0.243916	0.0921155	2.64793	0.00809862	0.081612	ENSG00000269378	ITGB1P1|ITGB1P1	pseudogene
6404	0.144708	0.0546686	2.647	0.00812098	0.0817898	ENSG00000115902	SLC1A4|SLC1A4	protein_coding
3134.04	-0.199513	0.0753818	-2.64669	0.0081283	0.0818024	ENSG00000083097	DOPEY1|DOPEY1	protein_coding
3477.76	-0.166508	0.0629148	-2.64657	0.00813136	0.0818024	ENSG00000155893	ACPL2|ACPL2	protein_coding
1589.26	0.171512	0.0648113	2.64633	0.00813711	0.0818143	ENSG00000176393	RNPEP|RNPEP	protein_coding
2474.1	0.134772	0.0509366	2.64588	0.00814797	0.0818775	ENSG00000186501	TMEM222|TMEM222	protein_coding
26684.2	-0.192149	0.072637	-2.64533	0.00816101	0.0819626	ENSG00000114554	PLXNA1|PLXNA1	protein_coding
148.022	0.5585	0.211231	2.64403	0.00819259	0.0822277	ENSG00000006116	CACNG3|CACNG3	protein_coding
595.891	0.211069	0.0798336	2.64386	0.00819659	0.0822277	ENSG00000102743	SLC25A15|SLC25A15	protein_coding
871.04	-0.182967	0.0692291	-2.64292	0.00821942	0.0824105	ENSG00000170448	NFXL1|NFXL1	protein_coding
10686.9	-0.125486	0.0475187	-2.64076	0.00827193	0.0828906	ENSG00000152556	PFKM|PFKM	protein_coding
9996.56	-0.134242	0.0508686	-2.63899	0.00831523	0.0832778	ENSG00000064607	SUGP2|SUGP2	protein_coding
263.173	0.273112	0.103506	2.63862	0.00832449	0.083324	ENSG00000100147	CCDC134|CCDC134	protein_coding
2523.6	0.139506	0.0528889	2.63772	0.0083465	0.0834977	ENSG00000267023	LRRC37A16P|LRRC37A16P	pseudogene
150.419	0.487008	0.184691	2.63688	0.00836721	0.0835647	ENSG00000087842	PIR|PIR	protein_coding
4074.54	-0.162064	0.0614532	-2.63719	0.00835965	0.0835647	ENSG00000129422	MTUS1|MTUS1	protein_coding
84.9394	-0.583059	0.221109	-2.63698	0.00836479	0.0835647	ENSG00000184838	PRR16|PRR16	protein_coding
28954.9	-0.170309	0.0646142	-2.63578	0.00839445	0.0836967	ENSG00000150625	GPM6A|GPM6A	protein_coding
1848.82	0.194475	0.0737791	2.63591	0.00839118	0.0836967	ENSG00000169515	CCDC8|CCDC8	protein_coding
4728.02	-0.232497	0.0881972	-2.6361	0.00838646	0.0836967	ENSG00000255302	EID1|EID1	protein_coding
6696.42	0.12972	0.0492372	2.63459	0.00842386	0.0839433	ENSG00000175467	SART1|SART1	protein_coding
99.7138	-0.478919	0.181856	-2.63351	0.00845071	0.084164	ENSG00000181804	SLC9A9|SLC9A9	protein_coding
1325.77	0.197684	0.0751081	2.63199	0.00848868	0.0844951	ENSG00000181788	SIAH2|SIAH2	protein_coding
2390.9	1.30834	0.497236	2.63122	0.00850777	0.0845912	ENSG00000041982	TNC|TNC	protein_coding
935.382	-0.268423	0.102011	-2.63132	0.00850551	0.0845912	ENSG00000204775	KM-PA-2|KM-PA-2	protein_coding
2680.98	0.388886	0.147829	2.63065	0.00852223	0.0846879	ENSG00000124762	CDKN1A|CDKN1A	protein_coding
534.771	0.262835	0.0999339	2.63009	0.00853632	0.0847808	ENSG00000214796	RP11-480I12.5|RP11-480I12.5	pseudogene
2752.52	0.223104	0.0848725	2.6287	0.00857126	0.0850807	ENSG00000227640	SOX21-AS1|SOX21-AS1	lincRNA
815.11	0.189812	0.0722222	2.62817	0.00858463	0.0851662	ENSG00000125458	NT5C|NT5C	protein_coding
918.653	0.198758	0.0756631	2.62688	0.00861715	0.0854415	ENSG00000226479	TMEM185B|TMEM185B	protein_coding
2766.94	0.143535	0.0546488	2.62649	0.00862706	0.0854924	ENSG00000017797	RALBP1|RALBP1	protein_coding
1038.18	0.203231	0.0774419	2.6243	0.00868273	0.0859965	ENSG00000165948	IFI27L1|IFI27L1	protein_coding
426.596	0.342091	0.130384	2.62372	0.00869744	0.0860946	ENSG00000140043	PTGR2|PTGR2	protein_coding
1292.26	0.146153	0.0557272	2.62265	0.00872485	0.0863182	ENSG00000186141	POLR3C|POLR3C	protein_coding
1408.03	0.152661	0.0582206	2.62211	0.00873884	0.0864088	ENSG00000240344	PPIL3|PPIL3	protein_coding
917.074	-0.179689	0.0685419	-2.62159	0.00875196	0.0864908	ENSG00000168297	PXK|PXK	protein_coding
3499.98	0.208654	0.0796282	2.62035	0.0087839	0.0867586	ENSG00000129484	PARP2|PARP2	protein_coding
20690.3	-0.539054	0.205744	-2.62003	0.0087923	0.0867936	ENSG00000172201	ID4|ID4	protein_coding
629.581	-0.247709	0.0946112	-2.61817	0.00884015	0.087218	ENSG00000178105	DDX10|DDX10	protein_coding
2819.41	-0.197114	0.0753172	-2.61711	0.00886771	0.0873935	ENSG00000067798	NAV3|NAV3	protein_coding
8617.81	-0.30347	0.115948	-2.61729	0.00886314	0.0873935	ENSG00000092051	JPH4|JPH4	protein_coding
224.733	0.340221	0.130042	2.61625	0.00889008	0.0875659	ENSG00000143816	WNT9A|WNT9A	protein_coding
985.278	-0.250669	0.0958339	-2.61566	0.00890549	0.0876694	ENSG00000145911	N4BP3|N4BP3	protein_coding
2799.62	-0.151106	0.057775	-2.61542	0.0089118	0.0876833	ENSG00000091157	WDR7|WDR7	protein_coding
34.7142	1.1241	0.429894	2.61484	0.008927	0.0877846	ENSG00000198624	CCDC69|CCDC69	protein_coding
934.383	0.245512	0.0939069	2.61442	0.00893787	0.0878433	ENSG00000198879	SFMBT2|SFMBT2	protein_coding
189.135	-0.542233	0.207421	-2.61417	0.00894448	0.0878444	ENSG00000089558	KCNH4|KCNH4	protein_coding
2331.02	0.280952	0.107489	2.61378	0.00895461	0.0878444	ENSG00000151725	CENPU|CENPU	protein_coding
3399.91	0.127326	0.0487188	2.61348	0.00896251	0.0878444	ENSG00000161011	SQSTM1|SQSTM1	protein_coding
326.557	0.314445	0.120307	2.6137	0.00895683	0.0878444	ENSG00000204301	NOTCH4|NOTCH4	protein_coding
10659.2	0.144185	0.0551681	2.61355	0.00896068	0.0878444	ENSG00000253305	PCDHGB6|PCDHGB6	protein_coding
194.821	-0.441793	0.169077	-2.61297	0.00897592	0.0879277	ENSG00000249430	CTD-2231H16.1|CTD-2231H16.1	lincRNA
2635.82	-0.229937	0.0880289	-2.61206	0.00899978	0.0880335	ENSG00000150938	CRIM1|CRIM1	protein_coding
2122.72	0.146492	0.0560773	2.61231	0.00899316	0.0880335	ENSG00000169895	SYAP1|SYAP1	protein_coding
108.346	-0.466904	0.178754	-2.612	0.00900147	0.0880335	ENSG00000258301	RP11-488C13.5|RP11-488C13.5	lincRNA
2637.86	-0.157768	0.0604106	-2.6116	0.00901205	0.0880551	ENSG00000054116	TRAPPC3|TRAPPC3	protein_coding
108.477	-0.452959	0.173445	-2.61154	0.00901351	0.0880551	ENSG00000204767	FAM196B|FAM196B	protein_coding
607.647	0.311561	0.119314	2.61127	0.00902067	0.088077	ENSG00000031691	CENPQ|CENPQ	protein_coding
8167.74	0.175106	0.0670691	2.61083	0.00903216	0.0881411	ENSG00000136861	CDK5RAP2|CDK5RAP2	protein_coding
51.8039	-0.805635	0.308597	-2.61064	0.00903735	0.0881437	ENSG00000244227	RP11-298O21.5|RP11-298O21.5	lincRNA
12142.8	0.126587	0.0485045	2.6098	0.00905942	0.0883109	ENSG00000126461	SCAF1|SCAF1	protein_coding
258.522	-0.342144	0.131134	-2.60911	0.00907782	0.088442	ENSG00000273032	DGCR9|DGCR9	lincRNA
10261.3	-0.171123	0.065592	-2.60891	0.00908319	0.0884463	ENSG00000172915	NBEA|NBEA	protein_coding
6544.88	-0.205326	0.0787219	-2.60824	0.00910082	0.0884914	ENSG00000084764	MAPRE3|MAPRE3	protein_coding
1630.52	-0.263813	0.101148	-2.60818	0.00910263	0.0884914	ENSG00000148343	FAM73B|FAM73B	protein_coding
634.798	0.238769	0.0915463	2.60817	0.00910265	0.0884914	ENSG00000168802	CHTF8|CHTF8	protein_coding
3920.87	-0.225045	0.0863281	-2.60686	0.0091377	0.0887839	ENSG00000077080	ACTL6B|ACTL6B	protein_coding
8005.77	-0.312842	0.120144	-2.6039	0.00921687	0.0894076	ENSG00000105520	DKFZP761J1410|DKFZP761J1410	protein_coding
440.152	0.27968	0.107396	2.6042	0.00920898	0.0894076	ENSG00000157184	CPT2|CPT2	protein_coding
47.8466	0.679621	0.260992	2.60399	0.00921453	0.0894076	ENSG00000251363	RP11-129M6.1|RP11-129M6.1	lincRNA
4517.77	0.166098	0.0637966	2.60356	0.00922615	0.0894492	ENSG00000163257	DCAF16|DCAF16	protein_coding
4626.8	0.138516	0.053216	2.60289	0.00924404	0.0895381	ENSG00000118873	RAB3GAP2|RAB3GAP2	protein_coding
613.85	0.38698	0.148676	2.60285	0.00924532	0.0895381	ENSG00000197948	FCHSD1|FCHSD1	protein_coding
3319.18	-0.163561	0.0628509	-2.60237	0.00925832	0.0896155	ENSG00000205476	CCDC85C|CCDC85C	protein_coding
2218.92	-0.159497	0.0613004	-2.6019	0.00927101	0.0896898	ENSG00000155974	GRIP1|GRIP1	protein_coding
34677.1	-0.154512	0.0594113	-2.60071	0.00930313	0.0899035	ENSG00000169710	FASN|FASN	protein_coding
610.992	-0.231828	0.0891366	-2.60082	0.00930015	0.0899035	ENSG00000205133	TRIQK|TRIQK	protein_coding
9871.33	-0.162562	0.0625197	-2.60017	0.00931771	0.0899958	ENSG00000124193	SRSF6|SRSF6	protein_coding
7622.63	0.270682	0.10414	2.5992	0.0093441	0.090202	ENSG00000150093	ITGB1|ITGB1	protein_coding
12305	-0.2442	0.0939929	-2.59807	0.00937503	0.0904518	ENSG00000092096	SLC22A17|SLC22A17	protein_coding
5592.55	0.156692	0.0603225	2.59757	0.00938873	0.0905353	ENSG00000099804	CDC34|CDC34	protein_coding
2283.81	0.280635	0.108088	2.59635	0.00942202	0.0907585	ENSG00000065328	MCM10|MCM10	protein_coding
35.9207	0.746891	0.287657	2.59646	0.00941887	0.0907585	ENSG00000234123	RHBDF1P1|RHBDF1P1	pseudogene
[truncated: 56,046 more rows]

## Sheet: res3
Supplemententary table 4: P200300-RNAseq: iPSC-neurons differential gene expression analysis
[truncated: 57,907 more rows]

[truncated: 4 more sheets: res4, res5, res6, res7]
