# Supplementary material for: Glycosylated clusterin species facilitate Aβ toxicity in human neurons
Source: Sci Rep. 2022 Nov 3;12:18639. doi: 10.1038/s41598-022-23167-z (PMC9633591; doi:10.1038/s41598-022-23167-z)
Supplement: Supplementary file 12 — Supplementary Table 5. [file 41598_2022_23167_MOESM12_ESM.xlsx]

## Sheet: Table 1  KEGG
P200300-RNAseq: iPSC-neurons Enrichment Analysis (directionality)
Table 1. KEGG - gene set enrichment analysis across groups comparisons. pval – an enrichment p-value; padj – a BH-adjusted p-value; NES – enrichment score normalized to mean enrichment of random samples of the same size; size – size of the pathway after removing genes not present in 'names(stats)'.
pathway	pval	padj	NES	size	leadingEdge	group
OLFACTORY.TRANSDUCTION	1.000e-10	1.860e-8	2.107	204	OR11H4,OR1N2,OR2AE1,OR2T1,OR6C70,OR6C3,OR9A4,OR4N2,OR52L1,OR52E4,OR56B4,OR7G1,CLCA4,OR51T1,OR13C8,OR8D2,OR5L2,OR8H2,OR2A42,OR10G8,OR7C1,OR52N4,OR5J2,OR1C1,OR2F1,OR4N5,OR1K1,OR52I2,OR10A3,OR13D1,OR7E24,OR9K2,OR5K2,OR10Q1,OR51E2,OR2K2,OR52I1,OR2L8,OR52B6,OR4F16,OR2H1,OR2M3,OR51B4,OR2AT4,OR1L4,OR2B3,CLCA1,OR4D1,OR8K1,OR4K14,OR8B12,OR10H2,OR5B12,OR10K1,OR10H4,OR51B6,OR4F17,OR51G2,OR51S1,OR1E1,OR5M8,O…	res5
FOCAL.ADHESION	3.096e-9	5.759e-7	-1.904	195	COL3A1,COL1A2,COL5A3,COL1A1,IBSP,ITGA11,PARVG,COL6A3,COL6A2,ITGA1,TNC,LAMA4,TNN,LAMC3,COMP,ACTN3,PDGFRA,VWF,IGF1,COL5A1,PDGFRB,COL5A2,CAV2,ITGB4,COL4A1,MYL9,LAMC1,BIRC3,FLNC,LAMB1,FN1,PIK3R2,CAV1,LAMB2,ITGA4,PGF,MYLK3,EGFR,COL4A2,ITGA10,HGF,PIK3R5,SHC1	res7
OLFACTORY.TRANSDUCTION	2.514e-7	4.677e-05	-1.76	204	OR10Q1,OR9A2,OR6C3,OR6C70,OR2T1,OR9A4,OR4N2,OR52E4,OR7G1,OR52I1,OR1N2,OR5L2,OR8D2,OR13C8,OR51T1,OR10G8,OR8H2,OR52N4,OR2AG2,OR2F1,OR4N5,OR2AE1,OR9Q1,OR52I2,OR10A3,OR7E24,OR13D1,OR9K2,OR52L1,OR56B4,OR7D2,PRKG2,CALML6,OR10AD1,OR11H4,OR2T8,OR51E2,OR2A42,OR7C1,OR2M3,OR10A4,OR1B1,OR1L4,OR2B3,OR4C13,OR52B4,OR6C68,OR14J1,OR11A1,OR2M2,OR1S2,OR2C3,OR6M1,OR6C6,OR2T34,OR4C16,OR4C6,OR6S1,OR8K3,OR52D1,OR6T1,OR…	res3
SPLICEOSOME	2.679e-7	4.983e-05	-1.91	123	HSPA2,LSM2,LSM5,HNRNPA1,HNRNPA1L2,RBMX,SRSF3,SRSF6,SNRPD2,SMNDC1,CTNNBL1,SRSF2,SNRPB,SNRPA,HNRNPK,SNRPF,SNRPD1,SNRPB2,CDC40,USP39,ALYREF,HNRNPM,SRSF9,SRSF7,DHX15,PRPF19,SRSF1,SF3B3,PHF5A,HNRNPU,LSM4,SNW1,PUF60,SNRPE,PLRG1,RBM22,SYF2,PPIE,SF3B2,HNRNPC,WBP11,ACIN1,DHX8,SRSF10,PPIL1,RBM8A,SNRNP200,BCAS2,SNRPC,AQR,HSPA1A,ZMAT2,SF3B4,PRPF40A,SF3A1,PRPF18,CRNKL1,EIF4A3,TRA2B,LSM6,SNRNP40,XAB2,DHX38,SLU…	res6
ECM.RECEPTOR.INTERACTION	2.726e-7	2.535e-05	-2.013	81	COL3A1,COL1A2,COL5A3,COL1A1,IBSP,ITGA11,COL6A3,COL6A2,ITGA1,TNC,LAMA4,TNN,LAMC3,COMP,CD44,CD36,VWF,COL5A1,COL5A2,ITGB4,COL4A1,LAMC1,LAMB1,FN1	res7
FOCAL.ADHESION	5.775e-7	5.371e-05	-1.694	195	COL1A2,IBSP,COL5A3,COL6A2,COL3A1,PARVG,ITGA11,ITGA1,LAMA4,TNC,COL5A1,LAMC3,FN1,ITGB6,ITGA4,COL1A1,CAV2,PDGFRA,LAMB1,COL4A1,COL5A2,LAMC1,FLT1,FLNC,CAV1,COMP,COL2A1,PDGFRB,COL6A1,LAMA2,ITGB4,PIK3CG,LAMB2,TNN,ITGA9,COL4A6,ITGA5,BIRC3,COL4A2,MYLK,ITGA2,MYL12A,COL4A4,IGF1,SHC1,CCND1,COL6A3,ACTN3,ITGA10,ITGB7,MYLK3	res6
ECM.RECEPTOR.INTERACTION	2.073e-06	0.0001285	-1.971	81	COL1A2,IBSP,COL5A3,COL6A2,COL3A1,ITGA11,ITGA1,LAMA4,CD44,TNC,COL5A1,LAMC3,FN1,CD36,ITGB6,ITGA4,COL1A1,LAMB1,COL4A1,COL5A2,LAMC1,COMP,COL2A1,COL6A1,LAMA2,HMMR,ITGB4,LAMB2,TNN,ITGA9,SDC1,COL4A6,ITGA5,COL4A2,ITGA2,COL4A4,HSPG2,COL6A3	res6
CELL.CYCLE	3.654e-05	0.003969	1.763	123	RBL1,GADD45A,GADD45G,CDC14A,CCND1,CDK1,TP53,MAD2L1,WEE1,MYC,CDKN1C,CDC25C,BUB1,BUB1B,TTK,E2F1,CDC14B,CHEK2,CDC45,CCNA2,CDK6,CDK2,E2F3,STAG2,CDKN2C,CCNE1,CCND2,PTTG1,E2F2,HDAC1,CCNB2,PLK1,CDC25A,CCNB1,DBF4,MCM7,CDKN1B,RB1,CDK7,CHEK1,ORC6,ESPL1,CCNE2,MAD2L2,BUB3,TGFB1,MCM5,YWHAH,CDC6,CDC20,ORC1,MCM6,MCM2,CDKN1A,MCM3,PCNA,SKP2,YWHAE,PKMYT1,HDAC2,ABL1,ORC5,ANAPC11,ORC3,SMAD3,YWHAZ,MCM4,SMC1A,CDK4,RAD…	res1
FOCAL.ADHESION	3.921e-05	0.00427	-1.622	195	COL1A2,COL3A1,COL5A3,COMP,COL6A2,PIK3CG,COL1A1,PIK3R2,ITGA11,VAV1,PARVG,ITGA1,CAV3,IBSP,RAC2,LAMA4,TNC,COL5A1,LAMC3,FN1,CAV1,COL5A2,MYLK3,TNN,HGF,COL6A3,LAMB4,THBS1,COL4A1,LAMB1,ITGA10,MYLK2,FLNC,PDGFRB,LAMB2,PDGFRA,LAMC1,MYLK,ITGA9,COL4A6,COL2A1,MYL9,COL6A1,SHC1,EGF,MYL12A,ACTN1,SPP1,LAMA1,ITGB7,COL4A2,CCND1,ITGB4,VEGFA,IGF1,VWF,FLT1,FLNA,LAMA3,LAMC2,ITGA4	res4
CHRONIC.MYELOID.LEUKEMIA	4.268e-05	0.003969	1.841	73	SHC4,SHC3,PIK3R5,MAP2K1,SHC2,MECOM,CCND1,TP53,MYC,TGFBR2,E2F1,CDK6,E2F3,PIK3R1,E2F2,HDAC1,AKT3,CDKN1B,RB1,GAB2,TGFB1,NFKB1,CDKN1A,TGFBR1,NFKBIA,SOS2,NRAS,HDAC2,ABL1,RELA,BAD,PIK3CA,KRAS,CRKL,CBL,SMAD3	res1
ECM.RECEPTOR.INTERACTION	4.591e-05	0.00427	-1.753	81	COL1A2,COL3A1,COL5A3,COMP,COL6A2,COL1A1,CD36,ITGA11,ITGA1,CD44,IBSP,LAMA4,TNC,COL5A1,LAMC3,GP5,FN1,COL5A2,TNN,COL6A3,LAMB4,THBS1,COL4A1,LAMB1,ITGA10,SDC4,LAMB2,LAMC1,HSPG2,ITGA9,COL4A6,COL2A1,COL6A1,SDC1,SPP1,LAMA1,ITGB7,COL4A2,ITGB4,SDC2,VWF,LAMA3,LAMC2,ITGA4,LAMA2	res4
B.CELL.RECEPTOR.SIGNALING.PATHWAY	7.413e-05	0.004596	-1.748	75	IFITM1,CD79B,CARD11,CD19,PIK3CG,PIK3R2,NFATC2,VAV1,LILRB3,RAC2,SYK,BLNK,CR2	res4
RIBOSOME	9.862e-05	0.004586	-1.713	88	RPL10L,RPL5,RPL23A,RPL10A,RPS11,RPS6,RPLP0,RPL22L1,RPL13A,RPL19,RPL28,RPL3,RPL7A,RPS9,RPS4X,RPS2,RPL29,RPS24,RPS8,RPL36,RPL11,RPS3,RPL10,RPL18,RPL13,RPL17,RPS15,RSL24D1,FAU,RPS17,RPLP2,RPL35A,RPL36AL,RPL38,RPLP1,UBA52,RPS25,RPL14,RPS20,RPS16,RPS19,RPL27A,RPS27L,RPL6,RPS5,MRPL13,RPL39,RPL8,RPS18,RPL41,RPS23,RPS3A,RPL4,RPS29,RPL36A,RPL22,RPL12,RSL24D1P11,RPL30,RPL35,RPL27,RPS27A,RPS27,RPL23	res6
SPLICEOSOME	0.0001457	0.009031	1.689	123	HSPA2,BUD31,LSM5,TRA2B,ALYREF,SLU7,HNRNPA1L2,LSM2,SNRPC,CRNKL1,HNRNPK,PPIE,SMNDC1,DHX8,HNRNPA1,HNRNPM,SNRPA,SNRNP27,SNW1,RBMX,SRSF9,MAGOH,SRSF3,HNRNPU,SNRPB,SYF2,CDC5L,WBP11,PCBP1,LSM6,SF3B2,PLRG1,SF3A2,BCAS2,SNRPB2,RBM22,SNRPD1,SNRNP200,SRSF10,PRPF19,SNRPD2,PRPF4,AQR,DHX15,USP39,PRPF40A,LSM3,PHF5A,CDC40,SF3A1,SART1,THOC3,CTNNBL1,SRSF2,SF3B3,LSM4,XAB2,SNRPD3,CWC15,PRPF38A,DDX42,NCBP1,SNRPF,SRSF1,…	res1
CELL.CYCLE	0.0001539	0.005726	-1.59	123	RBL1,CDC25C,CDC20,MAD2L1,TTK,PLK1,CCNB1,CDKN2A,CDK6,CCNB2,CCND1,TP53,GADD45B,DBF4,BUB1,TGFB1,CCNA2,CDK1,BUB1B,CCNB3,CDC7,CDC25B,TFDP2,ORC1,HDAC1,GADD45G,BUB3,ESPL1,E2F3,CDKN1A,CDC14A,CDC25A,CDKN2C,E2F2,ORC6,ANAPC10,PTTG1,CHEK2,CDK4,MCM7,SKP2,CDK2,MCM2,CDC23,CCNE2,PCNA,MCM5,CHEK1,CDC45,CDKN1C,HDAC2,WEE1,MCM3,MAD2L2,MCM6,E2F4,ANAPC1,CDC27,CDKN1B,SMC3,ABL1,E2F5,SMAD3,TFDP1,ZBTB17,ANAPC7,CDC26	res6
ECM.RECEPTOR.INTERACTION	0.0002459	0.02287	-1.68	81	COL3A1,COL1A2,IBSP,COL5A3,ITGA11,COL1A1,COL6A2,COL6A3,ITGA1,GP6,LAMA4,COMP,LAMC3,CD36,GP5,TNN,ITGB4,COL5A2,CD44,LAMB4,TNC,COL4A1,COL5A1,COL6A6,THBS1,RELN,TNR,FN1,COL11A2,LAMC1,ITGA10,THBS3,LAMA1,VTN,LAMB1,ITGA2B,LAMB2	res5
BASAL.CELL.CARCINOMA	0.0006222	0.01929	-1.665	55	WNT3A,FZD10,LEF1,WNT9B,BMP4,WNT11,TCF7L2,FZD7,SHH,WNT2,HHIP,WNT6,WNT3,WNT8A,TP53,FZD5,TCF7L1,WNT5A,WNT1,GLI1,FZD4,FZD6,PTCH1,FZD2,TCF7,SMO	res6
TASTE.TRANSDUCTION	0.0007713	0.03364	1.732	49	TAS2R1,TAS2R38,TAS1R1,TAS2R39,TAS2R40,SCNN1B,TAS2R43,SCNN1A,TAS2R8,TAS2R7,TAS2R9,PDE1A,TAS2R4,GNG3,TAS2R46,TAS2R50,TRPM5,TAS2R14,TAS2R10	res4
PATHWAYS.IN.CANCER	0.0007872	0.04881	-1.341	321	WNT2,PTGS2,TGFBR2,CDH1,LAMA4,FZD10,WNT6,LAMC3,EPAS1,PDGFRA,SHH,FGF1,ETS1,FAS,WNT9B,IGF1,PDGFRB,PLD1,CDKN2A,COL4A1,LAMC1,MMP1,BMP4,BIRC3,LAMB1,FN1,FGF10,CASP8,MMP2,PIK3R2,MMP9,CDKN2B,PAX8,NOS2,CSF2RA,TGFB1,WNT1,FGF8,WNT8A,LAMB2,PGF,CSF1R,HHIP,PPARG,EGFR,LEF1,MITF,FOXO1,WNT11,TCF7L2,COL4A2,AR,HGF,PIK3R5,RARB,WNT2B,WNT3A,CTNNA3,CDK6,WNT10A,FZD8,FGFR2,WNT7A,LAMA1,ITGAV	res7
OLFACTORY.TRANSDUCTION	0.0009044	0.03364	1.431	204	OR6X1,OR2B2,OR1K1,OR13C5,OR51B4,OR2L8,OR2M3,OR2AE1,OR52B6,OR2B3,OR2AT4,OR2L3,GUCA1C,OR10Q1,OR2AG2,OR5K2,OR2AK2,OR2L13,CLCA4,OR2H1,OR56B4,OR1L4,OR4N2,OR52N4,OR10A3,OR1D5,CLCA1,OR10K1,OR2T12,OR3A2,OR13C9,OR4K2,OR2B11,OR10G7,OR2T4,OR5B21,OR13C2,OR2M4,OR2L2,OR1F1,OR51E2,OR8S1	res4
HEMATOPOIETIC.CELL.LINEAGE	0.001269	0.118	-1.591	81	CD7,IL1R1,ITGAM,IL2RA,CSF3,CD1C,CD1A,IL7R,CD1E,CD44,TNF,CD3E,CD3D,CD1B,IL6,IL3,CD1D,ANPEP,CSF2RA,CD8B,IL6R,CD9,CD34,CSF1R,TPO,GYPA,IL4R,MME,CD4,HLA-DRA	res3
PATHWAYS.IN.CANCER	0.001294	0.03095	-1.275	321	WNT3A,FZD10,FGF16,MMP1,TGFBR2,ETS1,EPAS1,LAMA4,PLCG2,LAMC3,FN1,KLK3,LEF1,WNT9B,MMP2,PDGFRA,LAMB1,PLD1,FAS,COL4A1,CSF2RA,LAMC1,NTRK1,BMP4,FGF20,WNT11,PDGFRB,LAMA2,CTNNA3,TCF7L2,FLT3LG,PIK3CG,LAMB2,FZD7,AR,COL4A6,BIRC3,SHH,FGF8,COL4A2,WNT2,ITGA2,HHIP,SLC2A1,WNT6,COL4A4,TRAF1,IGF1,CDKN2A,WNT3,CDK6,WNT8A,CCND1,TP53,FGF10,TGFB1,FZD5,FGF7,BIRC5,FGF1,TCF7L1,CKS1B,WNT5A,TRAF5,WNT1,ERBB2,FGF19,CASP8,GLI1,…	res6
RNA.DEGRADATION	0.001396	0.03095	-1.596	55	C1DP3,LSM2,LSM5,PARN,DCP1B,EXOSC8,HSPD1,EXOSC9,ENO1,CNOT7,XRN2,LSM4,PNPT1,DCPS,CNOT3,SKIV2L,HSPA9,ZCCHC7,LSM6,EXOSC7,EXOSC4,EDC4,CNOT2,PAPOLA,CNOT1,TTC37,C1D,PATL1,EXOSC2,EXOSC10,CNOT6,DCP1A,EDC3,MPHOSPH6,CNOT10	res6
OLFACTORY.TRANSDUCTION	0.001498	0.03095	1.423	204	OR5AK2,OR52E4,CLCA2,OR8S1,OR4F16,OR52B2,OR9A2,OR52B6,OR56A3,OR4X2,OR1G1,OR6V1,OR52E2,OR2L8,OR6B2,OR5J2,OR2L3,OR10A2,OR1L4,GUCA1C,OR1C1,OR2AK2,OR5A1,OR52N2,OR4F6,OR1D5,CALML6,OR5K2,OR1K1,OR13A1,OR1L8,OR2L13,OR2AE1,OR2AG2,OR51B4,OR10A5,OR10A4,OR8D4,OR2D2,OR51Q1,OR2B2,OR6F1,OR1L3,OR2T12,OR2A4,OR52D1,OR8H2,OR1D2,OR7A5,OR8D1,OR2T3,OR2M2,OR13C3,OR10C1,OR5K1,OR4D10,OR1B1,OR2L2,OR2M3,OR52W1	res6
OLFACTORY.TRANSDUCTION	0.001587	0.2952	1.474	204	GUCY2D,CLCA2,OR4F16,OR6B1,OR11H4,OR13A1,OR5AK2,OR52E4,OR10A2,OR56A3,OR2H1,OR4X2,OR1G1,OR6V1,OR52E2,OR5J2,OR1B1,OR1N2,OR1C1,CLCA4,OR1L8,OR5A1,OR52N2,OR4F6,OR52B2,CALML6,OR1K1,OR2T8,OR2C1,OR2L8,OR2D2,OR1L3,OR2T3,OR13C3,OR10C1,OR51Q1,OR1D2,OR7A5,OR8D1,OR4D10,OR2F1,OR2A4,OR52D1,OR2M2,OR5K1,OR6F1,OR8H2,OR4F3,OR9A4,OR6B2,OR52W1,OR1L4,OR7D2,OR9A2,OR10AD1	res2
METABOLISM.OF.XENOBIOTICS.BY.CYTOCHROME.P450	0.002071	0.03853	-1.595	58	ALDH3A1,UGT2B7,CYP2C18,GSTM1,CYP1B1,AKR1C4,CYP2B6,GSTA2,UGT2B11,ALDH1A3,MGST1,GSTT2,CYP2S1,UGT2B28,GSTO1,CYP2C19,ALDH3B1,CYP1A2	res6
ALLOGRAFT.REJECTION	0.00217	0.08836	1.792	35	HLA-F,CD28,CD80,CD86,IL12B,CD40,HLA-DRB1,FASLG,IL12A,HLA-DQB1,HLA-A,HLA-DPB1,HLA-DRA,HLA-B,HLA-E	res1
SMALL.CELL.LUNG.CANCER	0.002369	0.1102	-1.54	84	PTGS2,LAMA4,LAMC3,COL4A1,LAMC1,BIRC3,LAMB1,FN1,PIK3R2,CDKN2B,NOS2,LAMB2,COL4A2,PIK3R5,RARB,FHIT,CDK6,LAMA1,ITGAV	res7
INTESTINAL.IMMUNE.NETWORK.FOR.IGA.PRODUCTION	0.002375	0.08836	1.671	44	LTBR,CD28,CCL28,CD80,CD86,CD40,HLA-DRB1,ITGA4,CCR9,TNFRSF17,CXCL12,HLA-DQB1,HLA-DPB1,HLA-DRA	res1
NOTCH.SIGNALING.PATHWAY	0.002572	0.04349	-1.61	46	JAG1,DTX3L,DLL3,DLL1,HES1,NOTCH4,HDAC1,MAML2,HES5,DLL4,PSENEN,NCSTN,MFNG,HDAC2,LFNG,CIR1,KAT2B,SNW1,PSEN1,ADAM17,NUMB,APH1A,NOTCH3,DTX2,NUMBL,MAML1,DVL2	res6
FOCAL.ADHESION	0.002677	0.166	-1.436	195	COL3A1,COL1A2,IBSP,COL5A3,ITGA11,PIK3CG,COL1A1,COL6A2,COL6A3,ITGA1,HGF,CAV3,LAMA4,PIK3R2,COMP,MYL9,PDGFRA,LAMC3,TNN,PARVG,RAC2,ITGB4,COL5A2,PGF,LAMB4,TNC,COL4A1,COL5A1,IGF1,VAV1,EGFR,COL6A6,THBS1,MYLK3,RELN,TNR,CAV1,PDGFRB,FN1,COL11A2,LAMC1,ITGA10,ACTN3,THBS3,MYLK2,LAMA1,VTN,ILK,LAMB1,ITGA2B,LAMB2	res5
TAURINE.AND.HYPOTAURINE.METABOLISM	0.002988	0.1112	-1.651	10	GGT6,GGT5	res7
DNA.REPLICATION	0.003378	0.09096	1.737	36	RNASEH2A,PRIM2,POLA2,DNA2,RFC3,POLA1,RPA4,MCM7,RPA1,RPA3,RFC4,RNASEH2B,MCM5,RFC2,MCM6,MCM2,MCM3,LIG1,PCNA,POLD3,PRIM1,RPA2,POLE2,FEN1,SSBP1,POLD1,RFC5,RNASEH2C,MCM4,POLD2,POLE,RFC1	res1
METABOLISM.OF.XENOBIOTICS.BY.CYTOCHROME.P450	0.003423	0.09096	1.566	58	UGT2B28,ADH4,ALDH3A1,UGT2B7,CYP1A2,AKR1C4,GSTM5,GSTA2,CYP2F1,ADH7,UGT2B11,MGST3,ALDH1A3,CYP2S1,GSTT2	res1
ASCORBATE.AND.ALDARATE.METABOLISM	0.003471	0.0538	-1.801	15	UGT2B7,MIOX,UGT2B11,UGT2B28	res6
BASAL.TRANSCRIPTION.FACTORS	0.00451	0.2796	-1.627	34	TBPL2,GTF2A1L,GTF2H4,TAF7L,TAF4B,STON1	res3
SELENOAMINO.ACID.METABOLISM	0.004713	0.1163	-1.671	24	GGT6,GGT5,MAT1A	res7
RIBOSOME	0.004827	0.1163	-1.466	88	RPL3L,RSL24D1P11,RPL17,RPS3A,RPS25,RPS7,RPL22L1,RPL13A,RPL39,RSL24D1,RPL30,RPS27,RPS29,RPS17,RPS16,RPS18,RPL19,RPL27A,RPL10,RPS27A,RPL28,RPL11,RPS26,RPS24,RPLP1,RPS8,RPL14,RPL10A,RPL7,RPL34,RPL12,RPS11,RPL27,RPL35A,RPLP2,RPL29,RPS4X,RPL9,RPL32,RPL22,RPL24,RPS6,RPS13,RPL38,RPL5,RPS28,RPL7A,RPL41,RPL36AL,RPL10L,FAU,RPL13,RPS23,RPL36,RPL6,RPS15	res7
B.CELL.RECEPTOR.SIGNALING.PATHWAY	0.005184	0.1163	-1.501	75	SYK,CHP2,IFITM1,NFATC2,CD79B,CD22,CARD11,PIK3R2,CD79A,NFATC1	res7
ALLOGRAFT.REJECTION	0.005416	0.2237	1.625	35	IL12B,IL12A,CD86,HLA-F,CD80,CD28,CD40,IL10,HLA-DQA1,HLA-DRB5,TNF,HLA-DRB1,HLA-DOA,HLA-DQA2,HLA-DMA,HLA-DMB,HLA-E	res5
NUCLEOTIDE.EXCISION.REPAIR	0.005626	0.1163	-1.599	44	GTF2H4,RPA4	res7
P53.SIGNALING.PATHWAY	0.005966	0.08536	-1.58	65	FAS,SERPINE1,PERP,IGFBP3,CD82,PMAIP1,IGF1,CCNB1,CDKN2A,CDK6,CCNB2,CCND1,TP53,GADD45B,CCNG1,CDK1,GTSE1,CCNB3,TP53I3,CASP8,GADD45G,STEAP3,CDKN1A,TNFRSF10B,SESN2,CHEK2,CDK4,CDK2,RRM2,CCNE2,CHEK1,RRM2B,BBC3,BAX	res6
VIRAL.MYOCARDITIS	0.006013	0.2237	1.488	68	MYH4,CD86,HLA-F,ITGAL,MYH13,CD80,CD28,MYH1,CD40,HLA-DQA1,HLA-DRB5,HLA-DRB1,HLA-DOA,HLA-DQA2,HLA-DMA,MYH14,ITGB2,HLA-DMB,HLA-E,CASP3,HLA-A,BID,RAC3,HLA-DQB1,CXADR	res5
RNA.DEGRADATION	0.00722	0.1679	1.512	55	C1DP3,PARN,LSM5,ZCCHC7,DCP1A,LSM2,EXOSC9,C1D,EXOSC8,DCP1B,XRN2,LSM6,CNOT7,DCP2,CNOT6,PAPOLB,DCPS,CNOT8,EXOSC6,PATL1,LSM3,LSM1,HSPA9,DDX6,EDC3,LSM4,CNOT1,ENO2,PAPOLA,CNOT10,TTC37,MPHOSPH6,HSPD1,CNOT4,CNOT2,EXOSC3,CNOT6L,LSM7	res1
WNT.SIGNALING.PATHWAY	0.007254	0.09637	-1.295	150	WNT3A,CHP2,NFATC2,FZD10,DKK2,MMP7,LEF1,WNT9B,DKK1,WNT11,TCF7L2,SFRP4,FZD7,NFATC1,WNT2,WNT6,WNT3,PPP2R1B,NFATC4,SFRP2,WNT8A,CCND1,TP53,DAAM2,FZD5,TCF7L1,WNT5A,WNT1,NKD1,PLCB3,FZD4,FZD6,FZD2,TCF7,RHOA,SFRP1,FZD8,CSNK2A2,TBL1Y,TBL1X	res6
VIRAL.MYOCARDITIS	0.009592	0.1804	1.476	68	MYH4,HLA-F,CD28,CD80,CD86,CD40,MYH8,HLA-DRB1,MYH6,MYH2,CASP3,HLA-DQB1,CCND1,HLA-A,ACTG1,HLA-DPB1,HLA-DRA,ACTB,ITGB2,FYN,MYH7,HLA-B,HLA-E,RAC1,CD55	res1
HISTIDINE.METABOLISM	0.009697	0.1804	-1.605	28	ASPA,ALDH1A3,ALDH3A1,AOC1,UROC1,HAL	res7
TYPE.I.DIABETES.MELLITUS	0.009699	0.1804	1.578	41	HLA-F,CD28,CD80,CD86,IL12B,HLA-DRB1,FASLG,IL12A,HLA-DQB1,HLA-A,HLA-DPB1,HLA-DRA,LTA,HLA-B,HLA-E	res1
SMALL.CELL.LUNG.CANCER	0.01033	0.1209	-1.393	84	LAMA4,LAMC3,FN1,LAMB1,COL4A1,LAMC1,LAMA2,PIK3CG,LAMB2,COL4A6,BIRC3,COL4A2,ITGA2,COL4A4,TRAF1,CDK6,CCND1,TP53,CKS1B,TRAF5,E2F3,PIK3R2,RARB,E2F2,NFKBIA,ITGB1,LAMA1,CDK4,SKP2,CDK2,CCNE2,ITGAV,ITGA6,NFKB1	res6
B.CELL.RECEPTOR.SIGNALING.PATHWAY	0.01047	0.1209	-1.424	75	CD79B,CHP2,IFITM1,NFATC2,CARD11,PLCG2,SYK,CD19,CD72,CR2,PIK3CG,NFATC1,LYN,DAPP1,CD79A,NFATC4	res6
CYTOKINE.CYTOKINE.RECEPTOR.INTERACTION	0.0106	0.4928	-1.288	243	CXCR3,CCL20,IFNA5,TSLP,IL12B,IFNL1,IL18,IFNB1,CXCL9,IL1R1,CCR3,PRL,CCL26,CCL18,IL19,IL2RA,IL10,IL20RA,IL20,CSF3,IFNA14,TNFRSF9,IL2RG,XCL1,PDGFRB,EGFR,IL7R,TNFRSF11A,CXCL2,LTBR,CCL5,IFNA16,IL18RAP,IL25,IFNA7,CCL19,TNF,IFNL3,IFNE,CXCL10,IL22RA2,IL23R,CCL16,IL6,IL17A,CCL4L2,IL3,CCR9,IL24,IL21R,OSM,IL12RB1,CCL28,CSF2RA,CX3CR1,LEP,AMHR2,IL6R,CXCL5,CCR1,TNFSF4,CSF1R,TPO,TNFRSF10A,TNFSF12,LTB,CXCL14,CXC…	res3
TRYPTOPHAN.METABOLISM	0.01103	0.1865	-1.523	39	IDO1,CYP1A2,KYNU,CYP1B1,INMT,TDO2,AOC1,CYP1A1,AOX1,AANAT	res7
SELENOAMINO.ACID.METABOLISM	0.0116	0.1209	-1.614	24	GGT6,GGT5,PAPSS2,MAT1A,MAT2B,CBS,TRMT11,AHCY,SEPHS1,CTH,MAT2A,LCMT2	res6
SYSTEMIC.LUPUS.ERYTHEMATOSUS	0.01177	0.2813	1.442	53	CD86,C1QC,FCGR3A,ELANE,CD80,CD28,CD40,IL10,C1QA,HLA-DQA1,HLA-DRB5,TNF,HLA-DRB1,HLA-DOA,C9,HLA-DQA2,C8B,HLA-DMA,C1R,HLA-DMB	res5
ERBB.SIGNALING.PATHWAY	0.01203	0.1209	-1.32	86	ERBB3,BTC,AREG,PLCG2	res6
INTESTINAL.IMMUNE.NETWORK.FOR.IGA.PRODUCTION	0.01224	0.2813	1.53	44	LTBR,CD86,IL15,PIGR,CD80,CD28,CD40,IL10,IL6,HLA-DQA1,HLA-DRB5,AICDA,CCR9,HLA-DRB1,HLA-DOA,CCL25,HLA-DQA2,HLA-DMA,ITGB7,TNFRSF17,HLA-DMB	res5
LYSINE.DEGRADATION	0.01244	0.1209	-1.544	39	BBOX1,PLOD1,PLOD2,TMLHE,PLOD3,HADH,SUV39H1,SUV39H2,ALDH1B1,GCDH,ALDH9A1,HADHA,ACAT2,ALDH7A1,ECHS1	res6
OLFACTORY.TRANSDUCTION	0.01278	0.216	1.249	204	OR2F1,OR2M4,CLCA4,OR2H1,OR11H4,OR1K1,OR13F1,OR52I2,OR56B4,OR1N2,OR2T8,GUCY2D,OR2L8,OR4F16,OR2M3,OR6X1,OR13C5,OR7C1,OR9K2,OR10G8,OR12D2,OR10V1,OR11H6,OR52H1,OR4A16,OR2V2,OR10H1,OR13G1,OR11L1,OR3A2,OR4A47,OR9A4,OR2M5,CNGA3,OR10A2,OR13A1	res1
PORPHYRIN.AND.CHLOROPHYLL.METABOLISM	0.013	0.1209	-1.627	30	UGT2B7,UGT2B11,HMOX1,UGT2B28,COX10,GUSB,ALAS2,HCCS,BLVRB,HMBS,UROD	res6
GLYOXYLATE.AND.DICARBOXYLATE.METABOLISM	0.01326	0.2813	1.652	16	HAO1,MDH2,AFMID,MDH1	res5
CELL.ADHESION.MOLECULES.CAMS	0.01361	0.2813	1.345	124	CD86,CTLA4,HLA-F,ITGAL,CDH5,CLDN19,CD80,CD28,CD40,CLDN7,ITGA8,PDCD1LG2,CLDN11,CD226,SPN,HLA-DQA1,HLA-DRB5,SELP,CLDN23,HLA-DRB1,CLDN6,HLA-DOA,CLDN16,HLA-DQA2,ITGAM,CD34,HLA-DMA,ITGB7,CLDN4,ITGB2,HLA-DMB,CD274,ESAM	res5
BASAL.TRANSCRIPTION.FACTORS	0.01385	0.2147	-1.541	34	GTF2H4,TBPL2,TAF7L,TAF4B,STON1	res7
RETINOL.METABOLISM	0.01395	0.2162	1.449	53	CYP26C1,UGT2B28,ADH4,UGT2B7,CYP1A2,ALDH1A2,AWAT2,ALDH1A1,CYP4A22,DHRS9,RDH8,ADH7,UGT2B11	res1
ALLOGRAFT.REJECTION	0.015	0.3769	1.521	35	IL12B,CD80,IL12A,HLA-F,CD86,CD28,HLA-G,CD40LG,IL2,IFNG,CD40,HLA-DQA2,IL4,PRF1,HLA-DMB	res4
LONG.TERM.DEPRESSION	0.01537	0.3769	1.391	68	PLA2G4E,PLA2G2E,PLA2G2A,PLA2G5,PLA2G2F,PLA2G2D,PLA2G2C,PPP1R17,NOS1,PLA2G1B,PLA2G12B,PLA2G10,PLCB1,GRM5,CRHR1,GUCY1A2	res4
RENAL.CELL.CARCINOMA	0.01562	0.219	1.407	66	MET,EPAS1,JUN,PIK3R5,VEGFA,MAP2K1,PAK1,GAB1,PIK3R1,AKT3,RAC1,PAK3,PAK4,TGFB1,HGF,HIF1A,SOS2,PAK2,CDC42,PAK6,NRAS,SLC2A1,PIK3CA,KRAS,CRKL,CUL2,RAP1B	res1
HISTIDINE.METABOLISM	0.01645	0.1457	-1.612	28	ASPA,ALDH3A1,ALDH1A3,AOC1,ALDH3B1,HNMT,HAL	res6
B.CELL.RECEPTOR.SIGNALING.PATHWAY	0.0171	1	1.425	75	FOS,CD19,PIK3R5,FCGR2B,PIK3R2,IFITM1,JUN,NFATC1,VAV1,CD22,PIK3CG,LILRB3,BTK,DAPP1,RAC2,MAP2K1	res2
FC.GAMMA.R.MEDIATED.PHAGOCYTOSIS	0.01726	0.2469	-1.438	93	NCF1,SYK,FCGR2A,PLA2G4A,PLA2G4F,PLA2G4D,PLD1,PRKCD,LAT,ARPC1B,PIK3R2,FCGR1A,PIK3R5,PLA2G4B,HCK	res7
APOPTOSIS	0.01745	0.3769	-1.418	86	IL1R1,IL1A,PIK3CG,PIK3R2,TNFSF10,FAS,NTRK1,TNFRSF10A,TNFRSF10C,PPP3R2,CASP8,IL1B,TNFRSF1A,TRADD,TNFRSF10D	res4
ALPHA.LINOLENIC.ACID.METABOLISM	0.01761	0.219	1.579	19	PLA2G2F,PLA2G2D,PLA2G2A,PLA2G3	res1
GLUTATHIONE.METABOLISM	0.01766	0.219	1.489	47	GGT6,ANPEP,GSTM5,GSTA2,MGST3,GPX7,OPLAH,RRM2,GSTT2,IDH1,RRM1,SMS,GSTO1,MGST2,LAP3,GGCT,G6PD,GSTZ1,RRM2B,ODC1,IDH2,TXNDC12,GSTM4,GCLM	res1
COMPLEMENT.AND.COAGULATION.CASCADES	0.01824	0.3769	-1.466	64	F13A1,F13B,C3AR1,C4BPB,TFPI,C9,KLKB1,CFH,CFI,C3,A2M,CR2,F5,C8A,SERPINC1,PLAU,F7,SERPINA5,SERPINE1	res4
HEDGEHOG.SIGNALING.PATHWAY	0.02016	0.1698	-1.381	56	WNT3A,BMP5,WNT9B,BMP4,WNT11,SHH,WNT2,HHIP,WNT6,WNT3,WNT8A,DHH,WNT5A,WNT1,GLI1,PTCH1,SMO	res6
DNA.REPLICATION	0.021	0.1698	-1.468	36	RPA4,POLD1,DNA2,RNASEH2A,MCM7,RFC3,PRIM2,RFC4,MCM2,POLA2,POLE3,RPA1,RPA3,PCNA,PRIM1,MCM5,POLA1,FEN1,POLD2,MCM3,SSBP1,MCM6,RPA2,POLD3,RFC2,POLE,RNASEH2C,POLE2,RFC5,MCM4	res6
AUTOIMMUNE.THYROID.DISEASE	0.02217	0.4123	1.409	47	IFNA5,CD86,CTLA4,HLA-F,CD80,CD28,CD40,IL10,IFNA16,IFNA17,HLA-DQA1,HLA-DRB5,CGA,HLA-DRB1,HLA-DOA,HLA-DQA2,HLA-DMA,HLA-DMB,HLA-E	res5
GLYOXYLATE.AND.DICARBOXYLATE.METABOLISM	0.02224	0.8274	-1.536	16	HAO1,HAO2	res3
UBIQUITIN.MEDIATED.PROTEOLYSIS	0.0223	0.1728	-1.276	130	NHLRC1,UBE2U,FBXO4,BIRC3,CDC20,UBE2C,NEDD4,SOCS1,FBXW7,MAP3K1,ANAPC10,UBE2NL,DET1,SKP2,BRCA1,UBOX5,CDC23,UBA2,UBE2S,UBE2G1,FBXO2,UBE2R2,FANCL,PRPF19,SAE1,PML,ITCH,UBE2E1,UBE3B,UBE2I,ANAPC1,UBE2E3,CDC27,UBE2J1,UBA1,MID1,UBE2D1,RNF7,CUL2,ANAPC7,CDC26,KLHL9,UBE2N,TRAF6,UBE2Q2,UBE2D3,KEAP1,CUL3,UBE4B,UBE2W,PIAS4,DDB1	res6
T.CELL.RECEPTOR.SIGNALING.PATHWAY	0.02281	0.2652	1.33	107	FOS,TEC,LCK,CD28,CHP2,ZAP70,JUN,NFATC1,PIK3R5,CD4,LCP2,ITK,NFATC2,PRKCQ,MAP2K1	res1
ADHERENS.JUNCTION	0.02401	0.319	-1.405	68	TGFBR2,CDH1,ACTN3,SNAI1,EGFR,LEF1,TCF7L2,CTNNA3,SNAI2,LMO7,ACTG1,SMAD3,WAS,WASF2,IQGAP1,ACTN2,ACTB,TJP1,CSNK2A2,PTPN1,NLK,PTPRB,TCF7L1,VCL,WASL	res7
HEDGEHOG.SIGNALING.PATHWAY	0.0246	1	-1.368	56	WNT3A,GLI1,WNT16,WNT8A,IHH,HHIP,BMP5,PTCH1,WNT1,LRP2,PTCH2,WNT2B,BMP8B,WNT10B,BMP4	res2
LINOLEIC.ACID.METABOLISM	0.02496	0.2731	1.478	28	PLA2G2F,PLA2G2D,PLA2G2A,CYP1A2,PLA2G3	res1
CHRONIC.MYELOID.LEUKEMIA	0.02546	1	1.446	73	SHC4,PIK3R5,SHC3,PIK3R2,PIK3CG,MYC,SHC2,MAP2K1,CCND1,E2F1,CDKN1A,MECOM,PIK3R1,GAB2,TP53,CDK6,TGFBR2,CDKN2A,HDAC1,E2F2,BAD,TGFB1,RUNX1	res2
FC.EPSILON.RI.SIGNALING.PATHWAY	0.02559	0.1904	-1.27	79	PLA2G2D,PLA2G2A,IL5,LCP2,PLA2G4A,PRKCD,PLCG2,PLA2G2F,SYK,IL4	res6
ETHER.LIPID.METABOLISM	0.02651	0.2739	1.5	30	PLA2G2F,PLA2G2D,PLA2G2A,PLA2G3,LPCAT2,ENPP2,PLA2G4A,PLD1,PAFAH2,PLA2G1B	res1
PROTEASOME	0.0269	1	-1.438	44	PSMB8,IFNG,PSMA2,PSMA6P4	res2
GLYCOSAMINOGLYCAN.DEGRADATION	0.02818	0.3494	-1.531	21	HPSE2,SPAM1	res7
TGF.BETA.SIGNALING.PATHWAY	0.02834	0.2027	-1.31	85	BMP5,TGFBR2,DCN,ACVRL1,INHBE,RBL1,PITX2,COMP,BMP4,ID3,GDF7,LEFTY1,PPP2R1B,TGFB1	res6
GLYCEROLIPID.METABOLISM	0.02847	0.4815	1.426	42	PNLIPRP2,LIPC,PNLIPRP1,AWAT2,LIPF	res5
NOD.LIKE.RECEPTOR.SIGNALING.PATHWAY	0.02922	0.5435	-1.394	57	CARD6,CASP5,PYCARD,NLRP3,IL18,NOD2,CXCL2,CXCL1,CASP8,IL1B,TNFAIP3	res4
TYPE.I.DIABETES.MELLITUS	0.03297	0.511	1.382	41	IL12B,IL12A,CD86,HLA-F,CD80,CD28,HLA-DQA1,HLA-DRB5,TNF,HLA-DRB1,HLA-DOA,HLA-DQA2,HLA-DMA,HLA-DMB,LTA,HLA-E,PTPRN2,HLA-A	res5
CHEMOKINE.SIGNALING.PATHWAY	0.03317	0.3856	-1.255	173	CCR3,CCL28,NCF1,CCL3L1,CXCL2,CXCL5,CCL3L3,CXCR3,ADCY4,GNGT1,CXCL3,CXCL12,CXCL6,CCL19,CCL4L2,CCL16,GNG11,CCR9,XCR1,CXCR6,CXCL13,PRKCD,CCL5,PIK3R2,XCL1	res7
INTESTINAL.IMMUNE.NETWORK.FOR.IGA.PRODUCTION	0.03337	0.2299	-1.385	44	LTBR,CD28,IL5,CCR9,CCL28,TNFRSF17,CD80,IL4,ITGA4,CXCL12	res6
DNA.REPLICATION	0.03363	0.8896	1.489	36	RPA4,POLA2,DNA2,RNASEH2A,POLE2,PRIM1,LIG1,POLE,MCM5,RFC4,FEN1,MCM6,MCM3,MCM7,RFC3,MCM2,PCNA,RFC5,POLA1,POLD3,RPA3,POLD4,RPA1,RFC2,POLD1,PRIM2,RFC1,POLD2,RPA2,RNASEH2C,MCM4	res3
HOMOLOGOUS.RECOMBINATION	0.03415	0.8896	1.464	26	RPA4,BLM,RAD51,BRCA2,EME1,RAD54L,XRCC3,RAD51B,RAD51D,XRCC2,POLD3,RPA3,MUS81,POLD4,RAD54B,RPA1,POLD1,RAD51C,POLD2,TOP3B,RPA2,TOP3A	res3
DRUG.METABOLISM.CYTOCHROME.P450	0.03628	0.2346	-1.27	60	ALDH3A1,UGT2B7,FMO2,CYP2C18,GSTM1,FMO1,CYP2B6,GSTA2,UGT2B11,ALDH1A3,MGST1,GSTT2,AOX1,UGT2B28,GSTO1,CYP2C19,ALDH3B1,CYP1A2,FMO4	res6
VALINE.LEUCINE.AND.ISOLEUCINE.DEGRADATION	0.03681	0.2346	-1.323	43	AOX1,HADHB,ACAA2,BCKDHB,MCEE,BCAT1,HADH,BCAT2,ACADM,ALDH1B1,ALDH6A1,ALDH9A1,HADHA,ACAT2,IL4I1,ALDH7A1,ECHS1,PCCA,HIBADH,MCCC2,EHHADH,DLD,PCCB,MCCC1,ABAT,HSD17B10	res6
ALPHA.LINOLENIC.ACID.METABOLISM	0.03722	0.5798	1.505	19	PLA2G4E,PLA2G2E,PLA2G2A,PLA2G5,PLA2G2F,PLA2G2D,PLA2G2C,PLA2G1B,PLA2G12B,PLA2G10	res4
TYPE.I.DIABETES.MELLITUS	0.03741	0.5798	1.406	41	IL12B,CD80,IL12A,HLA-F,CD86,CD28,HLA-G,IL2,IFNG,HLA-DQA2,LTA,PRF1,HLA-DMB	res4
ALDOSTERONE.REGULATED.SODIUM.REABSORPTION	0.03777	0.5404	1.396	42	ATP1B4,FXYD4,SCNN1B,PIK3R5,SCNN1A,HSD11B1	res5
NUCLEOTIDE.EXCISION.REPAIR	0.03806	0.2346	-1.363	44	GTF2H4,RPA4,POLD1,RFC3,RFC4,XPC,POLE3,RPA1,RPA3,PCNA,ERCC1,POLD2,RPA2,RAD23B,POLD3,MNAT1,RFC2,POLE,POLE2,ERCC3,ERCC2,RFC5,DDB1,GTF2H3,CUL4A,LIG1,CETN2,POLE4	res6
JAK.STAT.SIGNALING.PATHWAY	0.03826	0.8896	-1.266	150	IFNA5,TSLP,IL12B,IFNL1,IFNB1,PRL,IL19,IL2RA,IL10,IL20RA,IL20,CSF3,IFNA14,IL2RG,PIK3R5,IL7R,IFNA16,IFNA7,IFNL3,IFNE,IL22RA2,IL23R,CBLC,IL6,IL3,IL24,IL21R,OSM,IL12RB1,CSF2RA,LEP,IL6R,SOCS1	res3
COMPLEMENT.AND.COAGULATION.CASCADES	0.0391	0.2346	-1.298	64	F11,C4BPA,F13B,C4BPB,TFPI,FGG,CFH,PLAU,C9,C1QC,C8B,SERPINA1,CR2,C7,SERPINE1,CFI,F3,PLAUR,SERPING1,C1R	res6
SMALL.CELL.LUNG.CANCER	0.04088	0.3826	1.261	84	PIK3R5,NOS2,LAMC1,CCND1,TP53,LAMB1,BIRC3,MYC,FHIT,LAMA4,E2F1,ITGAV,TRAF1,ITGB1,CDK6,CDK2,TRAF4,E2F3,CKS1B,CCNE1,RXRA,PIK3R1,E2F2,AKT3,TRAF5,CDKN1B,RB1,APAF1,COL4A2,BCL2,CCNE2,BIRC2,NFKB1,COL4A1,NFKBIA,SKP2,FN1,LAMA2,CASP9,TRAF6,RELA,PIK3CA,PTK2	res1
METABOLISM.OF.XENOBIOTICS.BY.CYTOCHROME.P450	0.04317	0.4724	-1.39	58	CYP1A2,ALDH1A3,ALDH3A1,UGT2B7,CYP1B1,UGT2B28,GSTT2,CYP2F1,UGT2B11,ADH1A,GSTM1,ADH4,CYP2S1,CYP3A7,CYP1A1,GSTO2,ALDH3B1	res7
PROTEIN.EXPORT	0.04366	0.58	1.443	23	SPCS1,SRP9P1,IMMP2L,SRP19,SRP9,SEC11C,SPCS2,SRP14,SEC62,SRP72,SPCS3,SEC11A,SRPRB,SEC61G,SRP54,HSPA5,SEC63,SRP68,SEC61A1	res5
COLORECTAL.CANCER	0.04496	0.3826	1.37	62	FOS,JUN,PIK3R5,MAP2K1,CASP3,CCND1,TP53,MYC,TGFBR2,BIRC5,PIK3R1,TCF7L1,AKT3,RAC1,TCF7L2,MSH3,RHOA,BCL2,TGFB1,TGFBR1,MSH2,MAPK10,CASP9,MLH1,BAD,PIK3CA,KRAS	res1
STEROID.BIOSYNTHESIS	0.04586	0.3826	1.454	17	SOAT2,FDFT1,CYP51A1,MSMO1,LIPA,DHCR7,SQLE,NSDHL,SC5D,HSD17B7,SOAT1	res1
NUCLEOTIDE.EXCISION.REPAIR	0.04725	0.3826	1.353	44	GTF2H4,RFC3,RPA4,RPA1,RPA3,CDK7,RFC4,RFC2,LIG1,PCNA,POLD3,RPA2,POLE2,ERCC1,MNAT1,POLD1,RFC5,POLD2,ERCC8,POLE,RAD23B,GTF2H3,XPC,RFC1,ERCC5	res1
BIOSYNTHESIS.OF.UNSATURATED.FATTY.ACIDS	0.04731	0.3826	1.505	20	ELOVL2,SCD,FADS1,HSD17B12,ELOVL5,FADS2,ELOVL6,ACOT1,ACOT2,HADHA	res1
ALANINE.ASPARTATE.AND.GLUTAMATE.METABOLISM	0.0495	0.6613	-1.42	30	ASPA,AGXT2,AGXT,ASS1,IL4I1,GAD1,ALDH4A1,ASNS,ASL,GLS2,CPS1,GAD2,GLUL,PPAT,CAD,NIT2	res4
VEGF.SIGNALING.PATHWAY	0.04967	0.2887	-1.261	76	PLA2G2D,PLA2G2A,CHP2,NFATC2,PLA2G4A,PLCG2,PLA2G2F,NOS3	res6
FC.GAMMA.R.MEDIATED.PHAGOCYTOSIS	0.04977	0.6613	-1.32	93	PLA2G4D,PIK3CG,PLA2G4F,PIK3R2,VAV1,SCIN,RAC2,SYK,PLD1,PLA2G4A,FCGR2B,DOCK2,PRKCD,LAT,SPHK1,PLD2,PIP5K1B,PLCG2,GSN,PLA2G4B,PTPRC	res4
BASAL.CELL.CARCINOMA	0.05027	1	-1.354	55	WNT3A,GLI1,WNT16,WNT8A,HHIP,LEF1,PTCH1,WNT1,FZD8,PTCH2,FZD7,WNT2B,WNT10B,FZD9,BMP4,AXIN2,WNT7A,FZD4,STK36,SHH,WNT8B,GLI3,APC2	res2
T.CELL.RECEPTOR.SIGNALING.PATHWAY	0.05059	0.5227	-1.284	107	CHP2,NFATC2,CD4,LCP2,IL5,CD8B,GRAP2,CARD11,ICOS,LCK,LAT,PIK3R2,NFATC1,IL4	res7
ASCORBATE.AND.ALDARATE.METABOLISM	0.05314	1	-1.494	15	UGT2B4,MIOX,UGT2B7	res2
LONG.TERM.DEPRESSION	0.05382	1	-1.292	68	PLA2G4E,PLA2G2A,PLA2G2C,PLA2G5,PLA2G2D,PRKG2,PLA2G1B,GRM5,IGF1,PPP1R17,PRKCB,GRM1,CRHR1,PLA2G10,GRIA2,PLA2G12B,PLCB2,PLA2G4B,RYR1,JMJD7-PLA2G4B,PRKCG	res2
INTESTINAL.IMMUNE.NETWORK.FOR.IGA.PRODUCTION	0.05386	1	-1.333	44	IL10,CD80,HLA-DQA2,ICOS,LTBR,PIGR,IL6,AICDA,CCR9,CCL28,HLA-DOA,ICOSLG,ITGB7,CXCR4,HLA-DRA,CD40,CCL25,IL15,HLA-DMA	res3
PROTEASOME	0.05764	0.3116	-1.311	44	PSMB8	res6
CELL.ADHESION.MOLECULES.CAMS	0.05774	0.435	1.269	124	HLA-F,CD28,PDCD1LG2,CLDN7,CD80,CLDN14,CD86,CDH5,CD40,SELL,SELE,CLDN16,CD274,CD4,CLDN11,CD226,HLA-DRB1,CD22,ITGA4,CD34,SELPLG,HLA-DQB1,HLA-A,CD99,HLA-DPB1,HLA-DRA,ITGB2,ITGAV,ITGB1	res1
GLYOXYLATE.AND.DICARBOXYLATE.METABOLISM	0.05776	0.6748	-1.473	16	HAO2	res4
GLUTATHIONE.METABOLISM	0.05805	0.6748	1.371	47	GSTM5,GSTA2,GPX5,ANPEP,GGT6,GSTO2,GPX7,GSTA1	res4
GLYCOSAMINOGLYCAN.DEGRADATION	0.05845	0.3116	-1.467	21	SPAM1,HYAL4,HPSE2	res6
RIBOSOME	0.05846	0.435	1.246	88	RPL3L,RPL10L,RSL24D1P11,RPL19,MRPL13,RSL24D1,RPS6,RPL22L1,RPL39,RPL5,RPS11,RPS9,RPL32,RPL28,RPL36AL,RPL11,RPS24,RPL36,RPS20,RPS27L,RPL41,RPL14,RPLP1,RPS4X,RPL30,RPL13A,RPL8,RPS3A,RPL29,RPS17,RPL3,RPL38,RPLP2,RPS2,UBA52,RPL23A,RPL35A,RPL27A,RPL4,RPS27,RPL6,RPS27A,RPL22,RPL10,RPS4Y1,RPL7,RPL37A,RPS5,RPL18,RPS16,RPS23,FAU,RPL27,RPL15,RPLP0,RPS15	res1
STEROID.BIOSYNTHESIS	0.06031	0.3116	-1.518	17	SOAT2,LIPA	res6
PENTOSE.AND.GLUCURONATE.INTERCONVERSIONS	0.06054	0.3116	-1.444	18	UGT2B7,UGT2B11,UGT2B28	res6
INTESTINAL.IMMUNE.NETWORK.FOR.IGA.PRODUCTION	0.0617	0.675	1.341	44	CD80,CD86,LTBR,CD28,PIGR,AICDA,CD40LG,IL2,CD40,HLA-DQA2,CCR9,CCL25,IL4,CCL28,TNFRSF17,HLA-DMB,HLA-DRB1,IL15	res4
GLUTATHIONE.METABOLISM	0.06192	0.7204	1.336	47	GPX5,ANPEP,GSTA2,GSTM5,GGT6	res5
PRIMARY.IMMUNODEFICIENCY	0.06197	0.7204	1.375	33	LCK,CD40,ZAP70,CD19,IL7R,CD3D,CD3E,AICDA,RAG2,JAK3,BTK	res5
THYROID.CANCER	0.06198	0.3116	-1.334	29	LEF1,NTRK1,TCF7L2,CCND1,TP53,TCF7L1,TCF7,TFG,MAP2K1,CTNNB1,TPM3,NRAS,KRAS,NCOA4,MAPK3	res6
CELL.CYCLE	0.06388	1	1.245	123	SMC1B,MYC,GADD45A,CDC14B,CCNE1,E2F1,CCND1,CDC14A,WEE2,CDKN2A,GADD45G,CCNE2,CDK6,CDC25C,CDC45,TP53,WEE1,CDK1,CCND2,TGFB1,E2F2,HDAC1,MAD2L1,CDC25A,CHEK1,CHEK2,DBF4,BUB1,TTK,MCM5,ORC6,E2F3,CDK2,BUB1B,PKMYT1,CCNA2,CDK7,CDKN2C,CDC6,ORC1,STAG2,YWHAH,MCM6,MCM3,CDKN1C,CDKN1A,MCM7,MCM2,PCNA,ESPL1,MAD2L2,CCNB2,ORC3,SMC1A,PTTG1,BUB3	res3
ERBB.SIGNALING.PATHWAY	0.06419	0.5458	-1.271	86	ERBB3,AREG,EREG	res7
VALINE.LEUCINE.AND.ISOLEUCINE.BIOSYNTHESIS	0.06481	0.5458	-1.424	8	PDHA2	res7
ASCORBATE.AND.ALDARATE.METABOLISM	0.06667	0.5458	-1.408	15	MIOX,UGT2B7,UGT2B28,UGT2B11	res7
RIG.I.LIKE.RECEPTOR.SIGNALING.PATHWAY	0.06679	1	-1.297	65	IFNA5,IL12B,IFNB1,IFNA14,IFNA16,IFNA7,TNF,IFNE,CXCL10	res3
BLADDER.CANCER	0.06723	0.5458	-1.359	40	CDH1,CDKN2A,MMP1,MMP2,MMP9,TYMP,PGF,EGFR,THBS1,VEGFA,RPS6KA5,ARAF,MAP2K1,RB1,DAPK2,MYC,TP53,DAPK1,CDKN1A	res7
TIGHT.JUNCTION	0.06765	0.484	1.198	126	MYH4,CLDN7,CLDN14,MYH8,CTNNA3,CRB3,CLDN16,CLDN11,MYH6,PRKCQ,MYH2,MPDZ,EPB41L2,RAB13,ACTG1,MYL12A,ACTB,MAGI1,CTNNA1,PRKCD,YES1,MYH7,TJP2,RRAS,PPP2R1B,PARD3,CLDN1,AKT3,JAM3,RHOA,TJP1,GNAI3,PRKCA,PPP2CB,EPB41L3,CSNK2A2,PPP2R2A,CSNK2B,ACTN4,MYL12B,CDC42,NRAS,EXOC4,AMOTL1,MYLPF,PARD6G,ACTN1,MYH9,CSNK2A1,KRAS,MYL5,LLGL1,YBX3	res1
T.CELL.RECEPTOR.SIGNALING.PATHWAY	0.06886	0.3263	-1.251	107	CD28,CHP2,NFATC2,IL5,CD4,LCP2,CARD11,IL4	res6
STARCH.AND.SUCROSE.METABOLISM	0.06906	0.5458	-1.339	42	GBA3,AMY1A,ENPP3,UGT2B7,UGT2B28,AMY1C,UGT2B11,PYGL,AMY1B	res7
GLYCEROPHOSPHOLIPID.METABOLISM	0.06934	0.3263	-1.198	72	PLA2G2D,PLA2G2A,PLA2G4A,PLA2G2F,PLD1,PLA2G1B,MBOAT1,LPCAT2,AGPAT2,DGKB,PLD2,PLA2G3	res6
TAURINE.AND.HYPOTAURINE.METABOLISM	0.07018	0.3263	-1.479	10	GGT6,GGT5	res6
BASAL.CELL.CARCINOMA	0.07042	0.5458	-1.295	55	WNT2,FZD10,WNT6,SHH,WNT9B,BMP4,WNT1,WNT8A,HHIP,LEF1,WNT11,TCF7L2,WNT2B,WNT3A,WNT10A,FZD8,WNT7A,WNT3,FZD4,GLI3,FZD5	res7
ADHERENS.JUNCTION	0.07423	0.3368	-1.307	68	TGFBR2,LEF1,CTNNA3,TCF7L2,SNAI1,TCF7L1,IQGAP1,ACTN3,ERBB2,SNAI2,ACTG1,WASF2,YES1,TCF7,ACTB,SSX2IP,RHOA,MET,EGFR,CSNK2A2,PTPN1,CTNNA1,TGFBR1,ACTN1,TJP1,VCL,CTNNB1,PARD3,FGFR1,ACP1,BAIAP2,WASL,SMAD3	res6
RNA.DEGRADATION	0.07492	0.8136	1.263	55	C1DP3,LSM2,LSM3,LSM7,CNOT8,LSM4,PAPOLB,C1D,EDC3,PARN,EXOSC5,EXOSC7,DDX6,EXOSC6,DCP1B,ENO1,LSM1,HSPD1,PATL1,ZCCHC7,HSPA9,ENO2,CNOT6L,CNOT7,WDR61,CNOT4,LSM6,XRN2,MPHOSPH6,LSM5,PAPOLA,CNOT10,DIS3,DCP1A,EXOSC4,CNOT6	res5
GLYCEROPHOSPHOLIPID.METABOLISM	0.07503	0.5169	1.271	72	PLA2G2F,PLA2G2D,CHAT,PLA2G2A,PLA2G3,LPCAT2,PLA2G4A,GPD2,PLD1,MBOAT1,DGKB,PLA2G1B	res1
WNT.SIGNALING.PATHWAY	0.076	0.5654	-1.189	150	WNT2,DKK2,CHP2,NFATC2,FZD10,WNT6,MMP7,WNT9B	res7
T.CELL.RECEPTOR.SIGNALING.PATHWAY	0.07874	0.8136	1.195	107	ITK,TEC,CTLA4,LCK,PIK3R5,CD28,ZAP70,LCP2,IL10,CBLC,CD3D,CD3E,TNF	res5
MISMATCH.REPAIR	0.07895	1	1.379	23	RPA4,EXO1,LIG1,RFC4,RFC3,PCNA,RFC5,POLD3,RPA3,POLD4,MLH1,RPA1,RFC2,POLD1,RFC1,MSH2,POLD2,RPA2,MSH3,SSBP1,MLH3	res3
ALPHA.LINOLENIC.ACID.METABOLISM	0.08127	0.3498	-1.347	19	PLA2G2D,PLA2G2A,PLA2G4A,PLA2G2F	res6
ALANINE.ASPARTATE.AND.GLUTAMATE.METABOLISM	0.0813	0.3498	-1.33	30	ASPA,DDO,CPS1,ASS1,GLUL,ALDH4A1,GLUD1,CAD	res6
BLADDER.CANCER	0.08275	0.3498	-1.354	40	MMP1,MMP2,CDKN2A,CCND1,TP53,ERBB2,E2F3,CDKN1A,E2F2,CDK4,EGFR,FGFR3,MAP2K1,EGF,VEGFA,PGF,ARAF,NRAS	res6
RENIN.ANGIOTENSIN.SYSTEM	0.08353	0.8195	1.404	14	ANPEP,CMA1,AGTR1,REN,AGTR2	res4
SMALL.CELL.LUNG.CANCER	0.08371	0.8195	-1.247	84	PIK3CG,PIK3R2,PTGS2,LAMA4,LAMC3,FN1,LAMB4,COL4A1,LAMB1,LAMB2,LAMC1,COL4A6,LAMA1,COL4A2,CCND1,MYC,CDK6,CASP9,LAMA3,RARB,LAMC2,LAMA2	res4
NEUROTROPHIN.SIGNALING.PATHWAY	0.08459	0.5619	1.149	125	SHC4,SHC3,JUN,PIK3R5,FASLG,TP73,MAP2K1,SHC2,NGFR,TP53,RIPK2,ATF4,IRAK4,PRKCD,MAPKAPK2,FOXO3,GAB1,PIK3R1,IRAK3,MAP3K5,IRAK1,AKT3,ARHGDIB,RAC1,NGF,MAP2K5,RHOA,BCL2,CALM1,PRDM4,YWHAH,NFKB1,NFKBIA,ARHGDIA,PSEN1,SOS2,MAPK10,CDC42,NRAS,YWHAE,TRAF6,NTF3,ABL1,RELA,BAD,PIK3CA,KRAS,CRKL,ZNF274,NFKBIE,RPS6KA5	res1
RIBOSOME	0.08594	0.8233	1.212	88	RPL3L,RPL41,RPL36,RPS6,RPL19,RPS24,RPL5,RPL26L1,MRPL13,RPS2,RPL32,RPL4,RPL8,RPS11,RPL38,RPS5,RPS27,RPS9,RPLP1,RPL3,RPL35,RPS19,RSL24D1P11,RPL18,RPL27,RPL13,RPLP0,RPL29,RPS4X,RPLP2,RPL13A,RPL28,RPL6,RPL15,RPL30,RPL14,RPS4Y1,RPL11,RPL36AL,RPS23,RPS8,RPL27A,RPL10A,FAU,RPS3,RPL26,RPL22,UBA52,RSL24D1,RPL35A,RPSA,RPL23,RPL7A,RPS20,RPL37A	res5
STEROID.BIOSYNTHESIS	0.08621	0.6167	-1.37	17	SOAT2,LIPA	res7
ETHER.LIPID.METABOLISM	0.08943	0.3696	-1.301	30	PLA2G2D,PLA2G2A,PLA2G4A,PLA2G2F,PLD1,ENPP2,PLA2G1B,LPCAT2,PLD2,PLA2G3	res6
DORSO.VENTRAL.AXIS.FORMATION	0.09064	0.8233	1.343	24	ETV7,PIWIL3,PIWIL1,CPEB1,FMN2,MAPK1,NOTCH3,SPIRE1,GRB2,MAP2K1,KRAS	res5
CYTOSOLIC.DNA.SENSING.PATHWAY	0.09253	0.5934	-1.294	51	PYCARD,IFNB1,ZBP1,IFNA7,IL1B,IL18,IFNA16,IFNA4,IFNA14,IFNA21	res1
TRYPTOPHAN.METABOLISM	0.09259	0.3744	-1.314	39	IDO1,TDO2,CYP1B1,ASMT,AOX1,AOC1,CYP1A2,WARS2,HADH,CAT,DDC,ALDH1B1,GCDH,ALDH9A1,HADHA,ACAT2,IL4I1,ALDH7A1,ECHS1,INMT	res6
O.GLYCAN.BIOSYNTHESIS	0.09296	0.8233	1.317	29	GALNT6,GALNTL5,GALNT5,GCNT1,GALNT12,GALNTL6,GALNT14,GCNT3,GALNT9,GALNT18,B4GALT5	res5
ETHER.LIPID.METABOLISM	0.09343	0.8519	1.313	30	PLA2G4E,PLA2G2E,PLA2G2A,PLA2G5,PLA2G2F,PLA2G2D,PLA2G2C,PLA2G1B,ENPP6,PLA2G12B,PLA2G10	res4
P53.SIGNALING.PATHWAY	0.09394	0.6414	-1.252	65	SERPINE1,FAS,IGF1,IGFBP3,CDKN2A,CASP8,GADD45B,CDK6,GADD45G,THBS1,CCNB2,TNFRSF10B,CCNG2,CDK1,GTSE1,BID,CCND2,CCNB1,RRM2B,MDM4,TP53,CDKN1A,ZMAT3,SESN3,TP53I3,PPM1D,PTEN	res7
LEISHMANIA.INFECTION	0.09403	1	-1.257	70	NCF1,IL12B,ITGAM,FCGR2A,NCF2,FCGR3A,IL10,PTGS2,HLA-DQA2,TLR2	res3
GLYCEROLIPID.METABOLISM	0.09447	1	-1.267	42	PNLIPRP2,LIPC,LIPF,AWAT2,PNLIPRP1,DGAT2,MGLL,PNLIP,DGKE,DGKI,GPAM	res3
SNARE.INTERACTIONS.IN.VESICULAR.TRANSPORT	0.09619	0.8519	-1.313	38	VAMP5,STX11,STX19,VAMP8	res4
PROSTATE.CANCER	0.09648	0.5982	1.169	89	PIK3R5,KLK3,FGFR1,CREB5,MAP2K1,CCND1,TP53,ATF4,E2F1,CDK2,CREB3L1,E2F3,CREB3L4,CCNE1,PIK3R1,E2F2,TCF7L1,AKT3,CDKN1B,RB1,TCF7L2,BCL2,CCNE2,NFKB1,CDKN1A,NFKBIA,PDGFC,SOS2,NRAS,PDGFD,CASP9,HSP90AA1,RELA,BAD,GSTP1,PIK3CA,KRAS,AR,PDGFRA	res1
TASTE.TRANSDUCTION	0.09814	0.3884	1.281	49	TAS2R13,TAS2R9,TAS2R60,TAS2R46,TAS2R40,TAS2R42,TAS2R7,TAS2R3,SCNN1G,TAS2R8,TAS2R4,SCNN1B,TAS2R20,TAS2R5,TRPM5,CACNA1A,TAS2R10,TAS1R1,PDE1A,TAS2R19,CACNA1B,TAS2R50,TAS2R43,ASIC2,TAS2R14	res6
MATURITY.ONSET.DIABETES.OF.THE.YOUNG	0.09904	1	1.333	25	HHEX,NR5A2,HNF4A,FOXA3,SLC2A2,INS,HNF1B,FOXA2,NKX6-1,PDX1,MNX1,NEUROD1,HNF4G,IAPP,HES1,NKX2-2	res2
ALANINE.ASPARTATE.AND.GLUTAMATE.METABOLISM	0.0992	0.6414	-1.314	30	ASPA	res7
ALDOSTERONE.REGULATED.SODIUM.REABSORPTION	0.1	0.6414	1.291	42	KCNJ1,SCNN1G,SCNN1A,SCNN1B,HSD11B1,IRS4,HSD11B2,NR3C2,FXYD2,PIK3CG,SGK1,SFN	res7
ARACHIDONIC.ACID.METABOLISM	0.1015	0.6092	1.269	57	PLA2G2F,PLA2G2D,GGT6,PLA2G2A,CBR3,PLA2G3,CYP4A22	res1
ENDOCYTOSIS	0.1017	0.3927	-1.113	177	ERBB3,ADRB3,HLA-F,IL2RG,IL2RB,PDGFRA,PLD1,CHMP4C,FLT1,EHD2,HSPA2,NTRK1,DAB2,EHD4,PLD2,NEDD4,ARAP1,ADRB2,PIP5K1B,HLA-E	res6
TRYPTOPHAN.METABOLISM	0.1018	1	-1.267	39	CYP1A2,IDO2,KYNU,AANAT,TDO2,AOX1,CYP1B1,MAOA	res3
GALACTOSE.METABOLISM	0.1023	0.8652	1.314	24	G6PC2,G6PC,HK3,LCT,GCK,B4GALT2,GLB1,PGM1,GALK2,PFKM	res5
TASTE.TRANSDUCTION	0.1028	1	-1.265	49	TAS2R38,TAS2R39,GNAT3,TAS2R50,TRPM5,TAS2R7,TAS2R1,TAS2R8,TAS2R40,GRM4,SCNN1A,TAS1R1,TAS2R20,TAS2R9,PLCB2	res2
AUTOIMMUNE.THYROID.DISEASE	0.1029	0.87	1.272	47	IFNA5,CD80,IFNA10,HLA-F,CD86,CD28,HLA-G,IFNA17,CD40LG,IL2,CGA,CD40,IFNA4,HLA-DQA2,IL4,PRF1,TG,HLA-DMB,TSHR	res4
STEROID.BIOSYNTHESIS	0.1034	1	1.365	17	FDFT1,HSD17B7,DHCR7,MSMO1,SQLE,NSDHL,SC5D,LSS,EBP,LIPA,CYP51A1,SOAT1	res3
HEMATOPOIETIC.CELL.LINEAGE	0.1035	0.3927	-1.165	81	GYPA,CD7,CD9,IL5,CD4,ITGAM,IL4R,ITGA1,CD44,IL1R1,IL4,CD36,ITGA4,CD19,CD33,CR2,CSF2RA,IL5RA,FLT3LG,EPO,ITGA5,IL1A,ITGA2,CD38	res6
CHEMOKINE.SIGNALING.PATHWAY	0.104	1	1.187	173	CCR4,SHC4,CXCL11,GNGT1,CCL3L1,PIK3R5,CXCR3,CCR7,ITK,SHC3,CCR6,CXCR1,PIK3R2,GNGT2,CXCR5,ADCY4,PREX1,FGR,VAV1,CCL7,CCL1,CCL22,CCL16,CCL3,PIK3CG,CCL2,CXCR6,SHC2,GNG12,CCR2,GNG10	res2
DORSO.VENTRAL.AXIS.FORMATION	0.1046	0.6487	-1.32	24	PIWIL3,ETS1,PIWIL2,EGFR,NOTCH4	res7
FATTY.ACID.METABOLISM	0.1053	0.6118	1.262	42	ADH4,CYP4A22,ADH7,CPT1A,CPT2,ACAA2,ACAT2,ECI1,ECI2,EHHADH,ADH5,HADHB,ACADL,ACADM,ALDH9A1,ALDH7A1,HADHA,ACSL3,ALDH1B1	res1
COLORECTAL.CANCER	0.1054	1	1.254	62	FOS,PIK3R5,PIK3R2,JUN,PIK3CG,MYC,RAC2,CASP3,MAP2K1,CCND1,PIK3R1,CASP9,TP53,TCF7L1,TGFBR2,BAD,TGFB1,BCL2,MLH1,BAX,RHOA,MSH2,MSH3,TCF7,AKT3,BIRC5,TCF7L2,PIK3CA,AKT1,SMAD2	res2
FOLATE.BIOSYNTHESIS	0.1079	0.8728	1.352	10	ALPP,ALPI,PTS	res4
SYSTEMIC.LUPUS.ERYTHEMATOSUS	0.1081	1	-1.232	53	C1QC,FCGR2A,FCGR3A,IL10,CD80,HLA-DQA2,ACTN3,C8A,FCGR2B,TNF,C1QA,HLA-DOA,C6,C9,GRIN2B,GRIN2A,HLA-DRA,CD40	res3
CYTOSOLIC.DNA.SENSING.PATHWAY	0.1086	1	-1.234	51	IFNA5,IFNA10,IFNB1,IFNA4,CCL5,IFNA14,IL33,RIPK3,IFNA17	res2
MISMATCH.REPAIR	0.109	0.6145	1.327	23	EXO1,RFC3,RPA4,RPA1,RPA3,MSH3,RFC4,RFC2,LIG1,PCNA,POLD3,RPA2,MSH2,MLH1,SSBP1,POLD1,RFC5,POLD2,RFC1	res1
TASTE.TRANSDUCTION	0.1094	0.6564	1.254	49	SCNN1G,TAS2R38,TAS2R7,SCNN1A,TAS2R42,TAS2R13,TRPM5,SCNN1B,TAS2R9,TAS2R20,TAS2R4,TAS2R5,TAS2R3,PDE1A,GNAT3	res7
FOLATE.BIOSYNTHESIS	0.1111	0.4133	-1.386	10	ALPP,DHFR,SPR,GGH	res6
ARACHIDONIC.ACID.METABOLISM	0.1111	0.8986	1.224	57	CYP4A22,CYP2C9,GPX5,PTGS1,PLA2G2D,PLA2G2F,ALOX15,GGT6,PTGES,CYP4F2,PLA2G4E	res5
LEISHMANIA.INFECTION	0.1132	0.658	-1.222	70	NCF1,PTGS2,FCGR2A,NCF2,IL12B,ITGAM,TLR2,HLA-DRA,FCGR3B,MYD88,HLA-DOB,NOS2,TGFB1,ITGA4,IRAK1,TLR4,IL4,CYBA,FCGR1A	res7
ERBB.SIGNALING.PATHWAY	0.1183	0.6373	1.169	86	SHC4,AREG,SHC3,JUN,PIK3R5,BTC,ERBB3,MAP2K1,SHC2,MYC,PAK1,GAB1,PIK3R1,AKT3,CDKN1B,PAK3,PAK4,PRKCA,CDKN1A,NRG1,SOS2,HBEGF,MAPK10,PAK2,PAK6,NRAS,ABL1,BAD,EIF4EBP1,PIK3CA,KRAS,PTK2,CRKL,CBL	res1
TRYPTOPHAN.METABOLISM	0.1191	0.9044	-1.258	39	KYNU,IDO1,TPH2,TDO2,AOC1,CYP1B1,IL4I1	res4
VEGF.SIGNALING.PATHWAY	0.1199	0.6373	1.231	76	PLA2G2F,PLA2G2D,PLA2G2A,CHP2,NFATC1,PIK3R5,KDR,VEGFA,PLA2G3,NFATC2,MAP2K1,SHC2,PLA2G4A,HSPB1	res1
WNT.SIGNALING.PATHWAY	0.1216	0.9044	-1.177	150	DKK2,WNT9B,FZD10,NFATC2,FOSL1,RAC2,WNT3A,WNT11,PPP3R2,DKK4,WNT6,DKK1,WNT3,LEF1,WNT2B,TCF7L2,SFRP4,FZD7,NKD1,WNT2,FZD6,NFATC1,PPP2R1B,TCF7,TCF7L1,CCND1,DAAM2,MYC	res4
TAURINE.AND.HYPOTAURINE.METABOLISM	0.1221	1	-1.351	10	GGT6,CDO1	res2
JAK.STAT.SIGNALING.PATHWAY	0.1227	0.9511	1.122	150	IFNA5,IL12B,IL12A,PIK3R5,IL15,IL2RA,IL9R,IL20,CSF3,TSLP,CSF3R,IL7R,IL19,IL10,IFNA16,IFNA17,IL6,CBLC,IL22RA2,IFNL3,IL3,IL12RB1,IL2RB,IL21R,CSF2RA,IFNLR1	res5
CYTOSOLIC.DNA.SENSING.PATHWAY	0.1232	1	-1.216	51	IFNA5,IL18,IFNB1,IFNA14,IL33,CCL5,IFNA16,IFNA7,CXCL10,IL6,CCL4L2	res3
LYSINE.DEGRADATION	0.1281	0.7124	-1.246	39	BBOX1,PLOD1,ALDH9A1,PLOD3,TMLHE,SETD7,ALDH1B1,PLOD2,HADHA,HADH,GCDH,SETD1A,SETD1B,AASS,SUV39H1,EHHADH,SETMAR	res7
METABOLISM.OF.XENOBIOTICS.BY.CYTOCHROME.P450	0.1289	0.9592	1.2	58	AKR1C4,CYP2F1,CYP1A2,CYP2C9,GSTA2,GSTM5,UGT2A3,ALDH3A1,UGT2B10,ALDH3B2,UGT1A6,ADH7	res5
CYTOKINE.CYTOKINE.RECEPTOR.INTERACTION	0.1302	0.7124	-1.107	243	CCR3,CCL28,CCL3L1,CXCL2,IFNL2,IL18,TNFSF15,CXCL5,IL1R1,CCL3L3,CXCR3,TGFBR2,IL12B,IL2RG,IL18R1,IL20RA,IFNL1,LTBR,PDGFRA,IL5,CXCL3,CXCL12,TNFRSF1B,FAS,TNFRSF9,CXCL6,IFNA7,CCL19,CCL4L2,CCL16,IL9,IL19,IFNA6,PDGFRB,CCR9,IFNA14,PRL,XCR1,TSLP,CXCR6,CXCL13,TNFSF13B,IL4R,TNFRSF10C,IL5RA,ACVRL1,CCL5,TNFSF4,XCL1,CSF2RA,TGFB1,TNFSF12,TNFSF10,CSF1R,TNFRSF11A,IL4,EGFR,TNFRSF19,GHR,CD40,TNFRSF12A,HGF,OSMR,IL10RB	res7
DORSO.VENTRAL.AXIS.FORMATION	0.1309	1	-1.268	24	PIWIL1,PIWIL3,EGFR,ETS1,ETV7	res3
HOMOLOGOUS.RECOMBINATION	0.1317	0.6804	1.284	26	BLM,RAD51,RAD51B,RAD54L,RPA4,RAD54B,RPA1,RPA3,EME1,BRCA2,POLD3,RPA2,SSBP1,XRCC2,POLD1,RAD51C,NBN,POLD2,MUS81,XRCC3	res1
APOPTOSIS	0.1324	1	1.196	86	IL3,PIK3R5,TNFSF10,PIK3R2,FASLG,PIK3CG,TNFRSF10A,IL1B,TNFRSF10C,CASP3,IL1RAP,TNFRSF10D,PRKACG,MAP3K14,PIK3R1,CASP8,FAS,IL1A,CASP9,IRAK1,TP53,TNFRSF1A,CHP1,IRAK3,CASP6,CFLAR,BAD,CASP7,TNFRSF10B,BCL2,APAF1,BIRC2,BAX,RIPK1,NFKB1,AKT3,IRAK4,FADD,PRKX,PIK3CA,AKT1	res2
ERBB.SIGNALING.PATHWAY	0.1327	0.9495	-1.187	86	ERBB3,PIK3CG,PIK3R2,EREG	res4
STEROID.HORMONE.BIOSYNTHESIS	0.1337	0.4875	-1.197	45	UGT2B7,HSD17B2,HSD17B3,CYP1B1,SULT2B1,AKR1C4,UGT2B11,CYP7A1,CYP11A1,HSD17B8,UGT2B28,CYP19A1,HSD17B6	res6
PRIMARY.IMMUNODEFICIENCY	0.1356	1	-1.246	33	IL2RG,BLNK,ICOS,IL7R,CD3E,CD3D,AICDA,CD8B,AIRE,CD79A,RFXAP,CD4,LCK,CD40	res3
STEROID.BIOSYNTHESIS	0.1386	1	1.289	17	DHCR7,FDFT1,CYP51A1,MSMO1,HSD17B7,SQLE,EBP,NSDHL,SC5D,LSS,SOAT1,DHCR24,TM7SF2,LIPA	res2
PENTOSE.AND.GLUCURONATE.INTERCONVERSIONS	0.1398	0.7027	1.274	18	UGT2B28,UGT2B7,UGT2B11	res1
ONE.CARBON.POOL.BY.FOLATE	0.141	0.9497	-1.277	17	ALDH1L1,MTHFS,AMT,SHMT2,TYMS,MTHFD1L,SHMT1,MTHFD2,ATIC	res4
TERPENOID.BACKBONE.BIOSYNTHESIS	0.1412	1	1.3	15	MVD,FDPS,HMGCS1,ACAT2,MVK,IDI1,IDI2,HMGCR,PDSS2	res2
STEROID.HORMONE.BIOSYNTHESIS	0.1413	1	-1.214	45	HSD17B2,HSD3B1,AKR1C4,UGT2B4,CYP17A1,HSD11B1,UGT2B7,CYP3A4,HSD17B3,CYP11A1,CYP19A1	res2
AUTOIMMUNE.THYROID.DISEASE	0.1429	1	-1.205	47	PRF1,IFNA5,IL4,IFNA10,IFNA4,HLA-DQA2,CD80,IFNA14,CD28,IFNA17,IL10,IL2,CD40LG,CGA,TSHR	res2
GLUTATHIONE.METABOLISM	0.1429	0.511	-1.212	47	GGT6,GSTM1,GSTA2,GGT5,MGST1,GSTT2,OPLAH,GSTO1,GPX7,G6PD,GSTM2,LAP3,RRM1,GGCT,GCLM,SMS,GSTP1,ODC1,RRM2,GSTZ1,GPX2,GSTM4,IDH2,RRM2B	res6
GLIOMA	0.1445	0.9497	-1.194	65	PIK3CG,PIK3R2,CALML6,CDKN2A,PDGFRB,PDGFRA,CDKN1A,PLCG2,SHC1,EGF,CCND1,CDK6,IGF1	res4
CHRONIC.MYELOID.LEUKEMIA	0.1476	1	1.184	73	SHC4,PIK3CG,SHC3,PIK3R2,SHC2,MYC,E2F1,CCND1,MAP2K1,CDKN2A,CDK6,TP53,PIK3R1,TGFB1,E2F2,HDAC1,MECOM,GAB2,E2F3,SOS2	res3
FC.EPSILON.RI.SIGNALING.PATHWAY	0.1487	0.7515	-1.174	79	SYK,LCP2,PLA2G12B,PLA2G4A,IL5,PLA2G2F,PRKCD,LAT,PIK3R2,PLA2G1B,FCER1G,IL4,FCER1A,PIK3R5,PLA2G4B	res7
BLADDER.CANCER	0.1497	0.7278	1.221	40	MMP1,MMP2,VEGFA,DAPK2,MAP2K1,CCND1,TP53,MYC,E2F1,E2F3,E2F2	res1
BIOSYNTHESIS.OF.UNSATURATED.FATTY.ACIDS	0.1505	1	1.245	20	SCD,ELOVL2,ACOT1,FADS1,ELOVL6,HSD17B12,ACOT2,FADS2,BAAT,ELOVL5,ACOT4	res2
RENIN.ANGIOTENSIN.SYSTEM	0.1533	1	-1.295	14	REN,AGTR2,CMA1,ANPEP,ENPEP,AGT,NLN	res2
VALINE.LEUCINE.AND.ISOLEUCINE.BIOSYNTHESIS	0.1534	1	-1.295	8	PDHA2	res3
THYROID.CANCER	0.1534	0.7515	-1.231	29	CDH1,PAX8,PPARG,LEF1,TCF7L2,NTRK1,MAP2K1,TCF7L1,MYC,TP53,NCOA4,TFG,NRAS	res7
ADIPOCYTOKINE.SIGNALING.PATHWAY	0.1536	0.9497	-1.187	67	LEP,TNFRSF1B,CD36,AGRP,PCK1,PRKAG3,CPT1A,PCK2,TNFRSF1A,TRADD	res4
GLYOXYLATE.AND.DICARBOXYLATE.METABOLISM	0.1537	1	1.274	16	HAO2,HAO1,MTHFD2,MTHFD2L,AFMID,MTHFD1L	res2
PENTOSE.AND.GLUCURONATE.INTERCONVERSIONS	0.1546	1	-1.287	18	UGT2B4,UGT2B7	res2
PHENYLALANINE.METABOLISM	0.1556	0.7278	1.274	17	ALDH3A1,PAH,ALDH1A3	res1
ALPHA.LINOLENIC.ACID.METABOLISM	0.1564	1	-1.292	19	PLA2G4E,PLA2G2A,PLA2G2C,PLA2G5,PLA2G2D,PLA2G1B,PLA2G10,PLA2G12B,PLA2G4B,JMJD7-PLA2G4B	res2
BASAL.CELL.CARCINOMA	0.157	1	-1.204	55	WNT10A,WNT2,GLI1,WNT16,WNT3A,WNT9B,LEF1,WNT2B,FZD7,WNT7A,FZD9,WNT6,FZD8,AXIN2,PTCH1,HHIP,WNT4,APC,WNT10B,FZD4,GLI3,APC2,PTCH2,BMP2	res3
PENTOSE.AND.GLUCURONATE.INTERCONVERSIONS	0.1578	0.7515	-1.234	18	UGT2B7,UGT2B28,UGT2B11	res7
P53.SIGNALING.PATHWAY	0.1583	0.7278	1.133	65	BBC3,PMAIP1,SESN2,TP73,CASP3,GADD45A,GADD45G,CCND1,CDK1,RRM2,TP53,CHEK2,SHISA5,CDK6,CDK2,GTSE1,CCNE1,CCND2,CCNB2,CCNB1,APAF1,CHEK1,CCNG1,CCNE2,RRM2B	res1
ALLOGRAFT.REJECTION	0.1591	0.5542	-1.184	35	CD28,IL5,HLA-F,CD80,IL4,PRF1,FAS	res6
GLYCINE.SERINE.AND.THREONINE.METABOLISM	0.16	0.9497	-1.221	31	AGXT2,AGXT,ALAS2,BHMT,CBS,DAO,AMT,SHMT2,PSAT1,AOC3,MAOB,SHMT1,PHGDH,GNMT,PSPH	res4
TYROSINE.METABOLISM	0.1604	0.7278	1.194	40	ADH4,ALDH3A1,ADH7,DBH,ALDH1A3,DCT,HGD,AOX1	res1
GLYCEROPHOSPHOLIPID.METABOLISM	0.1612	0.9497	1.179	72	PLA2G4E,PLA2G2E,PLA2G2A,PLA2G5,PLA2G2F,PLA2G2D,PLA2G2C,CHAT,PLA2G1B,PLA2G12B,PLA2G10	res4
RENIN.ANGIOTENSIN.SYSTEM	0.1635	0.5542	-1.252	14	AGT,AGTR2	res6
LINOLEIC.ACID.METABOLISM	0.1639	0.5542	-1.202	28	PLA2G2D,PLA2G2A,CYP2C18,PLA2G4A,PLA2G2F,PLA2G1B,CYP2J2,PLA2G3,CYP2C19,CYP1A2,PLA2G10	res6
HEMATOPOIETIC.CELL.LINEAGE	0.1672	0.7515	-1.153	81	CD7,CD4,CD9,IL1R1,ITGA1,ITGAM,GYPA,CD44,IL5,HLA-DRA,CD36,CD8B,CD34	res7
T.CELL.RECEPTOR.SIGNALING.PATHWAY	0.1674	0.9497	-1.149	107	PDCD1,CARD11,IL5,PIK3CG,CD3G,PIK3R2,NFATC2,VAV1,CD4	res4
PHOSPHATIDYLINOSITOL.SIGNALING.SYSTEM	0.1685	0.9497	-1.174	76	PIK3CG,PIK3R2,PIK3C2G,CALML6,ITPR1,ITPR3,PLCD1,PIP5K1B,DGKG,PLCG2,ITPR2,IMPA2,ITPKB,SYNJ2	res4
APOPTOSIS	0.1689	0.7515	-1.132	86	CHP2,IL1R1,FAS,TRADD,TNFRSF10C,MYD88,BIRC3,CASP8,PIK3R2,TNFSF10,IRAK1,PIK3R5,TNFRSF10D,TNFRSF10A,IRAK4	res7
RETINOL.METABOLISM	0.169	0.7515	-1.179	53	CYP1A2,UGT2B7,CYP26C1,UGT2B28,AWAT2,DHRS9,UGT2B11,RDH8,CYP26A1,ALDH1A1,ADH1A,ADH4,CYP3A7,RDH12,CYP1A1	res7
PANTOTHENATE.AND.COA.BIOSYNTHESIS	0.169	0.7515	-1.236	15	ENPP3	res7
RNA.POLYMERASE	0.1694	0.5627	-1.191	29	POLR3G,POLR2L,POLR3F,POLR2C,POLR2D,POLR2G,POLR2J,POLR2E,POLR1D,POLR3GL,POLR3K,POLR2K,POLR2A,POLR1E,POLR3D,POLR1A,POLR2H	res6
DRUG.METABOLISM.CYTOCHROME.P450	0.1722	0.7625	1.122	60	UGT2B28,ADH4,ALDH3A1,UGT2B7,CYP1A2,GSTM5,GSTA2,ADH7,UGT2B11,MGST3,ALDH1A3,FMO4,GSTT2	res1
CARDIAC.MUSCLE.CONTRACTION	0.1733	0.5637	1.188	75	CACNA1F,COX6A2,ATP1B4,COX4I2,CACNA2D4,COX8C,COX6CP3,COX7B2,TNNI3,CACNA1S,COX7A1,CACNA2D1,SLC8A1,CACNG2,RYR2,CACNG1,MYL3,CACNA1C,CACNB2,MYH7,CACNA1D,CACNA2D3,FXYD2,CACNG8	res6
DRUG.METABOLISM.CYTOCHROME.P450	0.174	0.7515	-1.145	60	CYP1A2,ALDH1A3,ALDH3A1,UGT2B7,UGT2B28,GSTT2,UGT2B11,FMO2,ADH1A,GSTM1,ADH4,CYP3A7,GSTO2,AOX1,ALDH3B1	res7
BASAL.TRANSCRIPTION.FACTORS	0.1748	1	1.163	34	GTF2A1L,TBPL2,GTF2F2,TAF10,GTF2E1,TBPL1,TAF7,GTF2E2,TAF5,GTF2B,TAF13,TAF9B,GTF2A2,GTF2F1,TAF7L,TAF6,TAF12,TAF9	res5
PROTEIN.EXPORT	0.1758	0.5637	-1.206	23	IMMP2L,SPCS2,SRP72,HSPA5,SRP9,OXA1L,SRP9P1,SRP68,SPCS1,SRP14,SEC61B,SEC11A,SRPRB,SEC61A1,IMMP1L,SEC63,SPCS3,SEC61G	res6
RENAL.CELL.CARCINOMA	0.176	1	1.178	66	PIK3R5,PIK3R2,JUN,VEGFA,HGF,MET,PIK3CG,EPAS1,MAP2K1,PAK3,PIK3R1,EGLN3,PAK1	res2
HEDGEHOG.SIGNALING.PATHWAY	0.177	0.7515	-1.162	56	WNT2,BMP5,WNT6,SHH,WNT9B,BMP4,WNT1,WNT8A,HHIP,BMP6,DHH,WNT11,WNT2B,WNT3A,WNT10A,WNT7A,WNT3	res7
PATHOGENIC.ESCHERICHIA.COLI.INFECTION	0.1778	0.7515	-1.165	54	CDH1,TUBB7P,ARPC1B,TLR5,TLR4,TUBA4A,TUBB1,ACTG1,WAS,ITGB1,ACTB,ARHGEF2,PRKCA,WASL,CLDN1,ROCK1,OCLN,ROCK2	res7
NATURAL.KILLER.CELL.MEDIATED.CYTOTOXICITY	0.1887	0.7902	1.101	126	SH2D1A,KLRK1,SHC4,LCK,CHP2,ZAP70,SH2D1B,RAET1L,SHC3,NFATC1,KLRC2,PIK3R5,IFNA17,TYROBP,CD48,FASLG,IFNA6,LCP2,ULBP1,NCR2,NFATC2,MAP2K1,ULBP2,CASP3,SHC2	res1
HYPERTROPHIC.CARDIOMYOPATHY.HCM	0.1888	1	-1.164	80	MYBPC3,MYL3,ITGA11,TNNT2,PRKAG3,TNF,IL6,IGF1,CACNA1S,DES,CACNG1,CACNG5,RYR2,CACNA2D4,ITGB7,PRKAG2,TPM2,CACNG6,ITGA8,CACNA1D,SLC8A1,CACNA1C,CACNA2D2,ITGB6,ITGA2,TPM1,ITGA10,CACNG8	res3
FOLATE.BIOSYNTHESIS	0.1905	0.7902	1.251	10	ALPP,GCH1,DHFR,GGH	res1
NON.HOMOLOGOUS.END.JOINING	0.1907	0.7883	1.236	12	DNTT,RAD50,FEN1	res7
PPAR.SIGNALING.PATHWAY	0.1912	0.7902	1.107	67	MMP1,FABP2,FABP1,FABP7,CYP4A22,APOA5,FABP4,APOC3,CPT1A,PCK2,UBC,SCD,CPT2,CYP27A1,RXRA,DBI,ANGPTL4,FADS2,EHHADH,ILK,FABP5,ACADL,ACOX2,FABP3,ACADM	res1
STEROID.BIOSYNTHESIS	0.1934	1	-1.227	17	LIPA,CYP27B1,LSS,DHCR7,FDFT1,EBP,MSMO1,SQLE,TM7SF2,DHCR24,HSD17B7,NSDHL,CEL	res4
TRYPTOPHAN.METABOLISM	0.1945	1	1.17	39	KYNU,TPH2,CYP1A2,IDO1,CYP1A1,KMO,ACAT2,MAOB,DDC	res2
BASAL.TRANSCRIPTION.FACTORS	0.1956	0.6165	-1.156	34	GTF2H4,STON1,TAF4B,TAF9B,TAF7L,GTF2E1,TBPL1,GTF2A1,TAF10,GTF2B,TAF5,TAF7,TAF9,GTF2A2,TAF13,GTF2H3,TAF6L	res6
LYSINE.DEGRADATION	0.1959	0.792	1.148	39	PIPOX,SETD7,TMLHE,ACAT2,SUV39H1,EHHADH,AASS,DLST,ALDH9A1,ALDH7A1,PLOD2,HADHA,ALDH1B1,PLOD3,SUV39H2,SETMAR,HADH,PLOD1	res1
GALACTOSE.METABOLISM	0.1982	1	-1.185	24	G6PC2,G6PC,LCT,MGAM,GCK	res3
VASCULAR.SMOOTH.MUSCLE.CONTRACTION	0.2006	1	-1.101	112	PLA2G4E,PLA2G2A,PLA2G2C,ACTG2,PTGIR,PLA2G5,PLA2G2D,RAMP3,AVPR1B,MYL9,PLA2G1B,PRKCH,PRKCB,PLA2G10,CYP4A22,PLA2G12B,PLCB2,CACNA1D,CALCRL,ACTA2,PLA2G4B,CACNA1S,RAMP1,ADCY2,ADCY1,JMJD7-PLA2G4B,PRKCG,ADORA2A	res2
REGULATION.OF.AUTOPHAGY	0.2032	1	-1.173	31	IFNA5,IFNA14,IFNA16,IFNA7	res3
ENDOMETRIAL.CANCER	0.2046	0.8245	-1.137	52	CDH1,PIK3R2,EGFR,LEF1,TCF7L2,PIK3R5,CTNNA3,ILK	res7
FOLATE.BIOSYNTHESIS	0.2053	1	1.254	10	ALPP,ALPI,GCH1,DHFR	res3
VEGF.SIGNALING.PATHWAY	0.2083	0.8245	-1.113	76	CHP2,NFATC2,PTGS2,PLA2G12B,PLA2G4A,PLA2G2F	res7
HEMATOPOIETIC.CELL.LINEAGE	0.2096	1	1.11	81	CD1C,ANPEP,CD1E,IL2RA,IL9R,DNTT,CSF3,CD7,CD1A,CSF3R,CD19,IL7R,IL6,MS4A1,CD1B,CD3D,HLA-DRB5,CD3E,TNF,IL3,HLA-DRB1,FLT3LG,CSF2RA,ITGAM,CD34,CD1D,IL11,IL6R,KIT,CD14,MME	res5
PRIMARY.IMMUNODEFICIENCY	0.2105	0.8248	1.14	33	LCK,CD19,ZAP70,CD40,CD4,JAK3,ADA	res1
RIBOSOME	0.2115	1	-1.13	88	RPL3L,RPS28,RPL17,RPS27,RPS25,RPS15A,RPL9,RPS19,RPL10A,RPL31,RPL27,RPL35,RPL41,RPS8,RPL13A,RPL13,RPSA,RPL26,RPL12,RPS24,RPL34,RPS5,RPL37,RPL36,RPL38,RPL4,RPL18,RPL27A,RPLP1,RPL30,FAU,RPLP2,RPS23,RPL15,RPLP0,RPL23,RPL29,RPL7A,RPL32,RPL22,RPL3,RPL19,RPL6,RSL24D1P11,RPL10,RPS6,RPS27A,RPL5,RPS4X,RPS16,RPS2,RPL14,RPS11,RPS13,RPL35A,RPS17,RPL8,RPL28,RPS15,RPL24,RPL11,RPS3A,RPL36A,RPL37A	res3
LIMONENE.AND.PINENE.DEGRADATION	0.2157	1	1.225	9	EHHADH,ALDH7A1,ECHS1,YOD1,ALDH3A2,ALDH1B1,HADHA,ALDH2	res5
ONE.CARBON.POOL.BY.FOLATE	0.2162	1	1.194	17	ALDH1L1,MTHFD2,SHMT2,MTHFS,MTHFD2L,TYMS,DHFR,AMT,MTHFD1L,FTCD,MTHFR	res2
TOLL.LIKE.RECEPTOR.SIGNALING.PATHWAY	0.2165	1	1.096	96	IFNA5,IL12B,IL12A,CXCL9,CD86,PIK3R5,CD80,CD40,IFNA16,IFNA17,IL6,CXCL10,TNF	res5
HOMOLOGOUS.RECOMBINATION	0.2169	0.6687	-1.143	26	RPA4,EME1,BLM,POLD1,XRCC2,RAD51,RPA1,RPA3,POLD2,SSBP1,RAD54L,RPA2,BRCA2,POLD3,NBN	res6
PROGESTERONE.MEDIATED.OOCYTE.MATURATION	0.2174	0.8248	1.083	85	ADCY4,PGR,PIK3R5,MOS,CPEB1,MAP2K1,CDK1,MAD2L1,CDC25C,BUB1,CCNA2,CDK2,PIK3R1,CCNB2,AKT3,PLK1,CDC25A,CCNB1,PRKACG,GNAI3,MAD2L2	res1
FATTY.ACID.METABOLISM	0.2188	1	1.152	42	CYP4A22,ADH4,EHHADH,ACSL6,ACADL	res4
ALLOGRAFT.REJECTION	0.2189	1	-1.148	35	PRF1,IL4,HLA-DQA2,CD80,CD28,IL10,IFNG,IL2,CD40LG,IL12B,IL12A,HLA-DOB	res2
RIG.I.LIKE.RECEPTOR.SIGNALING.PATHWAY	0.2198	1	-1.109	65	IFNA5,IFNA10,IFNB1,IFNA4,IFNA14,IFNA17,IFNE,IFNW1,IL12B,IL12A	res2
LIMONENE.AND.PINENE.DEGRADATION	0.22	0.6687	-1.229	9	ALDH1B1,YOD1,ALDH9A1,HADHA,ALDH7A1,ECHS1,EHHADH,ALDH2	res6
PROGESTERONE.MEDIATED.OOCYTE.MATURATION	0.2222	1	1.129	85	PIK3R5,PGR,PIK3R2,ADCY4,CPEB1,MOS,INS,PIK3CG,SPDYC,MAP2K1,PRKACG,PIK3R1,ADCY8,CDK1,CDC25A,ADCY7,MAD2L1,IGF1R,PKMYT1,CDC25C,BUB1,MAD2L2,CDK2,CCNA2,ANAPC11,AKT3,CCNB2,PRKX,PIK3CA,HSP90AA1,GNAI3,MAPK12,ADCY6,AKT1,SPDYA	res2
SPLICEOSOME	0.2227	0.8629	-1.086	123	HSPA2,HSPA1A,HSPA1B,LSM5,SRSF6,HSPA1L,RBMX,SRSF10,HNRNPA1,SNRPC,SNRPB2,SNRNP27,SMNDC1,SRSF3,SNRNP200,HNRNPK,HNRNPA1L2,U2SURP,DDX39B,SNRPG,RBM22,THOC1,PRPF8,TCERG1,DHX15,SLU7,CDC40,PRPF3,LSM2,SF3B1,SRSF2,DHX38,SNRPA,SRSF1,XAB2,RBM25,SF3B3,DDX5,PQBP1,CRNKL1,PRPF40A,HNRNPU,AQR,ACIN1,WBP11,DDX46,HNRNPC,MAGOHB,SRSF7,RBM8A,CWC15,DHX8,LSM3,SRSF9,HNRNPA3,TRA2A,SART1,USP39,SNRPD1,U2AF1,ZMAT2,CDC5L,BCAS2,P…	res7
NITROGEN.METABOLISM	0.2228	1	1.156	23	CA9,CA1,CA12,CA6,CA13,CA3,ASNS,CA2,CA5B,CTH,GLUL,CA7,AMT	res2
PANCREATIC.CANCER	0.2229	0.6687	-1.084	69	TGFBR2,PLD1,PIK3CG,CDKN2A,CDK6,CCND1,TP53,TGFB1,ERBB2,E2F3,PIK3R2,E2F2,CDK4,EGFR,RAD51,MAP2K1,EGF,VEGFA,TGFBR1,NFKB1,STAT1,PGF,BRCA2,ARAF,SMAD3,RALA,RAC1,KRAS,RALBP1,RELA,CASP9,MAPK3,BCL2L1,IKBKB,RALB,SMAD4	res6
GRAFT.VERSUS.HOST.DISEASE	0.2251	1	1.123	36	CD86,HLA-F,CD80,CD28,IL6,HLA-DQA1,HLA-DRB5,KIR2DL2,KIR3DL2,TNF,KIR2DL3,HLA-DRB1,HLA-DOA,HLA-DQA2,HLA-DMA,HLA-DMB,HLA-E	res5
MELANOMA	0.2274	1	1.121	71	PIK3CG,FGF21,HGF,FGF5,MET,FGF3,FGF19,FGF23,FGFR1,PIK3R2,FGF16,FGF20,E2F1,CCND1,MAP2K1,CDKN2A,CDK6,TP53,FGF18,PDGFC,PIK3R1,FGF8,E2F2	res3
PROSTATE.CANCER	0.2283	0.6742	-1.099	89	INSRR,KLK3,LEF1,PDGFRA,PDGFRB,TCF7L2,PIK3CG,CREB3L4,AR,IGF1,CCND1,TP53,TCF7L1,CREB3L2,ERBB2,E2F3,CDKN1A,PIK3R2,TCF7,E2F2,NFKBIA,FOXO1,GSTP1,EGFR,CDK2,MAP2K1,CCNE2,HSP90B1,EGF,NFKB1,ATF4,CTNNB1,HSP90AB1,FGFR1	res6
INTESTINAL.IMMUNE.NETWORK.FOR.IGA.PRODUCTION	0.2291	0.8695	-1.129	44	CCL28,CD80,LTBR,IL5,HLA-DRA,CXCL12,CCR9,TNFSF13B,ICOS,HLA-DOB,ICOSLG,TGFB1,ITGA4,IL4,MADCAM1,CD40	res7
LYSINE.DEGRADATION	0.2313	1	-1.144	39	BBOX1	res5
TGF.BETA.SIGNALING.PATHWAY	0.2319	1	-1.092	85	AMHR2,INHBE,LEFTY1,ID1,ID3,IFNG,THBS1,NOG,ID2,RBL1,BMP5,ACVRL1,ID4,SMAD6,BMP8B,BMP4,ACVR1C	res2
GLUTATHIONE.METABOLISM	0.2338	0.8697	-1.118	47	GGT6,GGT5,GSTT2,OPLAH,GPX7,GSTM1,GSTO2	res7
VALINE.LEUCINE.AND.ISOLEUCINE.DEGRADATION	0.2339	0.8248	1.129	43	HMGCS1,AOX1,ACAA2,ACAT2,HIBADH,MCEE,ALDH6A1,EHHADH,HADHB,HMGCL,ACADM,BCKDHB,ALDH9A1,ALDH7A1,PCCA,MCCC2,HADHA,ALDH1B1	res1
REGULATION.OF.AUTOPHAGY	0.2342	1	-1.156	31	IFNA5,IFNA10,IFNA4,IFNA14,IFNA17,IFNG	res2
B.CELL.RECEPTOR.SIGNALING.PATHWAY	0.2342	0.8248	1.101	75	FOS,CHP2,CD19,DAPP1,JUN,NFATC1,PIK3R5,CD72,CD22	res1
TYROSINE.METABOLISM	0.2347	0.6822	-1.131	40	ALDH3A1,ALDH1A3,DBH,HGD,AOX1,FAH,TYR,TH,ALDH3B1,TYRP1,ADH6,TRMT11,ADH5,DDC,GSTZ1,LCMT2	res6
REGULATION.OF.AUTOPHAGY	0.2363	1	1.162	31	IFNA5,IFNA10,IFNA17,IFNG,IFNA4	res4
COLORECTAL.CANCER	0.2368	1	-1.123	62	PIK3CG,PIK3R2,TGFBR2,RAC2,LEF1,TCF7L2,TGFB1,TCF7,TCF7L1,CCND1,MYC,CASP9,BAX	res4
NITROGEN.METABOLISM	0.2368	0.8248	1.164	23	CA5A,CA12,CA3,CA9,CA2,GLUL,ASNS,CTH,CPS1,CA14,HAL,GLUD1	res1
NITROGEN.METABOLISM	0.237	1	1.176	23	CA9,CA7,CA3,CA4,CA1,CA2,CPS1	res5
RENIN.ANGIOTENSIN.SYSTEM	0.2371	0.8248	1.175	14	AGTR1,AGTR2,ANPEP,ENPEP,AGT,CMA1	res1
TIGHT.JUNCTION	0.2373	1	1.069	126	MYH4,MYH13,CLDN19,MYH1,CLDN7,CRB3,CLDN11,MYL10,PRKCQ,CLDN23,CLDN6,CLDN16,MYL7,CLDN4,MYH14,IGSF5,PPP2R2B,EPB41L3,MAGI2,MRAS,EPB41,PPP2R1A,CLDN2,CTNNB1,RAB3B,HRAS,PARD6B,CTNNA2,EXOC4,CDC42,PPP2CA,AKT3,VAPA,YES1,PARD3,NRAS,GNAI2,PARD6A,LLGL1,MYH7,PRKCE,PPP2CB,KRAS,GNAI3,GNAI1,CTNNA1,MYL12B,RHOA,RRAS2	res5
PYRUVATE.METABOLISM	0.2397	1	-1.137	40	LDHC,ME1,LDHD,PCK1,ACSS1,PCK2	res4
HISTIDINE.METABOLISM	0.2399	1	-1.153	28	ASPA,UROC1,ACY3,ALDH3B2,ALDH3A1,MAOA,HNMT,CNDP1	res3
FRUCTOSE.AND.MANNOSE.METABOLISM	0.2401	1	1.16	32	GMPPB,HK3,FBP2,FBP1,PFKFB1,PFKFB2	res4
INOSITOL.PHOSPHATE.METABOLISM	0.2417	0.8814	-1.096	54	MIOX,PIK3C2G	res7
ALPHA.LINOLENIC.ACID.METABOLISM	0.2418	1	1.149	19	PLA2G2D,PLA2G2F,PLA2G4E,PLA2G5,PLA2G10,PLA2G3	res5
SELENOAMINO.ACID.METABOLISM	0.242	1	-1.155	24	GGT6,MAT1A,MARS2,MAT2A	res2
PANCREATIC.CANCER	0.2444	1	-1.127	69	PIK3CG,PIK3R2,TGFBR2,RAC2,PLD1	res4
GRAFT.VERSUS.HOST.DISEASE	0.2453	0.8248	1.115	36	HLA-F,CD28,CD80,CD86,HLA-DRB1,FASLG,HLA-DQB1,HLA-A,HLA-DPB1,HLA-DRA,HLA-B,HLA-E	res1
MISMATCH.REPAIR	0.2461	0.7023	-1.133	23	RPA4,POLD1,MSH3,RFC3,RFC4,RPA1,RPA3,PCNA,EXO1,POLD2,SSBP1,RPA2,POLD3,RFC2,MLH1,RFC5,MSH2	res6
CELL.ADHESION.MOLECULES.CAMS	0.2468	1	-1.091	124	CTLA4,ITGAM,ICAM1,CD80,HLA-DQA2,CLDN6,CDH1,ICOS,MAG,CLDN19,CDH15,CLDN23,CD8B,VCAM1,CLDN7,CD34,ICAM2,HLA-DOA,ICOSLG,ITGB7,CLDN9,ITGA8,NEGR1,CNTN1,ALCAM,NRXN1,ESAM,CADM1,HLA-F,CD4,HLA-DRA,NCAM2,CD40,CADM3,ITGAL,PTPRM,NRXN2,HLA-DMA	res3
PEROXISOME	0.2473	1	1.114	78	HAO2,HAO1,ACOX2,PIPOX,NOS2,HMGCL,MVK,PEX11G,PHYH,XDH,IDH1,PRDX5,DAO,PEX7,BAAT,AGXT,HSD17B4,NUDT19,PXMP2,FAR2,PEX19,ECI2,EPHX2,ACSL3,IDH2	res2
PROSTATE.CANCER	0.2476	0.8856	-1.081	89	PDGFRA,IGF1,PDGFRB,SRD5A2,PIK3R2,EGFR,LEF1,FOXO1,CREB3L4,TCF7L2,AR,PIK3R5,CREB3L2,FGFR2,INSRR	res7
GLYCOSAMINOGLYCAN.DEGRADATION	0.2481	0.8248	1.133	21	SPAM1,HS3ST3A1,HS3ST3B1,HPSE,HEXB,HYAL4	res1
O.GLYCAN.BIOSYNTHESIS	0.2487	1	-1.141	29	GALNTL5,GALNT6,GALNT15,GALNTL6,GALNT3,GALNT8,B4GALT5,GALNT13	res3
LONG.TERM.DEPRESSION	0.2519	0.8248	1.068	68	PLA2G2F,PLA2G2D,PLA2G2A,CRH,PLA2G3	res1
BASAL.CELL.CARCINOMA	0.252	1	-1.127	55	WNT9B,FZD10,WNT3A,WNT11,HHIP,WNT6,WNT3,BMP4,LEF1,WNT2B,TCF7L2,SHH,FZD7,WNT2,FZD6,TCF7,TCF7L1,FZD5,PTCH2,PTCH1,FZD4,SMO	res4
PHENYLALANINE.METABOLISM	0.2534	0.7023	-1.15	17	ALDH3A1,ALDH1A3,PRDX6,ALDH3B1	res6
INTESTINAL.IMMUNE.NETWORK.FOR.IGA.PRODUCTION	0.2534	1	-1.121	44	IL4,HLA-DQA2,CCR9,CD80,TNFRSF17,CD28,PIGR,IL10,IL2,CD40LG	res2
VASCULAR.SMOOTH.MUSCLE.CONTRACTION	0.2539	1	1.091	112	CYP4A22,PLA2G4E,PLA2G2E,PLA2G2A,CACNA1F,AGTR1,PTGIR,PLA2G5,PLA2G2F,PLA2G2D	res4
AMYOTROPHIC.LATERAL.SCLEROSIS.ALS	0.2553	0.7023	-1.088	53	TNFRSF1B,CHP2	res6
PROSTATE.CANCER	0.2561	1	-1.107	89	PIK3CG,PIK3R2,SRD5A2,NKX3-1,INSRR,PDGFRB,PDGFRA,LEF1,CDKN1A,TCF7L2,AR,EGF,CREB3L2,TCF7,TCF7L1,CCND1,IGF1,CASP9,CREB3L1	res4
ASCORBATE.AND.ALDARATE.METABOLISM	0.2564	0.8248	1.166	15	UGT2B28,UGT2B7,UGT2B11	res1
THYROID.CANCER	0.2566	1	-1.145	29	NTRK1,CDH1,LEF1,TCF7L2,PPARG,TCF7,TCF7L1,CCND1,MYC	res4
GLYOXYLATE.AND.DICARBOXYLATE.METABOLISM	0.2567	0.7023	1.169	16	HAO1,HAO2,HYI	res6
ETHER.LIPID.METABOLISM	0.2572	1	-1.129	30	PLA2G4E,PLA2G2A,PLA2G2C,PLA2G5,PLA2G2D,PLA2G1B,LPCAT1,PLA2G10,PLA2G12B,LPCAT4,PLA2G4B,JMJD7-PLA2G4B	res2
APOPTOSIS	0.2578	1	-1.104	86	TNFSF10,IL1A,PIK3CG,FAS,PPP3R2,IL1B,IL1R1,PIK3R2,TNFRSF10C	res5
GLYCOSPHINGOLIPID.BIOSYNTHESIS.LACTO.AND.NEOLACTO.SERIES	0.258	1	-1.13	25	ABO,FUT6,B3GNT3	res2
GNRH.SIGNALING.PATHWAY	0.2582	1	1.08	101	PLA2G4E,PLA2G2E,PLA2G2A,CACNA1F,PLA2G5,PLA2G2F,PLA2G2D,CGA,PLA2G2C,GNRHR,PLA2G1B,ADCY2,PLA2G12B,PLA2G10,PLCB1	res4
BASAL.TRANSCRIPTION.FACTORS	0.2598	0.8248	1.124	34	GTF2H4,GTF2B,TAF10,GTF2E1,TAF7,TAF9B,TAF5,GTF2A2,GTF2E2,GTF2A1,TAF2,GTF2H3,TAF9,TAF12,TBPL1,GTF2F1,GTF2F2,TAF1,TBP,TAF13	res1
ARACHIDONIC.ACID.METABOLISM	0.2617	1	1.108	57	CYP4A22,PLA2G4E,PLA2G2E,CYP2B6,PLA2G2A,GPX5,ALOX15,PLA2G5,PLA2G2F,PLA2G2D,PLA2G2C,HPGDS,GGT6,PTGES,ALOX15B,PTGS1	res4
PANTOTHENATE.AND.COA.BIOSYNTHESIS	0.2617	1	-1.151	15	DPYS,ENPP3,VNN2	res3
AUTOIMMUNE.THYROID.DISEASE	0.2622	0.8248	1.078	47	HLA-F,CD28,CD80,CD86,CD40,HLA-DRB1,IFNA17,FASLG,IFNA6	res1
LEUKOCYTE.TRANSENDOTHELIAL.MIGRATION	0.2628	1	-1.087	111	NCF1,ITGAM,NCF2,ICAM1,CLDN6,MYL9,ACTN3,PIK3R5,MYL10,CLDN19,CLDN23,RAC2,VCAM1,CLDN7,ITK,PRKCB,MYL7,TXK,THY1,CLDN9,RAPGEF4,ESAM,PRKCG,CXCR4,ITGAL,VAV1,CTNNA2	res3
INSULIN.SIGNALING.PATHWAY	0.2645	1	1.083	137	SHC4,PRKAG3,PIK3R5,SHC3,PIK3R2,G6PC,G6PC2,CALML6,INS,PIK3CG,PCK2,PPP1R3B,SHC2,FBP1,PPP1R3D,MAP2K1,PRKACG,PIK3R1,FLOT2,CALM1,SREBF1	res2
NOD.LIKE.RECEPTOR.SIGNALING.PATHWAY	0.266	0.8248	-1.125	57	PYCARD,CASP5,IL1B,NOD2,IL18,CXCL1,MAPK13,PSTPIP1,NLRP3,CARD6,CARD9,CCL5	res1
PORPHYRIN.AND.CHLOROPHYLL.METABOLISM	0.2661	0.8248	1.112	30	UGT2B28,UGT2B7,UGT2B11	res1
MELANOGENESIS	0.2672	0.7204	-1.049	101	WNT3A,FZD10,LEF1,WNT9B,WNT11,TCF7L2,ADCY4,CREB3L4,FZD7,WNT2,WNT6,WNT3,WNT8A,EDNRB,TYR,FZD5,TCF7L1,CREB3L2,WNT5A,WNT1,TYRP1,ASIP,PLCB3,FZD4,FZD6,FZD2,TCF7,KITLG	res6
NICOTINATE.AND.NICOTINAMIDE.METABOLISM	0.271	1	-1.134	24	NT5E,BST1,ENPP3,ENPP1,QPRT,CD38,NMNAT3	res4
GLYCINE.SERINE.AND.THREONINE.METABOLISM	0.2713	1	-1.131	31	ALAS2,AGXT,AOC3,AGXT2,BHMT,MAOB,GLYCTK,GNMT,AMT,SDS,DAO	res5
REGULATION.OF.AUTOPHAGY	0.2717	1	1.093	31	IFNA5,IFNA16,IFNA17	res5
SULFUR.METABOLISM	0.2736	0.727	-1.158	13	SULT2B1,CHST13,PAPSS2	res6
PRION.DISEASES	0.2739	1	-1.125	34	IL1A,C9,C8A,IL1B,LAMC1,C8G,EGR1,BAX,PRKACG,C5	res4
GRAFT.VERSUS.HOST.DISEASE	0.2782	0.9764	1.122	36	HLA-G,GZMB,HLA-DQA1,KLRD1,IL1B,KLRC1,HLA-DRB5,HLA-DMB,CD86,CD28,HLA-DPA1	res7
HEDGEHOG.SIGNALING.PATHWAY	0.2799	1	-1.097	56	WNT10A,WNT2,GLI1,WNT16,WNT3A,WNT9B,WNT2B,BMP6,WNT7A,WNT6,LRP2,PTCH1,HHIP,BMP5,WNT4,BMP7,WNT10B,BMP8B,GLI3,PTCH2,BMP2,PRKACB,BMP8A	res3
DORSO.VENTRAL.AXIS.FORMATION	0.2802	0.8465	1.103	24	PIWIL3,ETV7,CPEB1,MAP2K1,PIWIL4,ETV6,NOTCH4,FMN2,NOTCH1,NOTCH2	res1
DRUG.METABOLISM.OTHER.ENZYMES	0.2807	1	-1.094	41	UGT2B4,UPB1,UGT2B7,CDA,CYP3A4,NAT1,DPYS,CYP2A7	res2
ENDOMETRIAL.CANCER	0.2814	1	-1.102	52	PIK3CG,PIK3R2,CDH1,LEF1,TCF7L2,EGF,TCF7,TCF7L1,CCND1,MYC,CASP9	res4
RIG.I.LIKE.RECEPTOR.SIGNALING.PATHWAY	0.2824	1	1.074	65	IFNA5,IL12B,IL12A,RNF125,IFNA16,IFNA17,CXCL10,TNF,CASP10	res5
FC.GAMMA.R.MEDIATED.PHAGOCYTOSIS	0.2835	0.7402	-1.062	93	PLA2G4D,PLA2G4A,PRKCD,PLCG2,SYK,FCGR2A,PLD1,HCK,PIK3CG,SCIN,LYN,GSN,PLD2,ARPC1B,PIP5K1B,DOCK2	res6
RIG.I.LIKE.RECEPTOR.SIGNALING.PATHWAY	0.2851	0.8465	-1.106	65	IFNK,IFNB1,IFNW1,IFNA7,IFNA16,IFNA4,IFNE,IFNA14,IFNA21,MAPK13	res1
PROPANOATE.METABOLISM	0.286	1	-1.098	32	LDHC	res3
STARCH.AND.SUCROSE.METABOLISM	0.287	1	-1.11	42	UGT2A3,G6PC2,AMY1A,ENPP3,AMY1C,UGT2B4,G6PC,UGT1A6,MGAM,TREH,GCK	res3
GNRH.SIGNALING.PATHWAY	0.2875	0.8465	1.041	101	PLA2G2F,PLA2G2D,PLA2G2A,ADCY4,JUN,MMP2,PLA2G3,MMP14	res1
TGF.BETA.SIGNALING.PATHWAY	0.2876	0.9906	-1.068	85	PITX2,BMP5,TGFBR2,COMP,BMP4,LEFTY2,ACVRL1,CDKN2B,TGFB1,BMP6,DCN	res7
GLYCOSAMINOGLYCAN.DEGRADATION	0.2888	1	-1.119	21	HPSE2,HYAL4,HS3ST3A1,HS3ST3B1,IDS,HEXA,HYAL2,HYAL1,SGSH,ARSB,IDUA,GNS,NAGLU,GALNS	res4
TIGHT.JUNCTION	0.2927	0.7402	-1.042	126	CLDN7,CLDN14,MYH4,PRKCD,CLDN5,CLDN23,PRKCH,MYH8,CLDN6,CTNNA3,CLDN16,RAB13,MYL12A,PPP2R1B,YBX3,TJP2,LLGL2,PRKCQ,ACTN3,MYH9,EPB41L2,JAM3,CLDN10,ACTG1,YES1,JAM2,ACTB,CLDN18	res6
PROPANOATE.METABOLISM	0.2936	0.7402	-1.08	32	LDHAL6B,ACSS3,ACSS1,SUCLG2,SUCLG2P2,MCEE,LDHB,ACADM,ALDH1B1,ALDH6A1,ALDH9A1,HADHA,ACAT2,ALDH7A1,ECHS1,SUCLA2,SUCLG1,LDHA,PCCA	res6
LYSOSOME	0.2937	1	-1.068	120	CTSE,PSAPL1,CD68,ATP6V0D2,CTSO,LIPA,DNASE2B,SLC11A1,LAMP3,CTSC,TCIRG1,CTSS,DNASE2,ARSA,AGA,NAPSA,SUMF1,NEU1,IDS,IGF2R,CLN3,CLTCL1,CTSZ,PPT2,GBA,LGMN,CTSK,GM2A,CTSH,AP1S3,HEXA,AP3B1,HYAL1,SGSH,CTSV,CD63,CTSA,M6PR,NPC1,GLA,CTSL,ARSB,ENTPD4,ARSG,AP3S1,CTNS,IDUA,AP4B1,NAGA,AP4S1,GNS,GAA,NAGLU,AP4M1,CD164,GALNS,TPP1,MAN2B1,NPC2	res4
GLYCOSPHINGOLIPID.BIOSYNTHESIS.GANGLIO.SERIES	0.2945	0.7402	-1.111	15	ST8SIA5,HEXB,ST6GALNAC4,ST3GAL1,ST3GAL2,GLB1,B3GALT4	res6
TAURINE.AND.HYPOTAURINE.METABOLISM	0.2984	0.8465	1.164	10	GGT6,ADO	res1
GLYCOSPHINGOLIPID.BIOSYNTHESIS.LACTO.AND.NEOLACTO.SERIES	0.2988	0.8465	-1.135	25	B3GNT3,FUT6	res1
GLYCOSPHINGOLIPID.BIOSYNTHESIS.GANGLIO.SERIES	0.3004	0.8465	1.104	15	ST6GALNAC5,HEXB,ST3GAL1,GLB1,ST8SIA5,ST6GALNAC3,ST6GALNAC4	res1
CHEMOKINE.SIGNALING.PATHWAY	0.3006	1	-1.065	173	GNGT1,CXCL6,CXCL11,CCL3,CCR4,CCR6,PIK3CG,CXCR6,PIK3R2,VAV1,CXCL3,CXCL2,RAC2,CCR3,CCL22,CXCR2,DOCK2,CCL19,PRKCD,CXCL1,GNG11	res4
NEUROTROPHIN.SIGNALING.PATHWAY	0.3006	1	1.074	125	SHC4,PIK3R5,SHC3,PIK3R2,JUN,CALML6,FASLG,PIK3CG,TP73,SHC2,BDNF,MAP2K1,NGFR,MAP3K5,RIPK2,PIK3R1,ATF4,IRAK1,TP53,CALM1,FOXO3,YWHAH,IRAK3,ARHGDIA	res2
CITRATE.CYCLE.TCA.CYCLE	0.3016	1	1.113	31	PCK1,SUCLG2P2	res7
GLYCEROLIPID.METABOLISM	0.3022	1	1.084	42	PNLIP,PNLIPRP2,PNLIPRP1,AWAT2,PNPLA3,GPAT2,LPL,AGPAT2	res2
RENIN.ANGIOTENSIN.SYSTEM	0.3037	1	-1.103	14	AGT	res7
STARCH.AND.SUCROSE.METABOLISM	0.3099	0.8604	1.068	42	UGT2B28,UGT2B7,AMY1A,GBA3,AMY1B,UGT2B11	res1
PANCREATIC.CANCER	0.3125	1	-1.061	69	TGFBR2,PLD1,CDKN2A,PIK3R2,TGFB1,PGF,EGFR,PIK3R5,CDK6	res7
T.CELL.RECEPTOR.SIGNALING.PATHWAY	0.3126	1	1.066	107	FOS,PIK3R5,CD3G,LCK,ITK,PIK3R2,PDCD1,JUN,NFATC1,TEC,VAV1	res2
SPHINGOLIPID.METABOLISM	0.3133	1	-1.088	36	ENPP7,NEU2,ACER1,SPHK1,SGMS2,UGT8,SGPP2,ARSA,NEU1,SMPD2,ACER2,GBA	res4
PROXIMAL.TUBULE.BICARBONATE.RECLAMATION	0.3143	1	1.133	21	PCK1,FXYD2,CA2,ATP1B3,ATP1B2,GLS2,SLC38A3,ATP1A4,ATP1A1,ATP1A3,ATP1B1,GLUD2,GLUD1,SLC9A3	res7
NOD.LIKE.RECEPTOR.SIGNALING.PATHWAY	0.3156	1	-1.074	57	CXCL1,CXCL2,PYCARD,IL1B,CCL2,IL18,NOD2,MEFV,CASP8,CASP5,TNFAIP3,CARD6,MAPK13	res5
FOLATE.BIOSYNTHESIS	0.3157	1	-1.111	10	ALPP,ALPI	res2
SYSTEMIC.LUPUS.ERYTHEMATOSUS	0.3167	1	-1.066	53	FCGR2A,C8B,HLA-DQA2,CD80,ACTN3,CD28,C8A,IL10,IFNG,CD40LG,C2,HLA-DOB,C3,C7	res2
RETINOL.METABOLISM	0.3173	1	1.056	53	CYP4A22,CYP1A2,CYP2C9,DHRS9,CYP26C1,UGT2A3,AWAT2,CYP2A13,ALDH1A1,UGT2B10,UGT1A6,ADH7,PNPLA4,LRAT	res5
DORSO.VENTRAL.AXIS.FORMATION	0.3186	1	1.092	24	PIWIL1,ETV7,SPIRE1,FMN2,GRB2,NOTCH1,MAPK1	res4
PROPANOATE.METABOLISM	0.3202	1	1.065	32	LDHC,LDHAL6B,ALDH6A1,EHHADH,ALDH7A1,PCCA,ECHS1,SUCLA2,LDHB,ALDH3A2,PCCB,SUCLG2P2,SUCLG1,ACACB,ACADM,MCEE,ALDH1B1,HADHA,ACACA	res5
ASTHMA	0.3227	0.7933	1.106	26	IL3,RNASE3,MS4A2,FCER1A,HLA-DMB	res6
AXON.GUIDANCE	0.3232	1	-1.05	127	SEMA3G,EPHA8,RAC2,UNC5D,EPHA6,UNC5C,EPHA4,SLIT3,EPHA7,EPHB1,PPP3CA,SLIT1,CXCR4,ROBO2,UNC5A,ROBO3,SEMA3F,RND1,UNC5B,ABLIM3,LRRC4C,SEMA6B,EFNB3,CDK5,SRGAP1,DPYSL2,PPP3CB,SEMA6D,LIMK2,PLXNA1,NRP1,EPHA5,PLXNA2,SEMA3E,NTN3,SEMA4D,GNAI1,CXCL12,NGEF,SEMA3D,RAC3,EFNB2,SEMA4A,ABLIM2,DPYSL5,PLXNC1,DCC,MAPK1,PPP3R1,EPHA1,NTN4,ARHGEF12,EPHB2,SEMA7A,NFAT5,EFNB1,NFATC4,SEMA4B,SEMA5B,EFNA1,PPP3R2,NTN1,GNAI2,NCK…	res3
ALDOSTERONE.REGULATED.SODIUM.REABSORPTION	0.3242	0.7933	1.098	42	KCNJ1,ATP1B4,FXYD4,SCNN1G,INS,PIK3R5,SCNN1B,HSD11B2,SGK1,IRS4,PRKCG,FXYD2,PRKCB,PRKCA,IRS2,ATP1B1,ATP1B2,SLC9A3R2,SFN	res6
CITRATE.CYCLE.TCA.CYCLE	0.325	1	-1.081	31	PCK1,PCK2,SUCLG2P2,PDHA2,SUCLG2,IDH2,OGDHL,PC,IDH3B,ACO1,FH,SDHC,IDH1,ACLY,SDHA	res4
O.GLYCAN.BIOSYNTHESIS	0.3274	0.8954	1.067	29	GALNT6,GALNTL5,GALNT14,GALNT12,GALNT7	res1
CELL.CYCLE	0.3314	1	1.059	123	SMC1B,MYC,WEE2,GADD45A,CDKN1C,CDC14B,CCND1,E2F1,GADD45G,CDC14A,CDKN1A,CCNE1,CHEK2,CDC45,TP53,CDC6,YWHAH,WEE1,STAG2,CDK6,CDKN2A,CCND2,CDK1,CDC25A,HDAC1,E2F2,MCM5,MAD2L1,CDKN2C,TGFB1,CHEK1,BUB1B,PKMYT1,CDK7,MCM7,CDC25C,BUB1,MAD2L2,PTTG1,RB1,CDK2,MCM3,CCNA2,ORC6,MCM6,ORC3,ANAPC11,CCNB2,MCM2,CDKN1B,E2F3,SMAD2,ESPL1,SMC1A,TTK,ORC1	res2
GRAFT.VERSUS.HOST.DISEASE	0.3318	1	1.068	36	HLA-G,GZMB,HLA-DQA1,IL1B,KLRD1,CD28,IL1A,KLRC1,FASLG	res3
MATURITY.ONSET.DIABETES.OF.THE.YOUNG	0.3338	0.796	1.102	25	NR5A2,PDX1,HNF4A,FOXA3,HHEX,MAFA,PAX4,SLC2A2,INS,PKLR	res6
PRIMARY.BILE.ACID.BIOSYNTHESIS	0.3361	1	1.087	16	CH25H,AKR1D1,ACOX2,CYP7A1,CYP8B1,CYP27A1	res2
GLUTATHIONE.METABOLISM	0.3369	1	-1.054	47	GSTA2,GGT6,GSTM5,ANPEP,GSTM1,GPX5,MGST1,GSTA1,GSTM2,GSTT2	res2
GALACTOSE.METABOLISM	0.3369	0.796	1.087	24	G6PC,G6PC2,LCT,HK3	res6
ENDOMETRIAL.CANCER	0.3422	0.796	-1.032	52	LEF1,CTNNA3,TCF7L2,PIK3CG,CCND1,TP53,TCF7L1,ERBB2,PIK3R2,TCF7,EGFR,MAP2K1,CTNNA1,EGF,CTNNB1	res6
MTOR.SIGNALING.PATHWAY	0.3429	1	-1.064	51	PIK3CG,PIK3R2	res4
DRUG.METABOLISM.OTHER.ENZYMES	0.3435	1	-1.064	41	NAT2,UGT2B28,CYP2A7,XDH,UGT2B15,CDA,CYP3A43,CYP2A6,CYP3A7,CES5A	res5
LEISHMANIA.INFECTION	0.3445	0.8993	1.044	70	FOS,TLR4,IL12B,JUN,HLA-DRB1,FCGR2C,ITGA4,IL12A,NOS2,MYD88,HLA-DQB1,HLA-DPB1,HLA-DRA,ITGB2,ITGB1,IRAK4	res1
CYTOSOLIC.DNA.SENSING.PATHWAY	0.3452	0.796	1.079	51	PYCARD,CASP1,IFNA16,IFNA8,IL1B,IFNA7,ZBP1,IL18	res6
CYTOSOLIC.DNA.SENSING.PATHWAY	0.3456	1	1.074	51	CASP1,IFNA10,PYCARD,IL1B,IFNA16,IFNA4,CCL4,IFNA17,RIPK3	res7
GRAFT.VERSUS.HOST.DISEASE	0.3458	1	1.069	36	CD80,HLA-F,CD86,CD28,HLA-G,IL2,IFNG,HLA-DQA2,PRF1,KLRD1,HLA-DMB,HLA-DRB1	res4
SELENOAMINO.ACID.METABOLISM	0.3463	0.8993	1.057	24	GGT6,PAPSS2,CTH,MAT2B,SEPHS1,TRMT11,CBS,AHCYL1,LCMT1,HEMK1,PAPSS1	res1
BASE.EXCISION.REPAIR	0.3467	0.796	-1.062	34	PARP4,NEIL3,POLD1,MPG,PARP1,HMGB1P1,POLE3,XRCC1,PCNA,FEN1,POLD2,POLL,APEX1,HMGB1,POLD3,MBD4,POLE,POLE2,APEX2,TDG,MUTYH,LIG1,UNG,POLE4,SMUG1,NEIL2	res6
TYPE.II.DIABETES.MELLITUS	0.3473	0.8993	-1.074	47	PDX1,GCK,CACNA1E,CACNA1D,IRS4,ABCC8,CACNA1A,MAFA,CACNA1C,CACNA1G,CACNA1B,PKLR,PIK3CG,SOCS1,PRKCZ,HK3,KCNJ11,IRS1	res1
SMALL.CELL.LUNG.CANCER	0.3512	1	1.059	84	PIK3R5,PIK3R2,PTGS2,PIK3CG,MYC,LAMB4,NOS2,CCND1,E2F1,LAMC1,TRAF4,CCNE1,LAMC2,PIK3R1,CASP9,LAMB1,TP53,ITGB1,CDK6,LAMA4,RXRG,RXRA,E2F2,ITGA2B,BCL2,APAF1,CKS1B,BIRC2,COL4A1,RB1,CDK2,ITGAV,TRAF5,FN1,NFKB1,AKT3,PIK3CA,CDKN1B,E2F3,AKT1,COL4A2	res2
N.GLYCAN.BIOSYNTHESIS	0.3515	0.8993	1.031	45	MGAT2,FUT8,DPM2,ALG14,MAN2A1,DPM1,ALG5,ALG10,DAD1,ALG13,B4GALT1,STT3A,ALG8,ALG3,GANAB,B4GALT3,MAN1C1,ALG10B,MGAT4B,MOGS,DDOST,DOLPP1	res1
LIMONENE.AND.PINENE.DEGRADATION	0.3529	0.8993	1.082	9	EHHADH,ALDH9A1,ALDH7A1,HADHA,ALDH1B1,YOD1,ALDH2	res1
ABC.TRANSPORTERS	0.3542	1	-1.055	43	ABCA8,ABCA13,ABCA4,ABCA10,ABCA6,ABCG8,ABCC8,TAP1,ABCB6,ABCB1,ABCA7,ABCC9,ABCB11,ABCC10,ABCC5,ABCC2,ABCA5,ABCC6,ABCD4	res5
COLORECTAL.CANCER	0.3593	1	1.044	62	FOS,PIK3CG,JUN,PIK3R2,MYC,CASP3,CCND1,MAP2K1,TP53,TCF7L1,CASP9,PIK3R1,TGFB1,TCF7	res3
HISTIDINE.METABOLISM	0.3628	0.912	1.048	28	ALDH3A1,HDC,ALDH1A3,TRMT11,HAL,ALDH9A1,ALDH7A1,ALDH1B1,DDC,LCMT1,HEMK1	res1
CYTOKINE.CYTOKINE.RECEPTOR.INTERACTION	0.3633	1	-1.012	243	CXCL2,IL13,TNFRSF8,IFNL2,IFNA5,TNFRSF14,AMHR2,IL4,IFNA10,IFNB1,IFNA4,CCR9,INHBE,EGFR,XCL1,CXCL1,IL22,TNFRSF17,IL2RG,XCR1,CCL5,IFNA14,IL9R,CCL19,IFNA17,IL10,CXCL9,IL2RA,IFNE,IFNL3,IL26,CSF2,PF4,GH2,IFNG,IL2,TNFSF8,CD40LG,IL2RB,IL1R1,TNFSF18,TNFRSF1B,CSF2RA,EPO,CCR1,PDGFRB,IFNW1,CXCL5,CXCL14,EDA,IL12B,IL12A	res2
TAURINE.AND.HYPOTAURINE.METABOLISM	0.3643	1	-1.097	10	GGT6,GGT5,CDO1	res3
PHENYLALANINE.METABOLISM	0.367	1	-1.061	17	ALDH1A3,ALDH3A1	res7
STEROID.HORMONE.BIOSYNTHESIS	0.3692	1	1.032	45	AKR1C4,SULT1E1,CYP11B1,CYP11B2,UGT2A3,HSD11B1,UGT2B10,UGT1A6	res5
RENAL.CELL.CARCINOMA	0.3694	0.838	-1.01	66	ETS1,EPAS1,PIK3CG,SLC2A1,TGFB1,PIK3R2,MET,PAK4,MAP2K1,VEGFA,FH,PGF,HIF1A,ARAF,PAK2,NRAS,CRKL,CUL2,RAC1,KRAS,RAP1B	res6
VALINE.LEUCINE.AND.ISOLEUCINE.BIOSYNTHESIS	0.3695	1	-1.105	8	PDHA2,BCAT1,BCAT2	res4
MTOR.SIGNALING.PATHWAY	0.3727	1	1.037	51	PIK3R5,PIK3R2,VEGFA,INS,PIK3CG	res2
BASAL.TRANSCRIPTION.FACTORS	0.373	1	-1.027	34	TAF7L,TBPL2,STON1,TAF4B,TAF4,TAF6L,TBPL1,GTF2F2,TAF9B,GTF2I,GTF2IRD1,GTF2H1	res2
ADIPOCYTOKINE.SIGNALING.PATHWAY	0.3733	1	1.042	67	PRKAG3,LEP,G6PC,NPY,G6PC2,CPT1A	res2
PROPANOATE.METABOLISM	0.377	1	-1.031	32	ACSS1,ACSS3,LDHAL6B,MCEE,ALDH9A1,SUCLG1,ALDH6A1,ALDH1B1	res7
PROTEASOME	0.3788	1	-1.043	44	PSMA8,PSMB11	res3
N.GLYCAN.BIOSYNTHESIS	0.3815	1	1.027	45	MGAT2,ALG14,ALG5,B4GALT2,TUSC3,ALG3,DAD1,DPM3,DPM1,MGAT5,MGAT3,B4GALT3,DDOST,RPN1,MAN1C1,RPN2,ALG8,ALG1,DPM2,DOLPP1,ALG10,MOGS,MGAT1,MGAT5B,GANAB,ALG13,STT3B,MGAT4A,MGAT4B	res5
REGULATION.OF.AUTOPHAGY	0.3818	0.8555	1.061	31	IFNA16,IFNA8,IFNA7,INS,IFNA21	res6
LINOLEIC.ACID.METABOLISM	0.3904	1	1.017	28	CYP1A2,CYP2C9,PLA2G2D,PLA2G2F,ALOX15,PLA2G4E	res5
DNA.REPLICATION	0.3905	1	1.03	36	RNASEH2A,POLA2,PRIM1,POLE2,RNASEH2C,MCM5,LIG1,PRIM2,POLA1,RPA3,MCM7,RFC3,RFC4,FEN1,MCM3,DNA2,MCM6,RFC2,MCM2,POLD3,RFC1,POLE,RPA2,RPA1,PCNA,SSBP1	res2
ASTHMA	0.3908	1	-1.031	26	FCER1A,IL10,HLA-DQA2,TNF,MS4A2,IL3,HLA-DOA,HLA-DRA,CD40,HLA-DMA	res3
DILATED.CARDIOMYOPATHY	0.3914	1	-1.006	88	ITGA11,MYBPC3,ITGA1,ADCY4,SGCA,IGF1,ACTC1,PLN,CACNG6,ITGB4,TPM2,TGFB1,ADRB1,ITGA4,CACNG5,ITGA10,CACNG3,ITGA9	res7
METABOLISM.OF.XENOBIOTICS.BY.CYTOCHROME.P450	0.3918	1	1.009	58	GSTM5,CYP2B6,GSTA2,AKR1C4,ADH4,UGT2B28,UGT2B7,ALDH3B2,ALDH3A1,UGT2B4	res4
CIRCADIAN.RHYTHM.MAMMAL	0.392	1	1.041	13	BHLHE41,NPAS2,PER3,ARNTL,PER1,CRY1	res4
RENIN.ANGIOTENSIN.SYSTEM	0.3951	1	1.041	14	ANPEP,AGTR1,MAS1,AGTR2,CMA1,ENPEP,MME	res5
ARGININE.AND.PROLINE.METABOLISM	0.3957	0.8667	-1.008	52	OTC,NOS3,NAGS,CPS1,P4HA2,ASS1,AOC1,GLUL,CKB,ALDH4A1,P4HA1,LAP3,ALDH18A1,GLUD1,PRODH,SMS,ODC1,ALDH1B1,ACY1,PYCR2	res6
BASAL.TRANSCRIPTION.FACTORS	0.3965	1	1.032	34	TBPL2,TAF7L,GTF2F2,TAF7,TAF4,TAF2,TAF10,TBPL1,TBP,TAF5,TAF9,TAF12,GTF2B	res4
CYTOKINE.CYTOKINE.RECEPTOR.INTERACTION	0.398	0.8667	-1.005	243	TNFRSF1B,CXCL2,CCR3,LTBR,IFNL2,IL5,TNFRSF8,CCR9,CXCL3,CCL28,IL4R,TGFBR2,OSMR,TNFRSF17,ACVRL1,IL2RG,IL1R1,IL4,XCL1,IL18R1,CXCL12,IFNB1,CCL19,IFNA17,CCL4L2,IL9,IL19,IFNA6,CXCL1,INHBE,IL2RB,CCL22,PDGFRA,TNFRSF14,CCR1,TSLP,FAS,CSF2RA,FLT1,CXCL13,TNFRSF1A,LIF,TNFRSF11B,IL13RA1,CXCL5,NGFR,CCR7,CCL5,PDGFRB,TNFSF13,IL5RA,FLT3LG,IL23A,EPO,TNFRSF9,TNFRSF12A,IL17RA,TNFRSF19,IL1A,GHR	res6
LINOLEIC.ACID.METABOLISM	0.4016	1	-1.007	28	CYP1A2,PLA2G12B,PLA2G4A,PLA2G2F,CYP2J2	res7
GLYCINE.SERINE.AND.THREONINE.METABOLISM	0.4019	1	1.027	31	AGXT2,PIPOX,ALAS2,SHMT2,MAOB,PHGDH,CBS,DAO,PSPH,AGXT,CTH,GLDC,DMGDH,AOC3,AMT,SARDH,SRR	res2
CIRCADIAN.RHYTHM.MAMMAL	0.402	0.8667	1.067	13	NPAS2,BHLHE41,BHLHE40,PER3,NR1D1,ARNTL,CRY1,PER2,PER1	res6
PENTOSE.PHOSPHATE.PATHWAY	0.4023	1	1.028	27	RBKS,PRPS1,PRPS2,ALDOC,DERA,PGM1,PFKM,PGLS,TALDO1,PGD,ALDOA,RPIA,PRPS1L1,PGM2	res5
UBIQUITIN.MEDIATED.PROTEOLYSIS	0.405	1	-1	130	NHLRC1,UBE2U,BIRC3,FBXW7,NEDD4,MAP3K1,FBXO4,SOCS1,UBE2W,NEDD4L,UBE2D4,ITCH,UBE4A,KLHL13,HERC3,CDC20,TRAF6,UBE2C,UBE2QL1,UBA3,ANAPC10,CDC26,FANCL,DET1,UBE2NL,UBE3A,UBE2K,UBE2D3,UBE2S,CBL,UBOX5,ANAPC13,UBA1,UBA6,KLHL9,UBE2D1,UBE2F,UBE2Q2,CUL2,SIAH1,CUL4B,UBE2G1,CDC27,CUL4A,CUL3,FBXO2,UBA2,PIAS2,CUL5,SOCS3,UBE2R2,DDB1,UBE2I,FBXW11,UBE3B,TRIP12,UBE4B	res7
FC.EPSILON.RI.SIGNALING.PATHWAY	0.4051	1	-1.02	79	PLA2G4E,IL13,PLA2G2A,IL4,PLA2G2C,PLCG2,PLA2G5,PLA2G2D,LCP2,CSF2,FCER1G	res2
PATHOGENIC.ESCHERICHIA.COLI.INFECTION	0.4054	0.8667	-1.018	54	LY96,TLR5,TLR4,KRT18,TUBB8,TUBB6,TUBA4A,ARPC1B,TUBB1,TUBB4B,ACTG1,ACTB,ITGB1,RHOA,TUBB,TUBA1B,CTNNB1,CLDN1,NCL,WASL,ABL1,ARPC1A,ARPC5L	res6
TRYPTOPHAN.METABOLISM	0.4072	1	1.017	39	CYP1A2,INMT,KYNU,IDO1,AOX1,TPH2,ACAT2,CYP1A1,EHHADH,ALDH9A1,ALDH7A1,CYP1B1,HADHA,ALDH1B1,DDC,WARS2,CAT,AFMID	res1
CHEMOKINE.SIGNALING.PATHWAY	0.4091	1	1.019	173	SHC4,CCR7,CCR3,CCL28,CCL3L1,ADCY4,SHC3,CCR1,PIK3R5,PREX1,HCK,CCL3L3,CCL16,CCL4L2,CCR9,CCL22,CXCR3,ITK,CXCL13,GNG11,JAK3,GNG10,MAP2K1,GNG12,SHC2,CXCL12,GNG5,CCR4,LYN	res1
BUTANOATE.METABOLISM	0.4123	1	-1.026	33	PDHA2,HMGCS2,BDH1,ACSM1,ABAT,ACSM3,ALDH3A2,ACSM4,OXCT2,PDHA1,GAD1,GAD2,AACS,PDHB,L2HGDH,ECHS1,ACAT1,OXCT1,ALDH5A1	res3
NOTCH.SIGNALING.PATHWAY	0.4127	1	-1.025	46	JAG1,HES5	res2
ETHER.LIPID.METABOLISM	0.4129	1	-0.9991	30	PLA2G12B,PLA2G4A,PLA2G2F,PLD1,ENPP2,PLA2G1B	res7
GLYCOSPHINGOLIPID.BIOSYNTHESIS.LACTO.AND.NEOLACTO.SERIES	0.4139	1	-1.018	25	B3GNT3,FUT5,FUT6,FUT3,B3GALT2,FUT7,FUT1,B3GNT4,B4GALT2,FUT4,B3GALT5,B3GNT5,FUT9,GCNT2,B4GALT3	res3
NEUROACTIVE.LIGAND.RECEPTOR.INTERACTION	0.4181	1	-1.013	266	ADRB3,MC2R,HTR4,HTR1A,PRL,TAAR2,MAS1,FSHB,NMUR2,GHSR,GALR1,NPBWR2,LHCGR,F2,DRD5,DRD3,GRM5,GLP2R,CHRNA2,RXFP1,CHRM1,CHRNE,CALCR,ADORA3,CYSLTR1,TAAR6,OPRD1,FPR1,TACR1,GABRB2,ADRA2B,LPAR3,PTGER4,AVPR1B,GRM4,LEP,HTR2A,P2RX1,P2RX5,OPRM1,NPFFR1,GABRA6,PTH2R,GRIN3A,PRLHR,PTGFR,MC5R,FSHR,HTR1B,GLRA1,P2RY2,PTAFR,GABRA1,VIPR1,ADRA2A,GRM1,NPY4R,NTSR2,TSHR,NPBWR1,OPRL1,PTGER2,CRHR1,SSTR2,HRH3,GRIN2B,GRIK1,GA…	res3
ARRHYTHMOGENIC.RIGHT.VENTRICULAR.CARDIOMYOPATHY.ARVC	0.4182	1	-1.009	73	ITGA11,ITGA1,ACTN3,SGCA,DSP,CACNG6,ITGB4,ITGA4,LEF1,TCF7L2,CACNG5,ITGA10,CACNG3,ITGA9,CTNNA3,ITGAV,ITGB8	res7
ARRHYTHMOGENIC.RIGHT.VENTRICULAR.CARDIOMYOPATHY.ARVC	0.42	0.8877	-0.9988	73	SGCA,ITGA11,ITGA1,CACNG6,ITGB6,ITGA4,LEF1,LAMA2,CTNNA3,TCF7L2,ITGB4,ITGA9,ITGA5,ITGA2,DSP,DSG2,TCF7L1,ACTN3,ITGA10,ITGB7	res6
RIBOFLAVIN.METABOLISM	0.4222	1	-1.015	14	TYR,ACP5,RFK,MTMR7	res2
PRIMARY.BILE.ACID.BIOSYNTHESIS	0.4227	1	1.039	16	AKR1C4,CYP8B1,AKR1D1,CYP7A1,ACOX2,CYP46A1,CYP39A1,CYP7B1	res7
TERPENOID.BACKBONE.BIOSYNTHESIS	0.4252	1	-1.028	15	ACAT2,MVK,MVD,FDPS,IDI2,HMGCS1,ACAT1,IDI1,HMGCR,PMVK	res4
WNT.SIGNALING.PATHWAY	0.4261	1	-1.011	150	SOX17,WNT10A,WNT2,WNT16,WNT3A,FOSL1,DAAM2,DKK2,RAC2,WNT9B,LEF1,CAMK2A,PRKCB,SFRP1,WNT2B,FZD7,PPP3CA,WIF1,WNT7A,FZD9,WNT6,PRICKLE2,PRKCG,PLCB2,FZD8,FRAT2,AXIN2,SFRP5,PRICKLE1,WNT4,CAMK2G,SKP1,PPP3CB,APC,WNT10B,NLK,FZD4,CTBP2,APC2,PLCB1,PLCB4,RAC3,NKD2,DKK1,CAMK2B	res3
TYROSINE.METABOLISM	0.4263	1	1.008	40	ALDH1A3,TYRP1,ADH4,PNMT,ADH1C,ADH7,TAT,ADH1A,DBH,TH,MAOB,DDC,HPD	res2
REGULATION.OF.ACTIN.CYTOSKELETON	0.4264	1	-1.009	210	ITGAX,PFN3,PIK3CG,PIK3R2,ITGA11,FGF6,VAV1,SCIN,ITGA1,RAC2,FGF1,FN1,FGF18,MOS,FGF21,ITGAD,MYLK3,FGF23,ITGA10,MYLK2,MSN,SSH3,INSRR,FGF7,PDGFRB,PIP5K1B,PDGFRA,MYLK,ITGA9,MYL9,FGF10,FGF3,ITGAM,GSN,EGF,MYH9,FGF17,BDKRB2,MYL12A,ACTN1,DIAPH2,ITGB7,ARPC1B,ITGB4	res4
REGULATION.OF.AUTOPHAGY	0.4271	1	-1.039	31	IFNA7,IFNA16,IFNA4,IFNA14,IFNA21	res1
PROTEIN.EXPORT	0.4286	1	-1.009	23	SRPRB,SRP19,SPCS2,SEC11C,SPCS3,SEC62,HSPA5,SRP9P1,SPCS1,IMMP2L,SRP9,SEC61G,SRP14,SRP72,IMMP1L	res3
FATTY.ACID.METABOLISM	0.4288	1	1.008	42	ADH4,CPT1A,ADH1C,ADH7,ADH1A,ACAT2,CPT1B,CPT2,ECI1,ACAA2,ACADS,ECI2,ACSL3,ACADM,ALDH7A1	res2
CYTOKINE.CYTOKINE.RECEPTOR.INTERACTION	0.4307	1	-1.012	243	IL22RA1,CXCL6,IFNK,TNFRSF18,LEP,CD70,IL12RB1,CXCL11,IFNA7,TSLP,TNFRSF1B,IFNB1,IL1R1,CCL3,IL18RAP,IL24,IL1A,IL5,CCR4,CCR6,CXCR6,IFNL1,IL18,TNFSF10,IL18R1,TGFBR2,CXCL3,FAS,CXCL2,OSMR,PRL,TNFRSF10A,IL21,CCR3,IL1R2,IL23R,CCL22,CXCR2,IL19,IFNA16,TPO,TNFRSF10C,IFNA21,IL23A,TNFRSF9,CCL19,IL4R,CXCL1,HGF,IFNW1,IL5RA,IL20RA,TNFSF12,TNFRSF12A,CXCL5,IL1B,IL22,TNFRSF1A,PDGFRB,NGFR,EDAR,TNFRSF10D,MPL,PDGFRA,IL…	res4
TGF.BETA.SIGNALING.PATHWAY	0.4316	1	-1.009	85	PITX2,COMP,THBS1,ID3,NOG,ID1,TNF,AMHR2,ID4,LEFTY1,CDKN2B,ID2,BMP6,SMAD6,INHBA,BMP5,INHBB,SKP1,BMP7,BMP8B,ACVR1C,INHBE	res3
PROGESTERONE.MEDIATED.OOCYTE.MATURATION	0.4328	1	1.002	85	MOS,PIK3CG,SPDYC,ADCY4,CPEB1,PIK3R2,PGR,MAP2K1,PRKACG,CDC25C,PIK3R1,CDK1,SPDYA,MAD2L1,CDC25A,BUB1,CDK2,PKMYT1,CCNA2,IGF1R,ADCY8,MAPK12,ADCY7,MAPK11,MAD2L2,CCNB2,AKT3,ADCY6,PDE3B,PIK3CD,ADCY3,GNAI3	res3
PORPHYRIN.AND.CHLOROPHYLL.METABOLISM	0.4343	1	-0.9929	30	UGT2B7,UGT2B28,UGT2B11,ALAS2	res7
GRAFT.VERSUS.HOST.DISEASE	0.4343	0.8961	1.029	36	KLRD1,HLA-G,KLRC1,CD86,IL1B,HLA-DMB	res6
PROXIMAL.TUBULE.BICARBONATE.RECLAMATION	0.4357	0.8961	1.028	21	ATP1B4,PCK1,FXYD2,GLS2,CA4,ATP1B1,ATP1B2,CA2	res6
GLYCOSAMINOGLYCAN.DEGRADATION	0.4391	1	0.996	21	HPSE,HYAL4,SPAM1	res5
CHRONIC.MYELOID.LEUKEMIA	0.44	0.8961	-0.9839	73	TGFBR2,PIK3CG,SHC1,CDKN2A,CDK6,CCND1,TP53,TGFB1,HDAC1,E2F3,CDKN1A,PIK3R2,E2F2,NFKBIA,CDK4,MAP2K1,TGFBR1,HDAC2,NFKB1,CDKN1B,ARAF,NRAS,ABL1,SMAD3,CRKL,KRAS,RELA,STAT5B,MAPK3,BCL2L1,SHC2,IKBKB,SMAD4,GAB2,SOS2,IKBKG	res6
CALCIUM.SIGNALING.PATHWAY	0.4405	1	-1	177	ADRB3,HTR4,SLC25A31,PLCZ1,LHCGR,PDGFRB,CALML6,DRD5,EGFR,GRM5,CHRM1,CYSLTR1,GNA15,TACR1,TNNC2,AVPR1B,CACNA1S,HTR2A,P2RX1,P2RX5,ATP2B2,PTGFR,PTAFR,CAMK2A,PRKCB,ADCY2,RYR2,GRM1,CACNA1I,GRIN1,PPP3CA,CACNA1D,SLC8A1,PRKCG,CACNA1E,HTR6,PDE1B,ADORA2A,CACNA1G,ADCY1,GRIN2A,PLCB2,CACNA1C,ATP2B3,ERBB4,CHRM2,GNAL,PLCE1,SLC8A2,ITPR1,SLC8A3,ATP2B4,EDNRA,CAMK2G,PPP3CB,NTSR1,PTGER3,CCKBR,OXTR,CACNA1A,CALM3,PDE1A,…	res3
NATURAL.KILLER.CELL.MEDIATED.CYTOTOXICITY	0.4428	1	1.01	126	SH2D1A,SHC4,PIK3R5,IFNA7,TNFSF10,LCK,SHC3,RAET1L,IFNA16,IFNA8,KLRC2,PIK3R2,NFATC1,KLRD1,ULBP1,MICB,VAV1,HLA-G,FASLG,PIK3CG,ITGAL,TNFRSF10A,ULBP2,SHC2,ZAP70,HLA-B,ICAM2,TNFRSF10C,RAC2,CASP3,MAP2K1,PRKCA,HLA-A,TNFRSF10D	res2
CYTOSOLIC.DNA.SENSING.PATHWAY	0.4429	1	-1.012	51	IFNA7,ZBP1,IFNB1,PYCARD,IL18	res4
INOSITOL.PHOSPHATE.METABOLISM	0.4432	0.8961	-0.9903	54	MIOX,PLCG2,PLCD1,PIK3CG,IMPA2,PIP5K1B,PLCB3,ITPKB,SYNJ2,INPPL1,ISYNA1,TPI1,ALDH6A1,PIP4K2A,INPP4B,MINPP1,PIP5K1A,IMPA1,PLCD4,IPPK,PLCD3	res6
OOCYTE.MEIOSIS	0.4448	1	1.007	110	PGR,ADCY4,CALML6,CPEB1,SMC1B,MOS,INS,PPP2R5B,SPDYC,MAP2K1,PRKACG,CCNE1,CALM1,CHP1,YWHAH,ITPR1,ADCY8,CDK1,ITPR3,PPP2CB,SLK,PPP2R1B,ADCY7,MAD2L1,FBXO5,IGF1R,PPP1CA,PKMYT1,CDC25C,BUB1,MAD2L2,PTTG1,CDK2,PPP2R5A,FBXO43,AURKA,ANAPC11,PLCZ1,CCNB2,PRKX,MAPK12,ADCY6,SPDYA,ESPL1,SMC1A	res2
BIOSYNTHESIS.OF.UNSATURATED.FATTY.ACIDS	0.4452	1	1	20	SCD,ELOVL2,FADS1,HSD17B12,FADS2,ELOVL5,ACOT1,ELOVL6,PECR,ACOT4	res3
SULFUR.METABOLISM	0.4462	1	-1.011	13	SULT1E1,SULT1A2,SULT2B1	res3
ALPHA.LINOLENIC.ACID.METABOLISM	0.447	1	0.9821	19	PLA2G2A,PLA2G2D,PLA2G2E,PLA2G2F,PLA2G3	res3
HISTIDINE.METABOLISM	0.4474	1	-1.017	28	ASPA,ALDH1A3,AOC1,HDC	res4
CELL.ADHESION.MOLECULES.CAMS	0.4483	0.8966	-0.9933	124	CD28,MPZ,CD4,CLDN7,CLDN14,HLA-F,ITGAM,SELL,CLDN5,CD80,ITGA4,CLDN23,CDH5,ICAM1,CDH4,CLDN6,ICOSLG,CLDN16,ITGA9,HLA-DMA,SDC1,VCAM1,CD99,HLA-E,ITGB7,CD34,PDCD1LG2,HLA-DOB,CDH15,HLA-DOA,ALCAM,JAM3,CLDN10,JAM2,CLDN18,SDC4,ITGB1,CD276,HLA-B,CDH2	res6
PANCREATIC.CANCER	0.4488	1	0.9872	69	PIK3R5,VEGFA,MAP2K1,CCND1,TP53,PLD1,RAD51,TGFBR2,E2F1,CDK6,E2F3,PIK3R1,E2F2,AKT3,RAC1,RB1,BRCA2,STAT1,RALB,TGFB1,NFKB1,TGFBR1,MAPK10,CDC42,CASP9,RELA,RALBP1,BAD,PIK3CA,KRAS,SMAD3,JAK1,CDK4,SMAD4	res1
PATHWAYS.IN.CANCER	0.4489	1	-1.004	321	WNT9B,FZD10,PIK3CG,PIK3R2,FGF6,PTGS2,TGFBR2,FAS,RAC2,LAMA4,PLD1,LAMC3,FGF1,WNT3A,NTRK1,FN1,FGF18,SPI1,FGF21,WNT11,NKX3-1,FGF23,HGF,CDH1,LAMB4,COL4A1,ETS1,HHIP,LAMB1,CASP8,WNT6,EGLN3,FGF7,MMP2,CDKN2A,WNT3,EPAS1,PDGFRB,BMP4,LAMB2,PDGFRA,LAMC1,LEF1,COL4A6,CDKN1A,WNT2B,FGF10,TCF7L2,FGF3,SHH,PLCG2,PPARG,FZD7,AR,EGF,FGF17,WNT2,FZD6,TGFB1,STAT5A,SLC2A1,LAMA1,TCF7,COL4A2,TCF7L1,CCND1,VEGFA,MYC,CDK6,IGF1,…	res4
LINOLEIC.ACID.METABOLISM	0.4491	1	0.9893	28	PLA2G4E,PLA2G2E,PLA2G2A,ALOX15,PLA2G5,PLA2G2F,PLA2G2D,PLA2G2C,CYP3A4,PLA2G1B,PLA2G12B,PLA2G10	res4
RIG.I.LIKE.RECEPTOR.SIGNALING.PATHWAY	0.4494	1	0.9986	65	IFNK,IFNA10,IL12A,IFNW1,CASP10,IFNA16,IFNA4,IFNA17,DHX58,MAPK13	res7
GLYCOSAMINOGLYCAN.BIOSYNTHESIS.KERATAN.SULFATE	0.4505	1	-0.9942	14	CHST4,CHST2,CHST1	res2
AUTOIMMUNE.THYROID.DISEASE	0.4529	1	1.006	47	HLA-G,GZMB,IFNA10,CGA,HLA-DQA1,TSHR,IFNA16,IFNA4,HLA-DRB5,IFNA17,HLA-DMB,CD86,TPO,CD28,HLA-DPA1	res7
PRIMARY.BILE.ACID.BIOSYNTHESIS	0.4538	1	-1.015	16	CYP7A1,CYP8B1,CH25H,CYP27A1,ACOX2	res4
ENDOMETRIAL.CANCER	0.4551	1	1.003	52	CTNNA3,PIK3R5,MAP2K1,CCND1,TP53,MYC,CTNNA1,FOXO3,PIK3R1,TCF7L1,AKT3,TCF7L2,ILK,SOS2,NRAS,CASP9,MLH1,BAD,PIK3CA,KRAS	res1
TASTE.TRANSDUCTION	0.4585	1	0.9911	49	TAS2R1,SCNN1B,SCNN1A,TAS1R1,TAS2R43,TAS2R38,TAS2R16	res5
PRIMARY.BILE.ACID.BIOSYNTHESIS	0.4595	1	0.9698	16	CYP8B1,ACOX2,AKR1D1,CYP39A1	res3
NATURAL.KILLER.CELL.MEDIATED.CYTOTOXICITY	0.4603	1	-0.9881	126	SYK,CHP2,NFATC2,LCP2,SH2D1B,NCR2,FAS,PRF1,IFNA7,FCGR3B,IFNA6,CD48,TYROBP,ICAM1,IFNA14,TNFRSF10C,SH2D1A,LCK,LAT,PIK3R2,KLRK1,FCER1G,TNFSF10,NFATC1,KLRC2	res7
FC.GAMMA.R.MEDIATED.PHAGOCYTOSIS	0.4613	1	-0.9922	93	NCF1,FCGR2A,SYK,FCGR3A,PLA2G4D,PIK3R5,FCGR2B	res3
GLYCOSPHINGOLIPID.BIOSYNTHESIS.GANGLIO.SERIES	0.4621	1	0.9781	15	ST6GALNAC5,HEXB,ST6GALNAC3,HEXA,ST3GAL1,B3GALT4	res3
CARDIAC.MUSCLE.CONTRACTION	0.4624	1	-1.004	75	TNNT2,COX4I2,CACNA1S,CACNA2D4,COX6A2,RYR2,COX8C,CACNA1F,CACNA1D,COX7A1,TNNI3,SLC8A1,CACNA1C,CACNG8,FXYD2,CACNG1,CACNA2D2,TPM1,COX6B2,CACNB4,CACNB2,ATP1A1,CACNG2,CACNB1,ATP1B2,ATP1A2,CACNA2D3,ATP1A3	res1
PENTOSE.AND.GLUCURONATE.INTERCONVERSIONS	0.4631	1	0.995	18	UGT2B28,UGT2B7,UGT2B4	res4
PPAR.SIGNALING.PATHWAY	0.4684	0.9192	-0.9789	67	MMP1,FABP2,CD36,LPL,ME1,FABP4,APOC3,APOA5,CYP7A1,SLC27A6,FABP1,PCK2,CYP27A1,ACADL,PLIN1,PLTP,CPT1A	res6
PRIMARY.IMMUNODEFICIENCY	0.4691	1	0.9933	33	CD19,LCK,CD40,AIRE,ZAP70,AICDA,BTK,ADA,PTPRC,JAK3,CD8A,TAP1,BLNK,ICOS,CD8B	res2
OTHER.GLYCAN.DEGRADATION	0.4714	0.9192	-0.9597	16	AGA,FUCA2,GBA,HEXB,NEU1,GLB1,MANBA,MAN2B2,MAN2B1	res6
LEUKOCYTE.TRANSENDOTHELIAL.MIGRATION	0.4721	1	-0.9968	111	PIK3CG,PIK3R2,CLDN5,VAV1,CDH5,ICAM1,NCF2,CLDN3,RAC2,NOX3,CLDN16,MSN,MMP2,CYBA,RHOH,MYL9,ITGAM,TXK,CLDN9,PLCG2,F11R,MYL12A,ACTN1,CLDN20,CXCL12	res4
RETINOL.METABOLISM	0.4764	1	0.9749	53	CYP4A22,CYP26C1,CYP2B6,ADH4,AWAT2,UGT2B28,UGT2B7,UGT2B4,ALDH1A1,CYP3A4,CYP2A13	res4
HEMATOPOIETIC.CELL.LINEAGE	0.477	1	-0.9884	81	IL1R1,IL1A,IL5,CD19,CD3G,CD36,ITGA1,CD44,FCER2,CD4,CD9,GP5,CR2,IL1R2,CD33,TPO,CD7,IL4R,IL5RA,CD1D,IL1B	res4
ARACHIDONIC.ACID.METABOLISM	0.4779	1	-0.9869	57	CYP2B6,PLA2G4E,PLA2G2A,PLA2G2C,GGT6,PLA2G5,PLA2G2D,ALOX15B,ALOX15,HPGDS,PLA2G1B,GPX5,PLA2G10,CYP4A22,PLA2G12B,PLA2G4B,PTGES	res2
GLYCOSAMINOGLYCAN.DEGRADATION	0.4783	1	-0.9785	21	HPSE2,SPAM1,HPSE	res3
OLFACTORY.TRANSDUCTION	0.4805	1	0.9838	204	OR5V1,OR5K2,OR10G2,OR51B4,OR5AK2,CLCA2,OR52B6,OR8S1,OR51E2,OR10A5,OR2AT4,OR2L8,OR10A2,OR2AE1,OR1C1,OR6V1,OR56A3,OR5J2,OR8D4,OR2A42,OR6F1,OR1N1,OR2D3,CALML3,CALML5,OR2A4,OR52L1,OR8B8,OR52M1,OR6C1,OR2A1,OR5K1,OR13C5,GUCA1C,OR4F16	res7
TERPENOID.BACKBONE.BIOSYNTHESIS	0.4805	0.9192	1.002	15	IDI2,MVD	res6
INOSITOL.PHOSPHATE.METABOLISM	0.4808	1	-0.9918	54	PIK3CG,PIK3C2G,MIOX,PLCD1,PIP5K1B,PLCG2,IMPA2,ITPKB,SYNJ2,PLCD3	res4
COMPLEMENT.AND.COAGULATION.CASCADES	0.4817	1	-0.9773	64	TFPI,KLKB1,FGG,CFH,SERPINE1,VWF,C1QC,C4BPB,F13B,F11,F5,PLAU,PLAUR,F2,F7,F3,PLG	res7
SELENOAMINO.ACID.METABOLISM	0.4836	1	-0.9757	24	GGT6,GGT5,MAT1A	res3
RIBOFLAVIN.METABOLISM	0.4838	1	-0.9786	14	TYR,ENPP3	res3
CYSTEINE.AND.METHIONINE.METABOLISM	0.4844	0.9192	-0.9806	34	LDHAL6B,MAT1A,BHMT,MAT2B,MTAP,CBS,LDHB,AHCY,SMS,CTH,MPST,MAT2A,TRDMT1,ADI1,IL4I1,DNMT3B	res6
OXIDATIVE.PHOSPHORYLATION	0.4845	0.9192	0.9931	112	COX6A2,COX4I2,ATP6V1G3,ATP6V0D2,COX8C,ATP6V0A4,COX6CP3,COX7B2,COX7A1,ATP12A	res6
SYSTEMIC.LUPUS.ERYTHEMATOSUS	0.4869	1	0.9646	53	CD80,CD86,CD28,CD40LG,IFNG,CD40,HLA-DQA2,C8B,ACTN3,FCGR2A,C2,HLA-DMB	res4
RENAL.CELL.CARCINOMA	0.4878	1	0.9854	66	PIK3CG,HGF,MET,VEGFA,JUN,PIK3R2,MAP2K1,EPAS1,SLC2A1,PIK3R1,PAK3,TGFB1,PAK1,PAK6,EGLN2,SOS2,GAB1	res3
VEGF.SIGNALING.PATHWAY	0.4889	1	0.9796	76	PLA2G2A,PIK3CG,PLA2G2D,KDR,VEGFA,NFATC1,PLA2G2E,PLA2G2F,PLA2G3,PIK3R2,SHC2,MAP2K1,PRKCA,HSPB1,PLA2G1B,CASP9,PIK3R1	res3
NITROGEN.METABOLISM	0.4893	0.9192	0.9922	23	CA1,CA7,CA12,GLS2,CA4,CA3	res6
CITRATE.CYCLE.TCA.CYCLE	0.493	1	-0.9822	31	PCK1	res5
STARCH.AND.SUCROSE.METABOLISM	0.4936	1	0.9735	42	AMY1B,AMY2A,UGT2B28,UGT2B7,G6PC,UGT2B4,HK3	res4
REGULATION.OF.AUTOPHAGY	0.4937	1	0.9692	31	IFNA10,IFNA16,IFNA4,IFNA17	res7
TOLL.LIKE.RECEPTOR.SIGNALING.PATHWAY	0.4939	1	-0.9776	96	IFNA5,IL12B,IFNB1,CXCL9,CD80,IFNA14,TLR6,PIK3R5,TLR2,CCL5,IFNA16,IFNA7,TNF,CXCL10,IL6,TLR7,LBP,TLR3	res3
RENAL.CELL.CARCINOMA	0.4952	1	-0.98	66	PIK3CG,PIK3R2,HGF,ETS1,EGLN3,EPAS1,TGFB1,SLC2A1,VEGFA	res4
EPITHELIAL.CELL.SIGNALING.IN.HELICOBACTER.PYLORI.INFECTION	0.4963	1	0.971	67	CXCR2,ATP6V0A4,CXCL1,MET,MAPK13,LYN,ATP6V0C,ATP6V1B1,HBEGF,ATP6V1E2,PLCG2,MAPK11,F11R,CASP3	res7
GLYCEROPHOSPHOLIPID.METABOLISM	0.4972	1	-0.9735	72	PLA2G4E,PLA2G2A,PLA2G2C,PLA2G5,PLA2G2D,PLA2G1B,LPCAT1,PLA2G10,PLA2G12B,LPCAT4,PLA2G4B,DGKI,GPD1L,JMJD7-PLA2G4B,DGKE	res2
ALANINE.ASPARTATE.AND.GLUTAMATE.METABOLISM	0.4982	1	-0.9653	30	ASPA,AGXT,ACY3	res3
PROTEASOME	0.5	1	-0.9859	44	PSMB11,PSMB9,PSMA2	res1
DILATED.CARDIOMYOPATHY	0.5036	1	-0.9784	88	MYBPC3,MYL3,ITGA11,TNNT2,TNF,IGF1,CACNA1S,DES,CACNG1,CACNG5,ADCY2,RYR2,CACNA2D4,ITGB7,TPM2,CACNG6,ITGA8,CACNA1D,SLC8A1,ADCY1,CACNA1C,CACNA2D2,ITGB6,ADCY5,ITGA2,TPM1,ITGA10,CACNG8	res3
DRUG.METABOLISM.OTHER.ENZYMES	0.5042	1	-0.9589	41	UGT2B7,UGT2B28,UGT2B11,NAT2,CES1,CYP3A7,XDH,TYMP	res7
MATURITY.ONSET.DIABETES.OF.THE.YOUNG	0.5075	1	0.9688	25	HNF4A,HHEX,FOXA3,NKX6-1,NEUROD1,NKX2-2,BHLHA15,MNX1,HES1,ONECUT1,GCK	res5
AMINOACYL.TRNA.BIOSYNTHESIS	0.5076	0.9442	-0.9527	22	WARS2,DARS2,FARS2,MARS2,LARS2,IARS2,YARS2,RARS2,PARS2,HARS2,FARSB,TARS2,NARS2,SEPSECS	res6
ALDOSTERONE.REGULATED.SODIUM.REABSORPTION	0.508	1	-0.9613	42	ATP1B4,FXYD4,PIK3R5,IGF1,PRKCB,KCNJ1,SGK1,SLC9A3R2,PRKCG,SFN,IRS4,IRS1,ATP1B1,ATP1A1,ATP1A3,ATP1B2	res3
ALDOSTERONE.REGULATED.SODIUM.REABSORPTION	0.5089	1	0.9614	42	SCNN1B,ATP1B4,HSD11B1,SCNN1A	res4
TYPE.II.DIABETES.MELLITUS	0.5117	1	-0.9718	47	ADIPOQ,PIK3R5,SLC2A4,TNF,SOCS1,GCK,CACNA1D,CACNA1E,CACNA1G,CACNA1C,IRS4,PRKCZ,IRS1,CACNA1A,KCNJ11,HK3,CACNA1B,MAPK1,SOCS2,HK1,MAPK9,MTOR,ABCC8,MAPK8	res3
ANTIGEN.PROCESSING.AND.PRESENTATION	0.5119	1	0.9582	74	IFNA5,IFNA10,KLRC4,HLA-F,HLA-G,IFNA17,IFNA4,HLA-DQA2,LTA,KLRD1,HLA-DMB,CD8A,HLA-DRB1	res4
BIOSYNTHESIS.OF.UNSATURATED.FATTY.ACIDS	0.5135	1	0.96	20	ACOT2,ACOT1,SCD5,ELOVL2,ACOX1,ACOT4,YOD1,HSD17B12,ACOT7	res4
LYSINE.DEGRADATION	0.5151	1	-0.972	39	BBOX1,PLOD1,ACAT2,PLOD3,ALDH1B1,OGDHL,ALDH2,HADH,PLOD2,GCDH,ALDH7A1,ACAT1,SETDB1,DOT1L,NSD1	res4
LONG.TERM.POTENTIATION	0.5154	1	-0.9653	70	CALML6,GRM5,CAMK2A,PRKCB,GRM1,GRIN2B,GRIN1,PPP3CA,PPP1R1A,PRKCG,ADCY1,GRIN2A,PLCB2,CACNA1C,GRIA2,ITPR1,CAMK2G,PPP3CB,CALM3,GRIA1,PLCB1,PLCB4,CAMK2B,GRIN2D,PRKACB,MAPK1,PPP3R1,RAP1A,GNAQ,ITPR2,CAMK4	res3
TYPE.II.DIABETES.MELLITUS	0.5154	0.9491	0.9799	47	PDX1,MAFA,SLC2A2,INS,PIK3R5,PKLR,CACNA1E,CACNA1A,IRS4,CACNA1C,CACNA1D,CACNA1B,CACNA1G,HK3	res6
CYSTEINE.AND.METHIONINE.METABOLISM	0.5165	1	-0.9681	34	LDHC,BHMT,IL4I1,CBS,TAT,LDHAL6A,SMS,AHCY,MAT1A,MTAP,LDHB,DNMT3B,TRDMT1,MTR	res4
NON.HOMOLOGOUS.END.JOINING	0.5177	1	0.9665	12	NHEJ1,XRCC4,FEN1,DCLRE1C,POLL,XRCC6	res2
RIBOSOME	0.5206	1	0.9684	88	RPL3L,RPL10L,RPS27,RPL38,RPLP2,RSL24D1P11,RPS10,RPL32,RPL22,MRPL13,RPL15,RPS7,RPL37A,RSL24D1,RPL12,RPL27A,RPS24,RPL36,RPLP1,RPL26L1,RPL31,RPL19,FAU,RPL30,RPL37,RPL41,RPS23,RPS26,RPS12,RPL28,RPS5,RPS3A,UBA52,RPL7A,RPL9,RPS4X,RPS11,RPS28,RPS6,RPS17,RPS20,RPS15,RPL6,RPS4Y1,RPL11,RPS15A,RPS2,RPL39,RPL3,RPL24,RPL23,RPL10,RPS8,RPS25,RPL8,RPL17,RPL13,RPL29,RPSA,RPL27,RPL4,RPS9,RPS19,RPL13A,RPL36AL,RPS16…	res4
TYPE.I.DIABETES.MELLITUS	0.5217	1	0.9646	41	HLA-G,GZMB,HLA-DQA1,IL1B,CD28,IL1A,FASLG	res3
B.CELL.RECEPTOR.SIGNALING.PATHWAY	0.5221	1	-0.977	75	IFITM1,CD79B,PIK3CG,NFATC2,PPP3R2,PIK3R2	res5
ALANINE.ASPARTATE.AND.GLUTAMATE.METABOLISM	0.5223	1	-0.9571	30	ASPA,AGXT,IL4I1,ASS1,AGXT2	res5
METABOLISM.OF.XENOBIOTICS.BY.CYTOCHROME.P450	0.5225	1	-0.9672	58	CYP2B6,GSTA2,AKR1C4,UGT2B4,GSTM5,UGT2B7,ALDH3B2,CYP3A4,ALDH3A1	res2
SULFUR.METABOLISM	0.5255	1	0.953	13	SULT1E1,PAPSS1,BPNT1	res5
ASTHMA	0.5257	1	-0.963	26	IL13,FCER1A,RNASE3,IL10,HLA-DQA2,FCER1G	res1
GLIOMA	0.5266	1	0.9586	65	SHC4,PIK3R5,SHC3,PIK3R2,CALML6,PIK3CG,SHC2,MAP2K1,PRKCA,CCND1,E2F1,CDKN1A,PIK3R1,TP53,CALM1,CDK6,CDKN2A	res2
GALACTOSE.METABOLISM	0.527	1	0.9389	24	G6PC,HK3,LCT,MGAM	res4
COMPLEMENT.AND.COAGULATION.CASCADES	0.5276	1	-0.9693	64	VWF,C1QC,KNG1,SERPINE1,C4BPB,F2,F13B,C8A,C1QA,C6,F7,C9,F10,MASP1,PLAU,CFD	res3
SPLICEOSOME	0.5289	1	0.9779	123	HNRNPA1P60,SNRPC,LSM2,THOC3,LSM3,PHF5A,LSM7,SF3B5,SNRPD2,RBM8A,SNRPA,SNRPD3,LSM4,SNRPB2,EIF4A3,HNRNPK,PCBP1,PRPF19,SMNDC1,BCAS2,SNRPB,ALYREF,SNRPD1,CDC5L,SRSF9,WBP11,SNW1,SRSF3,HSPA8,HNRNPC,PPIL1,PRPF31,EFTUD2,NCBP2,USP39,SF3A3,SYF2,PQBP1,CCDC12,TXNL4A,PRPF6,SF3B4,SNRPE,HNRNPM,LSM6,SF3A1,MAGOH,SLU7,CTNNBL1,LSM5,PRPF40A,BUD31,PLRG1,AQR,RBM22,PPIE,PUF60,PRPF4,PRPF38A,CRNKL1,SF3B2,DHX8,NCBP1,XAB2,SR…	res5
BASE.EXCISION.REPAIR	0.5297	1	-0.9609	34	HMGB1P1,POLE2,POLD4,PARP3,POLD1,FEN1,POLE3,APEX2,NEIL3,MPG,PARP1,POLE,PARP2,XRCC1,APEX1,PARP4,UNG,LIG1,POLD2,TDG,PCNA	res4
TOLL.LIKE.RECEPTOR.SIGNALING.PATHWAY	0.5304	1	0.9683	96	FOS,CD86,CXCL11,PIK3R5,IFNA7,SPP1,IFNA16,IFNA8,TLR4,PIK3R2,CD40,JUN	res2
NATURAL.KILLER.CELL.MEDIATED.CYTOTOXICITY	0.5308	1	-0.9673	126	IFNA7,IFNB1,PIK3CG,NCR3,KLRC1,FCGR3B,PIK3R2,NFATC2,TNFSF10,VAV1,ICAM1,FAS,RAC2,SYK,KLRC2,TNFRSF10A,IFNA16,NCR1,TNFRSF10C,IFNA21,PPP3R2	res4
LEUKOCYTE.TRANSENDOTHELIAL.MIGRATION	0.5317	1	0.9748	111	ITK,ITGAL,PIK3R5,CDH5,CLDN19,CLDN7,CLDN11,NCF1,MYL10,CLDN23,CLDN6,CLDN16,ITGAM,TXK,MYL7,CLDN4,ITGB2,ESAM	res5
GLYCOLYSIS.GLUCONEOGENESIS	0.5327	1	0.9552	61	ALDH1A3,G6PC,G6PC2,ADH4,LDHC,ADH1C,ADH7,ADH1A,PCK2,ALDOC,FBP1,PDHA2	res2
NEUROTROPHIN.SIGNALING.PATHWAY	0.5327	1	0.9628	125	SHC4,PIK3CG,SHC3,JUN,FASLG,CALML3,CALML5,PIK3R2,TP73,SHC2,MAP3K5,MAP2K1,NGFR,TP53,PRKCD,ATF4,PIK3R1,RIPK2,FOXO3,CALM1,ZNF274,IRAK3,SOS2,ARHGDIA,GAB1,YWHAH,MAPK12,NGF,MAP2K5,MAPKAPK2,IKBKB,BCL2,IRAK4,IRAK1,MAPK11,PRDM4	res3
PRIMARY.BILE.ACID.BIOSYNTHESIS	0.5331	1	-0.9702	16	CYP8B1,CYP7A1,AKR1D1	res1
ASTHMA	0.5332	1	-0.9308	26	IL13,IL4,HLA-DQA2,IL10,CD40LG,FCER1G,HLA-DOB,RNASE3	res2
UBIQUITIN.MEDIATED.PROTEOLYSIS	0.5333	1	0.9739	130	UBE2U,NEDD4,BIRC3,BRCA1,UBE2QL1,UBE2C,FANCL,UBE2S,UBE2NL,UBE2H,DET1,KLHL13,BIRC2,CDC20,UBE2B,SAE1,UBE2E1,UBE2L6,UBE2D2,SOCS3,SKP2,UBE2I,UBA2,NHLRC1,TRAF6,UBE2E3,FBXW7,CDC34,ANAPC11,ITCH,CBL,PML,CUL2,WWP2,UBE2R2,UBE2A,UBOX5,FBXW11,PRPF19,SIAH1,UBE3A,SMURF2,UBA6,ERCC8,UBE2D3,KLHL9,RNF7,CUL3,UBE2M,CUL5,UBE2J1,TRIP12,UBE2G1,CDC16,UBE4A,ANAPC10,UBE2D1,PPIL2,CDC23,UBA3,UBE4B,UBA1,UBE2Q2,DDB1,WWP1,FZR1,…	res1
MELANOMA	0.535	1	-0.9602	71	FGF23,PIK3CG,HGF,FGF3,CDH1,PIK3R2,CDKN2A,PDGFRA,FGF21,FGF1,IGF1,FGF10,FGF17,EGFR,PDGFRB,FGF7	res5
VASCULAR.SMOOTH.MUSCLE.CONTRACTION	0.5396	1	-0.9678	112	ACTG2,PLA2G12B,PLA2G4A,ADCY4,ACTA2,PLA2G2F,KCNMB1,CALCRL,ITPR3,RAMP1,EDNRA,PRKCD,MYL9,ITPR1,PLA2G1B,MYLK3,PRKCH,ITPR2,PPP1R14A,PLA2G4B,CALD1	res7
FRUCTOSE.AND.MANNOSE.METABOLISM	0.5421	1	0.9477	32	GMPPB,HK3,ALDOC,TPI1,PFKM,KHK,GMDS,PHPT1,TSTA3,ALDOA,MTMR6,PFKFB4,HK1,PFKFB2,HK2,MTMR1,PFKP,FBP1,SORD	res5
PROTEASOME	0.5432	1	-0.9403	44	PSMB11,PSMB8,PSMB9	res4
CHRONIC.MYELOID.LEUKEMIA	0.544	1	-0.9588	73	TGFBR2,CDKN2A,PIK3R2,TGFB1,PIK3R5,SHC1,CDK6,SMAD3,RUNX1,HDAC1,ARAF,CDKN1B,IKBKG,MAP2K1,RB1,MYC,TP53,CDKN1A,HDAC2,CBL,NRAS,TGFB3	res7
HYPERTROPHIC.CARDIOMYOPATHY.HCM	0.5449	1	-0.9526	80	ITGA11,MYBPC3,ITGA1,SGCA,IGF1,ACTC1,CACNG6,ITGB4,TPM2,TGFB1,ITGA4,CACNG5,ITGA10,CACNG3,ITGA9,ITGAV,ITGB8,TPM1,ACTG1	res7
OTHER.GLYCAN.DEGRADATION	0.5456	1	0.9402	16	NEU1,HEXB,AGA,NEU4,GBA,FUCA2,HEXA,GLB1,FUCA1,MANBA	res2
LINOLEIC.ACID.METABOLISM	0.5462	1	-0.9374	28	PLA2G4E,PLA2G2A,PLA2G2C,PLA2G5,PLA2G2D,CYP3A4,ALOX15,PLA2G1B	res2
PRION.DISEASES	0.5467	0.9969	-0.9505	34	C9,C1QC,C8B,LAMC1,C7,CCL5,IL1A	res6
PROSTATE.CANCER	0.5478	1	0.9555	89	PIK3R5,NKX3-1,PIK3R2,SRD5A2,INS,CREB3L3,PIK3CG,FGFR1,CREB3L1,CREB5,MAP2K1,CCND1,E2F1,CDKN1A,CCNE1,PIK3R1,PDGFC,ATF4,CASP9,TP53,TCF7L1	res2
PROTEIN.EXPORT	0.5489	1	0.9321	23	IMMP2L,SPCS1,SRP54,SRP72,OXA1L,SEC61A1,SRP68,SRP9,SRP14,SEC11A,SRP9P1,SEC61G,SEC63,SEC61B,SPCS3	res1
BASE.EXCISION.REPAIR	0.549	1	0.9574	34	PARP4,NEIL3,POLL,PARP1,HMGB1,LIG1,PCNA,POLD3,XRCC1,POLE2,FEN1,POLD1,SMUG1,PARP3,APEX2,PARP2,POLD2,OGG1,POLE,NEIL2,MBD4,LIG3,MPG,APEX1	res1
MATURITY.ONSET.DIABETES.OF.THE.YOUNG	0.5502	1	0.931	25	FOXA2,NKX6-1,NEUROD1,FOXA3,HES1,NKX2-2,HNF4G,MNX1	res1
TGF.BETA.SIGNALING.PATHWAY	0.5514	1	-0.9545	85	COMP,DCN,BMP5,TGFBR2,THBS1,GDF7,LEFTY2,BMP4,BMP8B,ID3,INHBE,ACVRL1,INHBA,TGFB1,PPP2R1B,MYC,ACVR1C	res4
PYRUVATE.METABOLISM	0.554	1	-0.9438	40	LDHC,PDHA2	res3
OTHER.GLYCAN.DEGRADATION	0.5545	1	-0.9333	16	NEU2,AGA,FUCA2,NEU1,GBA,HEXA	res4
BETA.ALANINE.METABOLISM	0.5556	1	-0.9271	22	UPB1,DPYS,CNDP1,AOC2,DPYD,ABAT,ALDH3A2,SRM	res2
GLYCINE.SERINE.AND.THREONINE.METABOLISM	0.5556	1	0.943	31	PIPOX,MAOB,BHMT,DMGDH,SHMT2,ALAS2,SDS,DAO,PHGDH,CBS,SARDH,AOC3,GLYCTK,CTH,SHMT1,PSAT1,PSPH,SRR	res3
ASTHMA	0.559	1	0.9079	26	RNASE3,CD40LG,CD40,HLA-DQA2,IL4,HLA-DMB,HLA-DRB1,EPX	res4
LONG.TERM.DEPRESSION	0.5617	1	-0.9474	68	PLA2G2D,PLA2G2A,PLA2G4A,PLA2G2F,PLA2G1B,ITPR3,LYN,PLA2G3,IGF1,PPP2R1B,PRKG2	res6
FATTY.ACID.METABOLISM	0.5624	1	0.942	42	ADH1C,ADH4,CPT1A,ADH6,ACAT2,ALDH7A1,ACSL5,ADH1B,ACAA2,ECI2,CPT2,ECI1,ACSL3,HADHB,ACADM,ADH5	res3
PRIMARY.IMMUNODEFICIENCY	0.5638	1	-0.9184	33	CD4,IL2RG,CD8B,ICOS,TAP1,LCK,CD79A,JAK3,CD40	res7
BASAL.CELL.CARCINOMA	0.564	1	-0.9379	55	FZD10,WNT8A,WNT9B,WNT6,SHH,BMP4,HHIP	res5
GLYCOSPHINGOLIPID.BIOSYNTHESIS.GLOBO.SERIES	0.5643	1	-0.9436	14	A4GALT	res4
GLYCOSAMINOGLYCAN.BIOSYNTHESIS.CHONDROITIN.SULFATE	0.5649	1	-0.9337	22	CHST13,CHST14,CHST3,UST,CHPF2	res6
P53.SIGNALING.PATHWAY	0.5666	1	-0.9372	65	FAS,GADD45B,PERP,THBS1,CASP8,SERPINE1,CDKN2A,CDKN1A,IGFBP3,TP53I3,CD82,CCND1,CDK6,IGF1,CASP9,BAX,SESN3,TNFRSF10B,PMAIP1,CCNB3,CCNB2,CHEK2,TP53AIP1,SESN2,TP53,GTSE1,CCNB1,CCNG1,CDK4,RRM2B,BBC3,GADD45A,GADD45G	res4
ASCORBATE.AND.ALDARATE.METABOLISM	0.5676	1	0.9191	15	UGT2B28,UGT2B7,UGT2B4	res4
PPAR.SIGNALING.PATHWAY	0.5697	1	-0.9406	67	FABP2,ME1,FABP1,CD36,LPL,FABP4,APOC3,MMP1,CYP27A1,FABP6,PLIN1,APOA5,PPARG	res7
ALPHA.LINOLENIC.ACID.METABOLISM	0.5718	1	-0.933	19	PLA2G12B,PLA2G4A,PLA2G2F	res7
ETHER.LIPID.METABOLISM	0.5727	1	0.9311	30	PLA2G2A,PLA2G2D,PLA2G2E,PLA2G2F,PLA2G3,LPCAT2,PLD1,ENPP2,PAFAH2,PLA2G1B	res3
GLYCOLYSIS.GLUCONEOGENESIS	0.5752	1	0.9316	61	G6PC2,ALDH3A1,LDHC,G6PC,ALDH3B2,ADH7,LDHAL6B,HK3,ADH4,PGAM4,GCK,PGAM1,ALDOC,TPI1,PGM1,ALDH7A1,BPGM,PFKM,PGK1	res5
CHRONIC.MYELOID.LEUKEMIA	0.5782	1	-0.9375	73	PIK3CG,PIK3R2,TGFBR2,CDKN2A,CDKN1A,SHC1,TGFB1,STAT5A,CCND1,MYC,CDK6	res4
HOMOLOGOUS.RECOMBINATION	0.5808	1	0.9322	26	RAD51B,RAD51,BLM,EME1,BRCA2,RAD54L,RPA3,XRCC3,RAD54B,RAD51C,POLD3,RPA2,MUS81,RPA1,TOP3A,SSBP1	res2
NITROGEN.METABOLISM	0.5819	1	0.9386	23	CA1,CA9	res7
AMINO.SUGAR.AND.NUCLEOTIDE.SUGAR.METABOLISM	0.5833	1	0.921	42	GMPPB,CHIA,HK3,GCK,GNPDA1,GNPNAT1,PGM1,GALK2,CHIT1,UGDH,NANS,GMDS,TSTA3,CYB5R3,PGM2,HK1,PGM3,UAP1,GNE,HK2,UGP2,HEXB,CMAS	res5
SYSTEMIC.LUPUS.ERYTHEMATOSUS	0.5844	1	0.9667	53	CD28,CD80,CD86,CD40,HLA-DRB1,FCGR2C,C1QC,HLA-DQB1,TRIM21,HLA-DPB1,HLA-DRA	res1
DORSO.VENTRAL.AXIS.FORMATION	0.5863	1	0.9261	24	PIWIL1,ETV7,CPEB1,SPIRE1,PIWIL2,FMN2,SPIRE2	res6
PORPHYRIN.AND.CHLOROPHYLL.METABOLISM	0.5906	1	-0.9194	30	UGT2B4,UGT2B7	res2
TYPE.I.DIABETES.MELLITUS	0.5928	1	0.9135	41	HLA-G,GZMB,HLA-DQA1,IL12A,IL1B,HLA-DRB5,HLA-DMB,CD86,LTA,CD28,HLA-DPA1	res7
ENDOCYTOSIS	0.5949	1	-0.9644	177	ERBB3,ADRB3,EHD2,IL2RG,PDGFRA,PLD1,HLA-F,HSPA2,ADRB1,EHD4,CSF1R,DAB2,EGFR,ARAP2,NEDD4,HSPA1A,ARAP1,FGFR2,RAB11FIP1,CXCR4,HSPA1B	res7
PYRUVATE.METABOLISM	0.5958	1	-0.9198	40	PCK1,ME1,LDHD	res5
ENDOMETRIAL.CANCER	0.5975	1	0.9274	52	PIK3R5,PIK3R2,CTNNA3,PIK3CG,MYC,MAP2K1,CCND1,PIK3R1,CASP9,TP53,TCF7L1,FOXO3,CTNNA1	res2
ERBB.SIGNALING.PATHWAY	0.5982	1	0.9409	86	SHC4,PIK3R5,SHC3,PIK3R2,JUN,EREG,ERBB3,PIK3CG,MYC,SHC2,MAP2K1,PRKCA,CDKN1A,PAK3,PIK3R1,HBEGF,PAK1	res2
JAK.STAT.SIGNALING.PATHWAY	0.5988	1	0.9442	150	SPRY4,IL22RA1,IL12RB1,SPRY1,IL3,IFNK,PIK3R5,CSF3R,LEP,IFNA7,SPRY2,IFNA16,IFNA8,PIK3R2,IL20RA,SPRED2,OSM,TSLP,IL24,PIK3CG,IL15,LIFR,STAT4,MYC,MPL,IL13RA2,IL15RA,SPRED1,PRL	res2
FOCAL.ADHESION	0.5989	1	0.9471	195	SHC4,ITGB5,PIK3R5,SPP1,CAV3,SHC3,PIK3R2,COL3A1,TNC,JUN,MYLPF,VEGFA,HGF,MET,KDR,VAV1,THBS2,PIK3CG,COL1A1,SHC2,LAMB4,ZYX,MYLK,MYLK3,COL6A2,RAC2,COL6A3,MAP2K1,PARVA,PRKCA,CCND1,RELN,FLNA,MYL12A,COL5A2,LAMC1,PAK3,FLT4,LAMC2,PIK3R1,PDGFC,VWF,PAK1,ACTN1,LAMB1	res2
LONG.TERM.POTENTIATION	0.6006	1	-0.9473	70	GRM5,PRKCB,CAMK2A,GRM1,PPP3CA,GRIN2B,GRIA2,PLCB2,ADCY1,PPP1R1A,PRKCG,PPP3R2,GRIN1,CACNA1C,PLCB4,RAPGEF3,CAMK2G,PPP3CB,CALM3,RPS6KA1,RAP1A,CAMK2B,CAMK4,MAPK1,PLCB1,PRKACB,GRIA1	res2
SPLICEOSOME	0.6009	1	-0.9436	123	HSPA6,HSPA2,MAGOHB,U2AF1,HSPA1A,LSM6,HSPA1L,HNRNPA1L2,SNRPB,SNRPF,HNRNPA1,SART1,SNRPD2,SNRNP40,CCDC12,SRSF4,PHF5A,ALYREF,HNRNPM,RBM17,DDX46,SNRNP70,RBM25,ZMAT2,SRSF1,LSM4,PPIH,SF3B2,BUD31,SYF2,SF3A2,LSM7,SF3A3,PRPF3,CTNNBL1,DHX38,SRSF9,SLU7,PUF60,CWC15,BCAS2,SNRPD1,EIF4A3,SNRPA,DDX42,SRSF7,PPIE,PRPF18,DDX39B,THOC1,DDX23,PRPF38B,HNRNPU,SF3A1,PRPF8,SF3B4,TCERG1,SF3B3,U2AF2,ACIN1,SRSF2,USP39,PQBP1,E…	res4
RETINOL.METABOLISM	0.6011	1	-0.9234	53	UGT2B7,ALDH1A1,CYP2C18,CYP2B6,UGT2B11,RDH8,CYP26A1,DHRS4L2,UGT2B28,DHRS4,CYP2C19,LRAT,CYP1A2,CYP26C1,DHRS3	res6
MELANOGENESIS	0.6015	1	-0.9321	101	WNT9B,FZD10,TYRP1,WNT3A,EDN1,WNT11,CALML6,WNT6,WNT3,LEF1,WNT2B,TCF7L2,FZD7,WNT2,FZD6,CREB3L2,TCF7,TCF7L1,MC1R,CREB3L1,PRKACG,FZD5,KITLG	res4
FRUCTOSE.AND.MANNOSE.METABOLISM	0.6021	1	-0.9134	32	GMPPB,MTMR7,HK3,PFKM,PHPT1,KHK,FBP2,HK1,GMDS,TSTA3,SORD,TPI1,MTMR1	res3
CIRCADIAN.RHYTHM.MAMMAL	0.6024	1	0.8912	13	BHLHE40,BHLHE41,NPAS2,CLOCK,CSNK1D,PER2,CSNK1E	res7
GLYCOSAMINOGLYCAN.BIOSYNTHESIS.HEPARAN.SULFATE	0.6036	1	0.9149	26	B3GAT2,HS3ST5,HS3ST2,GLCE,HS6ST3,NDST4,NDST3,HS6ST1,B3GALT6,EXT1,B3GAT1,EXTL3	res5
RIG.I.LIKE.RECEPTOR.SIGNALING.PATHWAY	0.6042	1	0.9202	65	IL12B,IFNA5,IFNA10,IL12A,IFNA17,IFNA4,CASP10	res4
GLYCOSAMINOGLYCAN.BIOSYNTHESIS.CHONDROITIN.SULFATE	0.6047	1	-0.9014	22	CHST13,B3GAT2,CHST15,CSGALNACT1,XYLT1	res2
ONE.CARBON.POOL.BY.FOLATE	0.6047	1	-0.9103	17	FTCD,MTHFS,AMT,MTR,MTHFD2L,TYMS,MTHFR	res5
ECM.RECEPTOR.INTERACTION	0.6125	1	-0.9192	81	VWF,COMP,THBS1,COL1A1,ITGA11,CD44,COL5A3,TNN,LAMA3,CHAD,COL4A6,ITGB7,ITGA8,COL11A1,LAMB3,LAMC3,COL5A1,ITGB6,ITGA2,COL6A3,TNXB,COL3A1,ITGA10	res3
AUTOIMMUNE.THYROID.DISEASE	0.6126	1	-0.9222	47	IFNA5,CTLA4,IL10,CD80,PRF1,HLA-DQA2,IFNA14,IFNA16,IFNA7	res3
TOLL.LIKE.RECEPTOR.SIGNALING.PATHWAY	0.6129	1	0.9646	96	FOS,TLR4,CD80,CD86,IL12B,CD40,JUN,PIK3R5,IFNA17,IFNA6,IL12A,SPP1,MAP2K1,MYD88	res1
FC.GAMMA.R.MEDIATED.PHAGOCYTOSIS	0.6143	1	0.9289	93	PLA2G4F,FCGR2C,PIK3R5,FCGR2B,PIK3R2,SCIN,VAV1,PIK3CG,GSN,PLD1,RAC2,MAP2K1,PRKCA,ARPC1B,MYO10,PIK3R1,PTPRC,SPHK1,PIP5K1B,GAB2,PAK1	res2
GALACTOSE.METABOLISM	0.615	1	0.9133	24	G6PC,G6PC2,B4GALT1,HK2,GLA,GALK2	res2
ARACHIDONIC.ACID.METABOLISM	0.6176	1	-0.9266	57	GGT6,PLA2G2D,PLA2G2A,CYP2C18,PLA2G4A,PLA2G2F,CYP2B6	res6
CYTOSOLIC.DNA.SENSING.PATHWAY	0.618	1	0.9236	51	IFNA5,RIPK3,IFNA16,CASP1,IFNA17,IL6,CXCL10,CCL4L2	res5
PORPHYRIN.AND.CHLOROPHYLL.METABOLISM	0.6182	1	0.9097	30	UGT2B28,UGT2B7,FTMT	res3
CITRATE.CYCLE.TCA.CYCLE	0.6189	1	-0.9119	31	PCK1	res1
ANTIGEN.PROCESSING.AND.PRESENTATION	0.6195	1	0.9256	74	HLA-G,IFNA10,HLA-DQA1,KLRD1,KLRC1,IFNA16,IFNA4,HLA-DRB5,IFNA17,HLA-DMB,KLRC3	res7
NON.HOMOLOGOUS.END.JOINING	0.6197	1	0.8734	12	XRCC4,POLL,DCLRE1C,FEN1,DNTT,POLM,PRKDC,LIG4	res3
LEISHMANIA.INFECTION	0.6199	1	0.9244	70	IL12B,IL12A,FCGR3A,NCF1,IL10,HLA-DQA1,HLA-DRB5,TNF,HLA-DRB1,HLA-DOA,HLA-DQA2,ITGAM,TGFB2,HLA-DMA,ITGB2,HLA-DMB	res5
TASTE.TRANSDUCTION	0.6203	1	-0.9253	49	TAS2R13,TAS2R9,TAS2R7,SCNN1G,TAS2R42,TRPM5,TAS2R50,TAS2R3,TAS2R20,TAS2R46	res1
GLYCEROLIPID.METABOLISM	0.6207	1	-0.9132	42	PNLIP,LPL,LIPF,GPAT2,AGPAT2,MBOAT1,DGAT2,DGKG	res4
PANTOTHENATE.AND.COA.BIOSYNTHESIS	0.6208	1	-0.8755	15	UPB1,DPYS,DPYD	res2
JAK.STAT.SIGNALING.PATHWAY	0.6222	1	0.9414	150	CSF3,IFNK,IL12RB1,IL3,OSM,CSF3R,IL20,IL15,IFNA16,IFNA8,IL15RA,IFNW1,LEP,IFNA7,IL22RA1,IL21R,IL12B,PIK3R5,IL12RB2,PRL,CLCF1,IL7,MPL,IL20RA,IL7R,IL3RA,TPO,IFNA21,IFNLR1,IL6R,IL12A,IL20RB	res6
TERPENOID.BACKBONE.BIOSYNTHESIS	0.6227	1	0.8826	15	HMGCS1,MVD,FDPS,PDSS1,PDSS2,ACAT2,IDI1,HMGCR,MVK	res1
HYPERTROPHIC.CARDIOMYOPATHY.HCM	0.624	1	-0.9284	80	MYBPC3,SGCA,TNNT2,ITGB6,RYR2,IGF1,ITGB7,PRKAG2,ITGA11,CACNA1D,ITGA2,CACNA1S,CACNA2D2,ITGA8,TNNC1,SLC8A1,DES,DMD,ITGA1,TPM1,CACNA1C,ITGB4,CACNG8,LAMA2	res2
CHEMOKINE.SIGNALING.PATHWAY	0.6256	1	0.9557	173	ITK,CCL20,GNGT2,CXCL9,CCR7,CXCR3,PIK3R5,CCR1,CCL18,CCL26,CXCR5,CCR3,CXCR2,GNG10,NCF1,CCL16,CXCL10,CCL4L2	res5
TYROSINE.METABOLISM	0.6298	1	-0.9121	40	TYRP1,ALDH1A3,ADH1A,TH,TPO,PNMT,DBH,IL4I1,ADH1B,HPD,DDC,TAT,ADH6,ALDH3B1,AOC3,FAH,MAOB	res4
ARACHIDONIC.ACID.METABOLISM	0.6298	1	0.9059	57	CYP4F2,GPX5,PTGS1,ALOX15,HPGDS,CYP4A22,ALOX5,ALOX15B,PLA2G2E,PLA2G2C,PLA2G4E	res7
PPAR.SIGNALING.PATHWAY	0.6345	1	0.9126	67	MMP1,AQP7,FABP7,CPT1A,ACOX2,CYP7A1,CYP8B1,PCK2,CYP27A1,UBC,CD36,LPL,SCD,PPARG,CPT1B,CPT2,FABP3,FADS2,DBI,UCP1,FABP6,NR1H3,RXRG	res2
LONG.TERM.POTENTIATION	0.6353	1	-0.9212	70	PPP3R2,CALML6,GRM5,GRIN2B,GRM1,PRKCB,PRKCG,CAMK2A,GRIA2,GRIN1,PLCB2,CACNA1C,PPP1R1A,ADCY1,CAMK2B,PPP3CA,CAMK2G,GRIA1,ITPR1,GRIN2A,PLCB4,CAMK4,RAPGEF3,GRIN2D,RPS6KA6,RPS6KA1,GRIN2C,PPP3CB,ITPR2,PRKACB,PLCB1,CALM3	res1
CELL.ADHESION.MOLECULES.CAMS	0.636	1	-0.9409	124	CLDN14,MPZ,SELE,CD4,CD80,CDH1,ITGAM,HLA-DRA,CDH15,CD8B,CD34,CLDN7,CD22,ICAM1,HLA-F,CLDN5,ICOS,CLDN16,HLA-DOB,ICOSLG,CLDN9,ITGA4,SELL,ALCAM,CLDN6,MADCAM1,CD40	res7
PROXIMAL.TUBULE.BICARBONATE.RECLAMATION	0.6402	1	0.8688	21	ATP1B4,CA4,CA2,GLUD2,ATP1B1,GLUD1,ATP1B3	res5
NATURAL.KILLER.CELL.MEDIATED.CYTOTOXICITY	0.644	1	0.9288	126	HLA-G,GZMB,KLRK1,SHC4,IFNA10,TNFSF10,SH2D1A,PIK3CG,SHC3,FCER1G,ZAP70,NFATC1,KLRD1,ULBP1,KLRC1,FASLG	res3
VIRAL.MYOCARDITIS	0.6441	1	0.9127	68	CD86,MYH13,MYH8,MYH4,CD40,MYH6,HLA-G,MYH1,HLA-DQB1,ITGAL,MYH2,HLA-DRB1,HLA-DMB,HLA-DPA1,MYH7,HLA-B,RAC2,CASP3,CCND1,HLA-DPB1,HLA-A,CASP8,HLA-DRA,SGCG,CASP9,MYH11,HLA-DOA	res2
DILATED.CARDIOMYOPATHY	0.6443	1	-0.9332	88	MYBPC3,SGCA,TNNT2,ITGB6,PLN,RYR2,IGF1,ITGB7,ITGA11,CACNA1D,ITGA2,CACNA1S,CACNA2D2,ADCY2,ITGA8,ADCY1,TNNC1,SLC8A1,DES,DMD,ITGA1,TPM1,CACNA1C,ITGB4,CACNG8,LAMA2	res2
O.GLYCAN.BIOSYNTHESIS	0.6446	1	-0.9042	29	GALNTL5,GCNT4,GALNT6,B3GNT6,GCNT3	res6
DNA.REPLICATION	0.645	1	-0.8974	36	PRIM1,POLE2,POLD4,RNASEH2C,POLD1,MCM5,FEN1,POLE3,POLE,POLA2,RFC4,RNASEH2A,MCM3,RPA3,MCM7,MCM2,RPA4,LIG1,SSBP1,POLD2,RFC1,PCNA,MCM6,RPA2	res4
RENAL.CELL.CARCINOMA	0.6453	1	-0.9118	66	EPAS1,ETS1,PIK3R2,TGFB1,PGF,HGF,PIK3R5	res7
CARDIAC.MUSCLE.CONTRACTION	0.6481	1	-0.9059	75	ATP1B4,MYL3,TNNT2,CACNA1S,COX6B2,CACNG1,CACNG5,RYR2,CACNA2D4,TPM2,CACNG6,CACNA1D,SLC8A1,COX6A1,CACNA1C,CACNA2D2,TPM1,ATP1B1,CACNG8,ATP1A1,UQCRQ,ATP1A3,UQCRH,ATP1B2,SLC9A6,COX7B,COX7A2,COX5B,CYC1,COX6C,CACNB1,CACNA2D1,CACNG4,CACNB4,UQCRFS1,TNNI3,ATP1B3,CACNA2D3,UQCRC2,ATP2A2,CACNG7,CACNG2	res3
GAP.JUNCTION	0.6486	1	-0.9155	86	ADCY4,PDGFRA,PDGFRB,TUBB7P,ITPR3,PRKG2,ITPR1,ADRB1,TUBA4A,EGFR,ITPR2,TUBB1	res7
PRIMARY.BILE.ACID.BIOSYNTHESIS	0.6501	1	0.8748	16	AKR1C4,CYP7B1,SLC27A5	res5
NON.HOMOLOGOUS.END.JOINING	0.6519	1	0.8705	12	DNTT,XRCC4,RAD50,XRCC6,FEN1,XRCC5	res5
PARKINSONS.DISEASE	0.6522	1	0.9208	110	COX6A2,SLC25A31,COX4I2,COX8C,COX6CP3,COX7B2,COX7A1	res6
CYTOKINE.CYTOKINE.RECEPTOR.INTERACTION	0.6531	1	0.9637	243	LTBR,CCL20,IFNA5,IL12B,IL12A,CXCL9,CCR7,CXCR3,CCR1,IL15,CCL18,CCL26,IL2RA,CXCR5,IL9R,IL20,CD40,CSF3,CCR3,CXCR2,TSLP,TNFRSF11A,GDF5,CSF3R,IL7R,TNFRSF8,MET,IL19,IL10,IFNA16,IFNA17,IL17A,IL6,CCL16,IL22RA2,CXCL10,IFNL3,CCL4L2,TNF,IL3,CCR9,IL12RB1,BMP2,TNFSF4,CXCL14,IL2RB,FLT3LG,IL21R,CSF2RA,CCL25,IFNLR1,INHBB	res5
HYPERTROPHIC.CARDIOMYOPATHY.HCM	0.6538	1	-0.9068	80	ITGA11,ITGA1,SGCA,MYBPC3,CACNG6,TNNT2,PRKAG3,ITGA10,CACNA1S,TPM2,ITGA9,CACNG1,ACTC1,TGFB1,ITGB7,ITGB4,IGF1,ITGA4,LAMA2	res4
MISMATCH.REPAIR	0.6538	1	-0.8702	23	RPA4	res7
PATHWAYS.IN.CANCER	0.6554	1	0.999	321	MMP1,FOS,FGF5,FGF16,FGF8,MET,FLT3LG,CTNNA3,EPAS1,JUN,PIK3R5,MMP2,VEGFA,WNT2,DAPK2,CEBPA,KLK3,FASLG,FGFR1,WNT11,WNT7B,FGF19,NOS2,MAP2K1,LAMC1,FZD1,NFKB2,CASP3,MECOM,CCND1,TP53,LAMB1,BIRC3,MYC,PLD1,RAD51,TGFBR2,LAMA4,E2F1,ITGAV,CTNNA1,BIRC5,TRAF1,ITGB1,CSF3R,CDK6,CDK2,TRAF4,E2F3,CKS1B,CCNE1,RXRA,PIK3R1,E2F2,TCF7L1,FGF18,FZD6,HDAC1,AKT3,TRAF5,RAC1,CDKN1B,RB1,CSF2RA,TCF7L2,WNT5B,COL4A2,MSH3,RHOA,BRCA…	res1
CALCIUM.SIGNALING.PATHWAY	0.6559	1	-0.9311	177	ERBB3,TBXA2R,HTR5A,CYSLTR1,P2RX7,HTR2B,CYSLTR2,DRD5,LHCGR,GNA15,MYLK3,PPP3R2,CALML6,GRPR,BST1,MYLK2,ITPR1,ITPR3,TNNC2,ADRB2,EDNRA,PDGFRB,CACNA1S,PLCD1,SPHK1,PDGFRA,MYLK,P2RX2,ADRB3,PLCG2,NOS3,HTR4,GRIN2A,CD38,BDKRB2,ITPR2	res4
PROTEASOME	0.6568	1	0.8854	44	PSMA6P4,PSMC1P4,PSMB9	res7
ADHERENS.JUNCTION	0.6588	1	-0.8983	68	TGFBR2,RAC2,CDH1,SNAI1,SNAI2,LEF1,TCF7L2,ACTN1,PTPRB,TCF7,TCF7L1,IQGAP1,LMO7,VCL	res4
O.GLYCAN.BIOSYNTHESIS	0.6614	1	-0.8819	29	GALNT6,GALNTL5	res7
ACUTE.MYELOID.LEUKEMIA	0.6641	1	0.9016	57	PIK3R5,PIK3R2,PIK3CG,MYC,MAP2K1,CCND1,PIK3R1,TCF7L1,FLT3,ZBTB16,BAD,RARA,RUNX1,STAT5A,PPARD,SOS2,TCF7,NFKB1,EIF4EBP1,AKT3,TCF7L2,PIK3CA,AKT1	res2
PURINE.METABOLISM	0.6649	1	-0.9261	153	AMPD1,PDE6H,GDA,ENPP3,PDE6A,PDE2A,GUCY2F,GUCY2C,ADCY2,URAD,NT5C1B,AK5,GUCY2D,PDE4C,PDE6G,PDE1B,ADCY1,PDE3A,POLR3H,ENTPD3,NT5C1A,ADCY5,PDE4A,NME3,POLR3K,POLR2I,NME1,POLR2L,PDE1A,AK1,PDE5A,POLR3B,PDE11A,POLR1B,APRT,POLR1C,IMPDH2,HPRT1,NME1-NME2,ADCY9	res3
PANCREATIC.CANCER	0.6656	1	0.904	69	PIK3R5,PIK3R2,VEGFA,PIK3CG,PLD1,RAC2,MAP2K1,CCND1,E2F1,RAD51,PIK3R1,CASP9,TP53,CDK6,TGFBR2,CDKN2A,RALB,BRCA2,E2F2,BAD,TGFB1,RALBP1,RB1,STAT1,NFKB1,AKT3,CDC42,PIK3CA,E2F3,AKT1,SMAD2	res2
AXON.GUIDANCE	0.6667	1	-0.9311	127	RHOD,EPHA8,EPHA6,UNC5D,EPHA4,UNC5C,PPP3CA,SLIT3,EPHB1,EPHA7,UNC5A,SEMA3D,ROBO2,SRGAP1,SLIT1,SEMA3F,LRRC4C,NTN3,PPP3R2,ABLIM3,UNC5B,ROBO3,CXCR4,SEMA6D,DPYSL2,NFATC4,CDK5,SEMA5B,PLXNA2,EFNB3,NRP1,PLXNA1,PPP3CB,SEMA7A,GNAI1,PLXNC1,PLXNA3,SEMA6B,NTN4,SRGAP3,EPHB2,EFNB2,NGEF,DCC,MAPK1,DPYSL5,EFNB1,RND1,SEMA6C,NFAT5,SEMA4D,LIMK2,ABLIM2	res2
SNARE.INTERACTIONS.IN.VESICULAR.TRANSPORT	0.6675	1	-0.8855	38	VAMP8,VAMP5,STX11,STX1A,STX19	res1
PROPANOATE.METABOLISM	0.6706	1	-0.8827	32	LDHC,ACSS3,ACSS1,SUCLG2P2,ACAT2,LDHAL6A,SUCLG2,LDHB,ALDH1B1,ACADM,ALDH2,ABAT,MLYCD,ALDH7A1,ACAT1	res4
PYRUVATE.METABOLISM	0.6724	1	-0.8887	40	PCK1,LDHC,LDHD	res1
ADIPOCYTOKINE.SIGNALING.PATHWAY	0.6727	1	-0.8972	67	G6PC2,ADIPOQ,POMC,SLC2A4,PRKAG3,G6PC,TNF,LEP,ACSL6,PRKAG2,PPARGC1A,IRS4,CPT1B,IRS1,CAMKK1	res3
SELENOAMINO.ACID.METABOLISM	0.6751	1	-0.8618	24	GGT5,PAPSS2,SCLY,CBS	res4
CYTOKINE.CYTOKINE.RECEPTOR.INTERACTION	0.6755	1	-0.9408	243	IFNK,IFNB1,IL13,IFNW1,IL12RB1,CXCL6,AMHR2,CCL3,IL18RAP,TNFSF11,IL1R1,IL25,IL22,CSF3,CXCR6,IFNL1,LEP,TPO,OSM,IFNA7,IL1B,IL18,CX3CR1,EGFR,CXCL1,CD27,IL1A,CD70,IL24,IL15RA,PRL,CXCR2,IFNA16,IFNA4,IFNE,IL23R,XCL2,IL21,IL10,IL1R2,INHBE,IFNA14,TNFRSF10A,CCR6,IFNA21,EDAR,CLCF1,CCL19,TNFRSF14,IL22RA1,PDGFRB,IL3RA,IL7,TNFRSF4,CXCL5,IL6R	res1
LEUKOCYTE.TRANSENDOTHELIAL.MIGRATION	0.682	1	-0.9148	111	NCF1,CLDN14,NCF2,ITGAM,ACTN3,CXCL12,CLDN7,ICAM1,CLDN5,MYL9,CLDN16,MMP2,PIK3R2,MMP9,CLDN9,ITGA4,CYBA,CLDN6,MSN,VCAM1,PIK3R5	res7
DILATED.CARDIOMYOPATHY	0.6822	1	-0.9258	88	SGCA,MYBPC3,ITGA11,ITGA1,CACNG6,ITGB6,ITGA4,TNNT2,ACTC1,LAMA2,ADCY4,ITGB4,ITGA9,ITGA5,ITGA2,TPM2,IGF1,TGFB1,PLN,ITGA10,ITGB7	res6
DRUG.METABOLISM.OTHER.ENZYMES	0.6858	1	-0.8717	41	NAT2,CYP2A7,CYP2A6,CYP3A4,UGT2B4,UGT2B15,CDA,UGT2A3,UPP2,DPYS,CYP3A43	res1
ABC.TRANSPORTERS	0.6862	1	0.8865	43	ABCC12,ABCB1,ABCA4	res3
VASCULAR.SMOOTH.MUSCLE.CONTRACTION	0.6875	1	-0.9288	112	PLA2G2D,PLA2G2A,ACTG2,PLA2G4A,PRKCD,CALCRL,PLA2G2F,PTGIR,PRKCH,EDNRA,PLA2G1B,ITPR3,RAMP1,PPP1R14A,ADCY4	res6
HEMATOPOIETIC.CELL.LINEAGE	0.6884	1	-0.9093	81	GYPA,IL4,ITGAM,IL9R,CD1A,CD1C,IL2RA,CSF2,CD7,IL1R1,CSF2RA,EPO,CD1E,ANPEP,IL4R,FLT3LG,CD44,IL7R,ITGA2,CD9,CR1,GP1BA,IL7,TPO,ITGA1,IL11RA,CD59	res2
JAK.STAT.SIGNALING.PATHWAY	0.6889	1	-0.9141	150	IL22RA1,IFNK,LEP,IL12RB1,IFNA7,TSLP,IFNB1,IL24,IL5,PIK3CG,PIK3R2,IFNL1,STAT6,OSMR,PRL,IL21,IL23R,IL19,IFNA16,TPO,IFNA21,IL23A,IL4R,SPRY4,IFNW1,IL5RA,IL20RA	res4
TERPENOID.BACKBONE.BIOSYNTHESIS	0.692	1	0.8485	15	FDPS,MVD,HMGCS1,IDI2,ACAT2,IDI1,MVK,PDSS1,HMGCR	res3
T.CELL.RECEPTOR.SIGNALING.PATHWAY	0.692	1	-0.9041	107	LCP2,CTLA4,IL10,CARD11,PIK3R5,ICOS,GRAP2,TNF,CD3E,CD3D,CBLC,CD8B,ITK,TEC,PPP3CA,CD4,MAP3K8,LCK	res3
CHEMOKINE.SIGNALING.PATHWAY	0.692	1	-0.9224	173	NCF1,CXCR3,CCL20,CXCL9,CCR3,CCL26,CCL18,XCL1,PIK3R5,CXCL2,CCL5,CCL19,CXCL10,CCL16,CCL4L2,CCR9,GNGT1,CCL28,CX3CR1,RAC2,GNG10,RASGRP2,CXCL5,CCR1,ITK,PRKCB,DOCK2,ADCY2,FGR,CXCL14,CXCL6,ARRB1,CXCR6,GNGT2,CX3CL1,CXCR4,ADCY1,PLCB2	res3
GNRH.SIGNALING.PATHWAY	0.693	1	-0.9174	101	PLA2G4E,PLA2G2A,PLA2G2C,EGFR,PLA2G5,PLA2G2D,CGA,LHB,PLA2G1B,PRKCB,CAMK2A,PLA2G10,PLA2G12B,PLCB2,CACNA1D,PLA2G4B,CACNA1S,GNRHR,ADCY2,ADCY1,JMJD7-PLA2G4B,GNRH2,PRKCD,CACNA1C,MAP2K3,ADCY5,PLCB4,MAP2K6,CAMK2G,CALM3,MAPK9,MAPK13,PLA2G12A,CAMK2B,MAP2K4,MAPK8,ELK1,MAP3K1,MAPK1,PLCB1,PRKACB,SRC	res2
PRIMARY.IMMUNODEFICIENCY	0.6949	1	-0.881	33	RAG2,CD4,IL2RG,CD19	res6
HUNTINGTONS.DISEASE	0.6957	1	0.9181	164	COX6A2,SLC25A31,COX4I2,COX8C,TBPL2,CREB3L3,COX6CP3,DNAI2,COX7B2,BDNF,UCP1,COX7A1,GRM5,GRIN2B,GRIN1,NDUFV2,NDUFA9,PPARGC1A,POLR2J3,PLCB1,DNAH2	res6
ACUTE.MYELOID.LEUKEMIA	0.6975	1	0.8933	57	CEBPA,PIK3R5,SPI1,ZBTB16,KIT,LEF1,HRAS,MAPK1,CCND1,BAD,CCNA1,MAP2K2,AKT3,NRAS,GRB2,MAP2K1,KRAS,PIK3CA,PIK3CB,FLT3,STAT5A,PIK3R3,PIM2	res5
TYPE.I.DIABETES.MELLITUS	0.6979	1	-0.8841	41	PRF1,HLA-DQA2,CD80,CD28,IFNG,IL2,IL12B,IL12A,HLA-DOB	res2
ANTIGEN.PROCESSING.AND.PRESENTATION	0.6989	1	0.9027	74	IFNA5,HLA-F,KLRC2,IFNA16,IFNA17,HLA-DQA1,HLA-DRB5,KIR2DL2,KIR3DL2,KIR3DL3,KIR2DL3,HLA-DRB1,HLA-DOA,HLA-DQA2,HLA-DMA,HLA-DMB,LTA,HLA-E	res5
PROGESTERONE.MEDIATED.OOCYTE.MATURATION	0.6994	1	-0.8886	85	PIK3CG,PIK3R2,MOS,SPDYC,CDC25B,IGF1,PRKACG,SPDYA,CCNB3,PLK1,CPEB1,MAPK12,CCNB2,CDC25A,CDC23,CDC26,RPS6KA6,CDC25C,ADCY3,CCNB1,MAPK13,ARAF,PDE3B,MAD2L1,RPS6KA2,ADCY8,CCNA2,ANAPC7,PKMYT1,MAPK3,AKT2,ANAPC1,PRKX	res4
ALLOGRAFT.REJECTION	0.7002	1	0.8424	35	HLA-G,GZMB,HLA-DQA1,IL12A,HLA-DRB5,HLA-DMB,CD86,CD28,HLA-DPA1	res7
RENIN.ANGIOTENSIN.SYSTEM	0.7004	1	-0.8469	14	MAS1,REN,AGT	res3
NON.HOMOLOGOUS.END.JOINING	0.7034	1	-0.8279	12	NHEJ1	res4
BLADDER.CANCER	0.7035	1	0.8649	40	MMP1,VEGFA,DAPK2,MYC,MMP2,MAP2K1,CCND1,E2F1,CDKN1A	res2
PANCREATIC.CANCER	0.7042	1	-0.8779	69	PIK3CG,TGFBR2,PIK3R2,CDKN2A,PLD1,RAC2,PGF,TGFB1,EGFR	res5
GLYCOSAMINOGLYCAN.DEGRADATION	0.7056	1	0.857	21	HS3ST3A1,HS3ST3B1,HPSE,HEXB,SGSH,HGSNAT,IDS,HEXA,GLB1	res2
FOCAL.ADHESION	0.7059	1	0.9473	195	ITGB5,SHC4,MET,TNC,SHC3,JUN,THBS2,PIK3R5,KDR,VEGFA,ITGA4,CAV2,COL6A2,SPP1,MAP2K1,LAMC1,SHC2,ZYX,CCND1,MYLK,LAMB1,PARVA,BIRC3,ACTG1,MYL12A,COL5A3,DOCK1,PAK1,LAMA4,ITGA5,ACTB,ITGAV,COL6A1,ITGB1,FLNA,DIAPH1,FYN,FLT4,CCND2,VASP,PIK3R1,AKT3,THBS4,IBSP,RAC1,FLT1,COL4A2,ILK,RHOA,PAK3,BCL2,PAK4,COL5A2,BIRC2,PRKCA,ITGA9,PARVG,HGF,COL4A1,PDGFC,PPP1CA,SOS2,MAPK10,ACTN4,PAK2,MYL12B,COL2A1,CDC42,PAK6,PDGFD,FN…	res1
AXON.GUIDANCE	0.708	1	-0.9192	127	SEMA3G,CHP2,NFATC2,CXCL12,SEMA3C,NTN1,EPHA3,EPHA4,NFATC1,NTN4,EPHA1,EPHA7,EFNB2,NTN3,NTNG1,ROBO2,PLXNA2,CXCR4,ROBO3	res7
NON.SMALL.CELL.LUNG.CANCER	0.7099	1	-0.8729	54	PIK3CG,PIK3R2,CDKN2A,PLCG2,EGF,CCND1,CDK6,CASP9,RARB	res4
VASOPRESSIN.REGULATED.WATER.REABSORPTION	0.7127	1	0.8482	44	AQP2,CREB3L3,AQP3	res7
AMINO.SUGAR.AND.NUCLEOTIDE.SUGAR.METABOLISM	0.7135	1	0.8902	42	GMPPB,HEXB,RENBP,HK2,GNPDA1,PGM3,NANS,PGM2,FPGT,GNPNAT1,CYB5R3,CYB5R1,PGM1,GALK2,UGDH,CHIT1,UGP2	res1
PROXIMAL.TUBULE.BICARBONATE.RECLAMATION	0.7152	1	0.8527	21	SLC4A4,SLC38A3,PCK2,ATP1A4,ATP1B4,CA2	res2
ANTIGEN.PROCESSING.AND.PRESENTATION	0.7153	1	0.8748	74	KLRD1,HLA-G,KLRC1,IFNA16,IFNA8,IFNA7,HLA-DMB,KLRC3	res6
GLYOXYLATE.AND.DICARBOXYLATE.METABOLISM	0.7167	1	-0.8362	16	MTHFD2L,CS,GLYCTK,AFMID,ACO2,MDH2,HYI,MTHFD2,GRHPR	res7
RIBOFLAVIN.METABOLISM	0.7173	1	-0.8305	14	ENPP3	res7
GLYCOSAMINOGLYCAN.BIOSYNTHESIS.CHONDROITIN.SULFATE	0.7184	1	0.8387	22	B3GAT2,DSE,CHSY1,B3GALT6,B3GAT1,CHST7,CHST3,CHSY3,CSGALNACT1,CHPF	res5
TOLL.LIKE.RECEPTOR.SIGNALING.PATHWAY	0.7189	1	0.8977	96	IL12B,IFNA5,CD80,IFNA10,IL12A,CD86,IFNA17,CXCL9,TLR5,CD40,IFNA4	res4
PEROXISOME	0.7199	1	0.9028	78	HAO1,SLC27A2,ABCD2,EPHX2,PEX11A,PEX7,PRDX1,PXMP2,PEX19,NUDT19,EHHADH,DHRS4,PEX12,SLC25A17,SOD1,CAT,CRAT,PEX10,AGPS,PEX2,NUDT12,HSD17B4,PMVK	res5
VIRAL.MYOCARDITIS	0.7213	1	0.8844	68	CD80,ITGAL,HLA-F,CD86,CD28,HLA-G,CD40LG,CD40,HLA-DQA2,PRF1,HLA-DMB,HLA-DRB1,SGCD,ITGB2	res4
GLYCOSAMINOGLYCAN.BIOSYNTHESIS.KERATAN.SULFATE	0.7215	1	-0.8358	14	CHST4,CHST2,CHST1	res1
ONE.CARBON.POOL.BY.FOLATE	0.7218	1	0.8236	17	MTHFD2,SHMT2,TYMS,DHFR,MTHFD1L,MTHFS,SHMT1,FTCD,MTR,AMT	res3
RNA.POLYMERASE	0.7219	1	-0.8413	29	POLR2J2,POLR2J3,POLR1C,POLR2I,POLR3C,ZNRD1,POLR1D,POLR2H,POLR2A,POLR2J,POLR3GL,POLR2L,POLR3B,POLR2E,POLR2D	res4
MELANOGENESIS	0.7227	1	-0.8869	101	POMC,WNT10A,WNT2,WNT16,TYR,CALML6,WNT3A,WNT9B,LEF1,CAMK2A,PRKCB,ADCY2,WNT2B,FZD7,WNT7A,FZD9,WNT6,PRKCG,ADCY1,PLCB2,FZD8,MITF,ASIP,WNT4,ADCY5,CAMK2G,WNT10B,CALM3,FZD4,PLCB1,PLCB4,GNAI1	res3
FOLATE.BIOSYNTHESIS	0.724	1	-0.8253	10	ALPP	res5
NON.SMALL.CELL.LUNG.CANCER	0.7243	1	-0.8974	54	PLCG2,PIK3CG,CDKN2A,CDK6,CCND1,TP53,ERBB2,E2F3,PIK3R2,RARB,E2F2,CDK4,EGFR,MAP2K1	res6
GLUTATHIONE.METABOLISM	0.7243	1	-0.8673	47	GGT6,GGT5,GSTA2,GSTM5,ANPEP,GSTA1,GPX5,GSTO2,MGST1,GSTM3	res3
GLYOXYLATE.AND.DICARBOXYLATE.METABOLISM	0.7259	1	-0.8144	16	HAO2	res1
PENTOSE.AND.GLUCURONATE.INTERCONVERSIONS	0.726	1	0.8213	18	UGT2B28,UGT2B7	res3
BIOSYNTHESIS.OF.UNSATURATED.FATTY.ACIDS	0.7278	1	0.8427	20	SCD5,ACOT2,ACOT7,FADS2,SCD,YOD1,TECR,ELOVL6,ELOVL2,HADHA,FADS1,ACOX1,ACOT1	res5
PENTOSE.AND.GLUCURONATE.INTERCONVERSIONS	0.7285	1	0.8388	18	UGT2A3,UGT2B10,UGT1A6	res5
RIG.I.LIKE.RECEPTOR.SIGNALING.PATHWAY	0.7286	1	0.867	65	IFNK,IFNA16,IFNA8,IFNW1,IFNA7,IL12B,CASP10,MAPK13,IFNA21,IL12A,DHX58	res6
ALDOSTERONE.REGULATED.SODIUM.REABSORPTION	0.7304	1	-0.8425	42	KCNJ1,SCNN1G,PRKCB,PRKCG,IRS4,HSD11B2,SGK1,FXYD2,SLC9A3R2,SFN,IGF1,PIK3CG	res1
PROXIMAL.TUBULE.BICARBONATE.RECLAMATION	0.731	1	-0.8332	21	ATP1B4,CA4	res3
GLYCOSPHINGOLIPID.BIOSYNTHESIS.GANGLIO.SERIES	0.7313	1	0.8253	15	ST6GALNAC5,HEXB,B3GALT4,HEXA,GLB1,ST6GALNAC3,ST3GAL1	res2
GLYCOSAMINOGLYCAN.BIOSYNTHESIS.KERATAN.SULFATE	0.7317	1	0.8034	14	CHST4,CHST1,CHST2,B4GALT2	res7
ARRHYTHMOGENIC.RIGHT.VENTRICULAR.CARDIOMYOPATHY.ARVC	0.7356	1	-0.897	73	SGCA,ITGB6,ACTN3,LEF1,RYR2,GJA1,ITGB7,ITGA11,CACNA1D,ITGA2,CACNA1S,CACNA2D2,DSC2,ITGA8,SLC8A1,DES,DMD,ITGA1,CACNA1C,ITGB4,CACNG8,LAMA2,CACNB4,CTNNA2,CACNB1	res2
NON.SMALL.CELL.LUNG.CANCER	0.7365	1	0.9069	54	PIK3R5,MAP2K1,CCND1,TP53,FHIT,E2F1,CDK6,E2F3,FOXO3,RXRA,PIK3R1,E2F2,AKT3,RB1,PRKCA,RASSF1,SOS2,NRAS,CASP9,STK4,BAD,PIK3CA,KRAS	res1
ASTHMA	0.7367	1	0.8469	26	CD40,IL10,MS4A2,HLA-DQA1,HLA-DRB5,TNF,IL3,HLA-DRB1,HLA-DOA,HLA-DQA2,HLA-DMA,HLA-DMB	res5
VALINE.LEUCINE.AND.ISOLEUCINE.DEGRADATION	0.7369	1	-0.8471	43	IL4I1,ACAT2,BCAT1,BCAT2,HIBADH,HMGCL,ACAA2,ACADS,ALDH1B1,ACADM,HMGCS1,AUH,ALDH2,HADH,ABAT,HADHB,ALDH7A1,IVD,ACAT1,MCCC1,AOX1,HSD17B10	res4
COMPLEMENT.AND.COAGULATION.CASCADES	0.7395	1	-0.8568	64	KLKB1,TFPI,CFH,C3AR1,SERPIND1,C4BPB,SERPINC1,SERPINF2,CPB2,C8G,C3,SERPINA5,A2M,CFI,F7,C4B,F5	res5
ALLOGRAFT.REJECTION	0.7396	1	-0.849	35	IL12B,IL10,CD80,PRF1,HLA-DQA2	res3
PENTOSE.PHOSPHATE.PATHWAY	0.7414	1	0.8165	27	FBP2,FBP1,TKTL2	res4
ASCORBATE.AND.ALDARATE.METABOLISM	0.7429	1	-0.8208	15	UGT2B28,MIOX,UGT2B15	res5
JAK.STAT.SIGNALING.PATHWAY	0.7439	1	-0.8803	150	IFNK,IFNB1,IL13,IFNW1,IL12RB1,IL22,CSF3,IFNL1,LEP,TPO,OSM,IFNA7,IL24,IL15RA,PRL,IFNA16,IFNA4,IFNE,IL23R,IL21,IL10,IFNA14,IFNA21,CLCF1,IL22RA1,IL3RA,IL7,IL6R,IL15,TSLP,IRF9	res1
GLYCINE.SERINE.AND.THREONINE.METABOLISM	0.7444	1	0.8234	31	AGXT2,DAO,BHMT,CHDH,PIPOX,MAOA,MAOB,GCAT,AOC2,SRR,PHGDH,PSAT1,CBS,ALAS1,SARDH	res7
GLIOMA	0.7455	1	-0.8735	65	PDGFRA,IGF1,PDGFRB,CDKN2A,PIK3R2,EGFR,PIK3R5,SHC1,CDK6,CALML6	res7
TOLL.LIKE.RECEPTOR.SIGNALING.PATHWAY	0.7467	1	-0.9029	96	CD80,TLR3,IL12B,TLR2,TLR6,IFNA7,IFNA6,TICAM1,IFNA14,MYD88,CASP8,CCL5,PIK3R2,TLR5,IRAK1,TLR4,CD40,PIK3R5	res7
GLYCOSPHINGOLIPID.BIOSYNTHESIS.LACTO.AND.NEOLACTO.SERIES	0.747	1	0.8234	25	B3GNT3,FUT6,FUT5,B3GNT4,FUT1,FUT9,B3GALT2,FUT2,B3GALT5,FUT3	res6
BLADDER.CANCER	0.7471	1	-0.8402	40	CDH1,THBS1,MMP2,CDKN2A,CDKN1A,EGF,CCND1,VEGFA,MYC,PGF,ERBB2,TP53,VEGFB,ARAF,CDK4,E2F2,MAPK3,VEGFC,MDM2,DAPK3	res4
ARRHYTHMOGENIC.RIGHT.VENTRICULAR.CARDIOMYOPATHY.ARVC	0.7472	1	-0.8624	73	ITGA11,ITGA1,SGCA,CACNG6,ITGA10,CACNA1S,DSP,LEF1,ITGA9,TCF7L2,ACTN1,CACNG1,TCF7,ITGB7,TCF7L1,ITGB4,DSG2,ITGA4,LAMA2	res4
LEUKOCYTE.TRANSENDOTHELIAL.MIGRATION	0.7475	1	-0.9186	111	CLDN7,CLDN14,ITGAM,PLCG2,CLDN5,ITGA4,CXCL12,NOX3,CLDN23,MMP2,MSN,CDH5,ICAM1,CYBA,RHOH,CLDN6,CTNNA3,CLDN16,PIK3CG	res6
SULFUR.METABOLISM	0.7482	1	-0.8082	13	SULT1A2,SULT1A1,PAPSS2,SULT2B1,BPNT1	res7
ONE.CARBON.POOL.BY.FOLATE	0.75	1	-0.8242	17	SHMT2,ALDH1L1,TYMS,SHMT1,MTHFD2,ATIC,MTHFD1L,DHFR	res6
PROTEASOME	0.75	1	0.8605	44	PSMA8,PSMA6P4,PSMC1P4,PSMB1,PSMD14,PSMA5,PSMA7,PSMD4,PSMD3,PSMD8,PSME3,PSMD7,PSMB7,PSMB2,PSMB3,PSMA4,PSMD12,PSMD13,PSMC4,PSMC2,PSMD1,POMP,PSMC3,PSMB5,PSMB4,PSMD2,PSMF1,PSME4,PSMB6	res5
ANTIGEN.PROCESSING.AND.PRESENTATION	0.7507	1	-0.8878	74	KLRC4,IFNA5,IFNA10,IFNA4,HLA-DQA2,IFNA14,IFNA17	res2
ENDOMETRIAL.CANCER	0.7518	1	-0.8437	52	PIK3CG,CDH1,PIK3R2	res5
CIRCADIAN.RHYTHM.MAMMAL	0.7551	1	0.7969	13	BHLHE40,BHLHE41,CSNK1D,CRY1,CSNK1E,PER3,ARNTL,CRY2,PER1,NR1D1,CLOCK,NPAS2,PER2	res5
RIBOFLAVIN.METABOLISM	0.7553	1	-0.8091	14	ACP5,ENPP3,TYR,MTMR7,RFK,ENPP1,PHPT1,FLAD1	res1
PRIMARY.IMMUNODEFICIENCY	0.7562	1	-0.8373	33	RAG2,CD19,CD4,BLNK,AIRE,IGLL1,CD79A,ADA,TNFRSF13C,BTK,PTPRC	res4
RETINOL.METABOLISM	0.7582	1	-0.8615	53	CYP1A2,CYP2C9,UGT2A3,DHRS3,DHRS9,LRAT,UGT2B4,UGT1A6,AWAT2,RDH12,CYP2A13,CYP4A22,ADH1A,CYP3A4,DGAT2,ALDH1A1,CYP26B1	res3
COMPLEMENT.AND.COAGULATION.CASCADES	0.7584	1	-0.8517	64	C3AR1,C8A,C3,C4BPB,SERPIND1,CPB2,F13A1,KLKB1,THBD,F2,C9,F12,C6,F7,SERPINA5,SERPINF2,PROC,C8B,CFI,VWF,C8G,F10	res1
ETHER.LIPID.METABOLISM	0.7607	1	0.8343	30	PLA2G2D,PLA2G2F,PLA2G4E,PLA2G5,LPCAT1,PLA2G10,PLA2G3,PLA2G7,CHPT1	res5
TYPE.II.DIABETES.MELLITUS	0.7607	1	0.8364	47	PIK3R5,PIK3R2,SLC2A2,INS,PIK3CG	res2
ALDOSTERONE.REGULATED.SODIUM.REABSORPTION	0.7611	1	0.8462	42	PIK3R5,FXYD4,PIK3R2,INS,SCNN1G,PIK3CG,NR3C2,ATP1A4,PRKCA,SCNN1B,PIK3R1,ATP1B4,HSD11B2	res2
ASCORBATE.AND.ALDARATE.METABOLISM	0.7617	1	-0.8109	15	UGT2A3,MIOX,UGT2B4,UGT1A6	res3
SPHINGOLIPID.METABOLISM	0.7619	1	-0.8223	36	ENPP7,NEU2,ACER1,ARSA,SGMS2,SPHK1,GBA,ACER2	res5
LONG.TERM.DEPRESSION	0.7619	1	-0.8723	68	PLA2G12B,PLA2G4A,PLA2G2F,IGF1,ITPR3,PRKG2,ITPR1,PLA2G1B	res7
SULFUR.METABOLISM	0.7626	1	-0.8033	13	CHST13,SULT1E1,SULT2B1	res2
HISTIDINE.METABOLISM	0.7652	1	-0.823	28	UROC1,ALDH3B2,ASPA,ALDH3A1,HAL,CNDP1,MAOA,AMDHD1	res2
GAP.JUNCTION	0.7658	1	-0.8667	86	PRKG2,PDGFRB,EGFR,GRM5,TUBA3C,HTR2A,PRKCB,ADCY2,TUBB4A,GRM1,GJA1,TUBB1,TUBA3E,PRKCG,ADCY1,PLCB2,PDGFA,PRKG1,ITPR1,ADCY5,TUBA8,PDGFB,TUBA3D,EGF,PLCB1,PLCB4,HTR2C,GNAI1,DRD1,ADRB1,TUBA1C,PRKACB,MAPK1,GRB2,ADCY9	res3
STEROID.HORMONE.BIOSYNTHESIS	0.7662	1	0.8475	45	HSD11B1,HSD3B1,AKR1C4,CYP17A1,UGT2B28,SULT1E1,UGT2B7,UGT2B4,CYP3A4,AKR1D1,COMT,CYP21A2,CYP7B1	res4
HYPERTROPHIC.CARDIOMYOPATHY.HCM	0.7664	1	-0.8593	80	TNNT2,MYBPC3,PRKAG3,CACNA1S,CACNA2D4,RYR2,CACNA1F,CACNA1D,TNNI3,ITGA2B,SGCA,SLC8A1,CACNA1C,TTN,CACNG8,ITGB6,ITGA11,ITGB7,PRKAG2,IGF1,CACNG1,ITGA10,CACNA2D2,TPM1,DES,ITGA3,CACNB4,CACNB2	res1
PANTOTHENATE.AND.COA.BIOSYNTHESIS	0.7666	1	0.7859	15	UPB1,DPYS	res4
BETA.ALANINE.METABOLISM	0.7677	1	0.8136	22	UPB1,DPYS,AOC2,EHHADH	res4
RETINOL.METABOLISM	0.7695	1	0.8498	53	ALDH1A2,CYP2C18,CYP1A2,CYP2C19,ADH4,UGT2B28,CYP3A43,ADH1C,ADH7,DHRS9,AWAT2,ADH1A,CYP1A1,RPE65,CYP26A1	res2
PRION.DISEASES	0.7701	1	0.8105	34	IL1B,C8B,C8A,C9,PRKACB,NCAM1,PRKACG,IL1A,EGR1,SOD1,NCAM2	res7
MATURITY.ONSET.DIABETES.OF.THE.YOUNG	0.7704	1	0.8162	25	HHEX,NR5A2,PKLR,NKX6-1,PAX4,MAFA,NKX2-2,NEUROD1,GCK,PDX1,ONECUT1	res7
DRUG.METABOLISM.CYTOCHROME.P450	0.7712	1	-0.8729	60	CYP2B6,GSTA2,UGT2B4,GSTM5,UGT2B7,ALDH3B2,CYP3A4,ALDH3A1	res2
THYROID.CANCER	0.7713	1	0.8332	29	MAP2K1,CCND1,TP53,MYC,RXRA,TCF7L1,TCF7L2,PAX8,NRAS,RET,TPM3,KRAS,TFG,NCOA4,CTNNB1,MAP2K2,RXRG	res1
HEDGEHOG.SIGNALING.PATHWAY	0.7738	1	-0.8385	56	BMP5,WNT8A,WNT9B,WNT6,SHH,BMP4,HHIP,DHH,WNT1,WNT11,GLI1,BMP8B,WNT2B,WNT2,PTCH2	res5
ALZHEIMERS.DISEASE	0.7746	1	-0.8729	149	COX8C,COX4I2,LPL,APOE,FAS,PPP3R2,IL1B,ITPR3,CASP8,ITPR1,COX6A2,NDUFV2,COX7A1,ITPR2,MT-CO2,MT-CO1,MT-CYB,MT-ATP8,GRIN2C,GRIN2B,MT-ATP6,CACNA1S,MT-CO3,ATP2A1,CALML6,NDUFB1,BACE2,PLCB2,NDUFA7,NDUFA9	res5
PRIMARY.BILE.ACID.BIOSYNTHESIS	0.7759	1	0.7886	16	AKR1D1,CYP8B1,CH25H,CYP46A1,BAAT,ACOX2,SLC27A5,CYP7B1	res6
MATURITY.ONSET.DIABETES.OF.THE.YOUNG	0.7768	1	0.8042	25	IAPP,NR5A2,PKLR,PAX4,NKX6-1,HNF1B,NKX2-2,NEUROD1	res3
VIRAL.MYOCARDITIS	0.7778	1	-0.894	68	SGCA,CD28,HLA-F,MYH4,CD80,PRF1,MYH8,ICAM1,CAV1,LAMA2,HLA-DMA,CCND1,MYH9,HLA-E,CASP8,HLA-DOB,HLA-DOA,ACTG1,CD55,ACTB,DAG1,HLA-B	res6
PROSTATE.CANCER	0.7778	1	0.8799	89	PIK3CG,CREB3L3,FGFR1,PIK3R2,SRD5A2,CREB5,NKX3-1,CCNE1,CREB3L4,E2F1,CCND1,MAP2K1,CCNE2,TP53,ATF4,TCF7L1,CASP9,PDGFC,PIK3R1,TCF7,E2F2,CREB3L1,E2F3,CDK2,SOS2,TCF7L2,IGF1R,CDKN1A,INSRR,IKBKB,BCL2	res3
FRUCTOSE.AND.MANNOSE.METABOLISM	0.7784	1	0.8047	32	FBP1,FBP2,ALDOB,GMPPB,HK3,PMM2,PFKFB4,PFKFB2,MTMR7,ALDOC	res6
METABOLISM.OF.XENOBIOTICS.BY.CYTOCHROME.P450	0.7789	1	-0.8393	58	CYP1A2,CYP2F1,CYP2C9,UGT2A3,UGT2B4,UGT1A6,ALDH3B2,GSTA2,GSTM5,GSTA1,ADH1A,ALDH3A1,CYP3A4,CYP1B1	res3
FOLATE.BIOSYNTHESIS	0.7797	1	0.764	10	ALPI,GCH1,ALPL,QDPR,FPGS	res7
ALANINE.ASPARTATE.AND.GLUTAMATE.METABOLISM	0.7806	1	-0.8075	30	AGXT2,AGXT,IL4I1,ASS1,GPT,GLS2,GAD1,ABAT,GOT1,GAD2,GLS,CAD,ALDH4A1	res1
MTOR.SIGNALING.PATHWAY	0.7816	1	-0.8478	51	IGF1,PIK3R2,PGF,PIK3R5,VEGFA,PRKAA1,RPS6KA2,RPS6KB2,EIF4B,HIF1A,RPS6KB1,TSC1,DDIT4,STRADA,RPS6KA6,RPS6,EIF4EBP1	res7
PHENYLALANINE.METABOLISM	0.7818	1	0.8106	17	PAH,ALDH3A1,ALDH3B2,DDC,HPD,MAOA	res5
SPHINGOLIPID.METABOLISM	0.7824	1	-0.8351	36	ENPP7,ASAH1,UGCG,SGMS1,GAL3ST1,SGMS2,SGPP2,SPTLC2,SMPD3,B4GALT6,DEGS1,SPHK2,NEU4	res3
VALINE.LEUCINE.AND.ISOLEUCINE.DEGRADATION	0.7831	1	-0.8393	43	AOX1,ACADS,MCEE,ALDH9A1,BCKDHA,HADHB,BCKDHB,ALDH6A1,ALDH1B1,OXCT2,HADHA,HADH,DBT,PCCB,ACAA1,MCCC1,EHHADH,IVD,ABAT	res7
SPHINGOLIPID.METABOLISM	0.7835	1	-0.8025	36	ENPP7,ACER1,NEU2,ASAH1,SPHK1,SGPP2,DEGS2,SGMS2,SMPD3,UGCG,SGMS1,SPHK2	res1
MELANOMA	0.785	1	-0.8451	71	PIK3CG,PIK3R2,FGF6,FGF1,FGF18,FGF21,FGF23,HGF,CDH1,FGF7,CDKN2A,PDGFRB,PDGFRA,CDKN1A,FGF10,FGF3,EGF,FGF17,CCND1,CDK6,IGF1	res4
BLADDER.CANCER	0.7872	1	0.825	40	MMP1,VEGFA,DAPK2,MMP2,MYC,E2F1,CCND1,MAP2K1,CDKN2A,TP53,E2F2	res3
VASCULAR.SMOOTH.MUSCLE.CONTRACTION	0.7875	1	0.9094	112	PLA2G2F,PLA2G2D,AGTR1,PLA2G2A,ADCY4,AVPR1A,PLA2G3,CYP4A22,PRKCQ,PTGIR,MAP2K1,MYLK,PLA2G4A,ADRA1B,KCNMB3,ADRA1D,MYL6,PRKCD,PLA2G1B	res1
HOMOLOGOUS.RECOMBINATION	0.7889	1	-0.8104	26	RPA4	res7
BASAL.CELL.CARCINOMA	0.7927	1	-0.8208	55	GLI1,WNT16,HHIP,WNT9B,WNT2B,PTCH2,WNT10B,PTCH1,WNT3A,WNT4,WNT8A,FZD9,FZD7,AXIN2,WNT10A,STK36,WNT7A,WNT1,LEF1,APC,WNT6,BMP4,FZD4,APC2	res1
STEROID.HORMONE.BIOSYNTHESIS	0.7939	1	-0.8351	45	UGT2A3,CYP11B1,CYP11B2,HSD17B3,SULT1E1,UGT2B4,UGT1A6,CYP7A1,SULT2B1,CYP3A4,CYP1B1	res3
NEUROACTIVE.LIGAND.RECEPTOR.INTERACTION	0.7939	1	-0.8946	266	PRSS1,FPR3,GABRA6,MC3R,RXFP2,TSHR,P2RY14,GZMA,C3AR1,PTGDR,P2RY13,SSTR4,LHCGR,GCGR,LEP,SSTR5,HTR4,P2RY8,P2RX2,GLP2R,P2RY4,NPBWR2,PRSS3,DRD5,CALCR,GRM5,PTGER4,GABRB2,PRL,NPFFR1,CHRND,CGA,FPR1,TAAR6,GRIN3A,S1PR5,GRIN2B,GALR1,GABRA1,CHRM1,F2,NMUR1,CHRNB3,PTH2R,MC5R,CHRNG,TACR1,GRM1,DRD3,CRHR1,HTR1F,GRM4,PTGFR,VIPR1,OPRM1,TACR3,TRHR,GRIA2,GALR3,LHB,P2RX5,GRIK1,TSHB,OPRL1,GRIN1,SSTR2,ADORA2A,AVPR1B,GAB…	res1
DORSO.VENTRAL.AXIS.FORMATION	0.7939	1	0.7965	24	PIWIL3,CPEB1,ETV7,MAP2K1,PIWIL1,NOTCH4,PIWIL4,PIWIL2,FMN2,NOTCH2,ETV6	res2
MELANOMA	0.7941	1	0.8538	71	PIK3R5,FGF6,PIK3R2,FGF18,FGF5,HGF,MET,PIK3CG,FGFR1,FGF23,FGF19,FGF3,MAP2K1,FGF1,CCND1,E2F1,CDKN1A,FGF12,PIK3R1,PDGFC,TP53	res2
ARRHYTHMOGENIC.RIGHT.VENTRICULAR.CARDIOMYOPATHY.ARVC	0.7956	1	-0.8488	73	ACTN3,ITGA11,CACNA1S,LEF1,DES,CACNG1,CACNG5,RYR2,DSP,GJA1,CACNA2D4,ITGB7,CACNG6,ITGA8,CACNA1D,SLC8A1,CACNA1C,CACNA2D2,CTNNA2,ITGB6,ITGA2,ITGA10,CACNG8	res3
GLYCINE.SERINE.AND.THREONINE.METABOLISM	0.7967	1	-0.7926	31	AGXT2,AGXT,DAO,GNMT,BHMT,AOC2,AOC3,AMT,CHDH,MAOA,GLYCTK,ALAS2	res1
NON.SMALL.CELL.LUNG.CANCER	0.7972	1	-0.8489	54	CDKN2A,PIK3R2,EGFR,PIK3R5,RARB,FHIT,CDK6	res7
MISMATCH.REPAIR	0.7988	1	-0.7906	23	RPA4,POLD4	res5
CELL.ADHESION.MOLECULES.CAMS	0.8003	1	0.8559	124	CDH5,CD86,PDCD1LG2,SELP,PDCD1,CD40,CLDN16,SELE,CD274,HLA-G,CD34,CD22,CTLA4,HLA-DQB1,ITGAL,CLDN9,CD226,CLDN3,HLA-DRB1,HLA-DMB,HLA-DPA1,SELPLG,SDC2,CLDN11,CLDN20,HLA-B,SDC4,ICAM2,CLDN4,HLA-DPB1,HLA-A,SELL,CD99,HLA-DRA,PTPRC	res2
TYPE.II.DIABETES.MELLITUS	0.8006	1	0.8185	47	PKLR,IRS4,MAFA,HK3,GCK,PDX1,PIK3CG,CACNA1E,CACNA1A,CACNA1C,CACNA1D,CACNA1B,PIK3CB,MAPK9,PIK3CD,PRKCZ	res7
VALINE.LEUCINE.AND.ISOLEUCINE.DEGRADATION	0.8006	1	0.8384	43	HMGCS2,AOX1,MCCC2,ACAA2,ALDH6A1,EHHADH,ACAD8,ALDH7A1,PCCA,ECHS1,HIBADH,ACADSB,ALDH3A2,HSD17B10,PCCB,ACADM,MCEE,BCAT1,ALDH1B1,DLD,HADHA,OXCT1,HMGCS1,DBT,HMGCL,ALDH2,BCKDHB,HADH	res5
GRAFT.VERSUS.HOST.DISEASE	0.8011	1	-0.8283	36	PRF1,HLA-DQA2,CD80,CD28,IFNG,IL2	res2
VEGF.SIGNALING.PATHWAY	0.8011	1	0.8648	76	PLA2G4E,PLA2G2E,PLA2G2A,PLA2G5,PLA2G2F,PLA2G2D,PLA2G2C,SH2D2A,PLA2G1B,PLA2G12B,PLA2G10	res4
HOMOLOGOUS.RECOMBINATION	0.8024	1	-0.7959	26	EME1,POLD4,RAD51,POLD1,XRCC3,TOP3B,BRCA2,RAD51B,RAD52,RPA3,RPA4,SSBP1,POLD2,RAD51C,RPA2,BLM,XRCC2,POLD3	res4
ABC.TRANSPORTERS	0.8028	1	-0.833	43	ABCA8,ABCA13,ABCB11,TAP1,ABCB1,ABCC9,ABCB4,ABCC11,ABCB6	res7
TERPENOID.BACKBONE.BIOSYNTHESIS	0.806	1	-0.7687	15	IDI2	res5
VASOPRESSIN.REGULATED.WATER.REABSORPTION	0.8075	1	0.825	44	AVP,CREB3L3,AVPR2,AQP3,CREB3L1,CREB5,PRKACG,DCTN6,ARHGDIA,DCTN2,STX4,GNAS,DYNC2H1,ARHGDIB,PRKX,ADCY6	res2
NUCLEOTIDE.EXCISION.REPAIR	0.8083	1	-0.8106	44	RPA4,GTF2H4,POLD4	res5
GLYCOLYSIS.GLUCONEOGENESIS	0.8095	1	-0.8415	61	LDHC,G6PC2,PDHA2,G6PC,ALDH3B2,ADH1A,ACSS1,ALDH3A1,GCK	res3
ASTHMA	0.8096	1	0.7937	26	HLA-DQA1,RNASE3,IL13,HLA-DRB5,HLA-DMB	res7
CELL.CYCLE	0.8097	1	-0.8902	123	CDKN2A,CDKN2B,TGFB1,GADD45B,CDK6,GADD45G,CDC25C,CDC25B,SMAD3,RBL1,CDKN2C,CCNB2,CDKN1C,MAD2L1,PLK1,CCNH,BUB1,CDC14A,HDAC1,CDK1,PTTG1,TTK,CCND2,CCNB1,ESPL1,CDC7,CDC20,BUB1B,CDKN1B,RB1,ANAPC10,CDC26,ZBTB17,MYC,TP53,CCNA2,DBF4,CDKN1A,TFDP2,HDAC2,STAG2,RBL2,GSK3B,ORC6,ORC1,TGFB3,WEE2,ANAPC13,CCND3,E2F3,SMC1A,CDC27,CHEK2,MCM7,CDC14B,SMC3,BUB3	res7
RNA.DEGRADATION	0.8104	1	-0.8465	55	PNPT1,EXOSC5,EXOSC7,PAPOLG,LSM2,WDR61,HSPD1,EDC4,EXOSC2,CNOT6L,LSM5,DCP1B,LSM1,CNOT2,CNOT4,DIS3,ENO1,PAPOLA,CNOT7,CNOT3,EXOSC9,PAPOLB,EXOSC10,CNOT10,EXOSC4,DDX6,CNOT1,TTC37,EXOSC3,C1DP2,C1DP3,EDC3,MPHOSPH6,CNOT8,SKIV2L,PATL1,XRN2,LSM4,XRN1,CNOT6,EXOSC8,PARN,HSPA9,EXOSC1,DCPS,EXOSC6,LSM7,ENO3,DCP2,C1D,LSM3,DCP1A,ENO2,ZCCHC7,LSM6	res2
HEDGEHOG.SIGNALING.PATHWAY	0.8122	1	-0.8051	56	GLI1,WNT16,HHIP,WNT9B,WNT2B,PTCH2,BMP8B,LRP2,WNT10B,PTCH1,WNT3A,WNT4,WNT8A,WNT10A,STK36,WNT7A,WNT1,BMP6,BMP5,BMP8A,WNT6,BMP4	res1
PEROXISOME	0.8123	1	-0.8436	78	HAO1,HAO2,AGXT	res3
TGF.BETA.SIGNALING.PATHWAY	0.813	1	-0.834	85	PITX2,BMP5,TGFBR2,ACVRL1,DCN,COMP,BMP4	res5
ABC.TRANSPORTERS	0.8137	1	-0.8096	43	ABCA8,ABCG8,ABCA13,ABCA6,ABCA4,ABCC3,ABCA10,ABCA9,ABCC11,ABCG2,ABCC8,ABCB1,ABCG5,ABCC6	res4
NATURAL.KILLER.CELL.MEDIATED.CYTOTOXICITY	0.8146	1	-0.8523	126	KLRC1,FCER1G,TNFSF10,PIK3CG,FCGR3B,NFATC2,IFNA7,FAS,PPP3R2,PIK3R2,TNFRSF10C,LAT,IFNA21,RAET1E	res5
GLIOMA	0.8147	1	0.8441	65	SHC4,PIK3CG,SHC3,CALML3,CALML5,PIK3R2,SHC2,E2F1,CCND1,MAP2K1,PRKCA,CDKN2A,CDK6,TP53,PIK3R1,E2F2	res3
SMALL.CELL.LUNG.CANCER	0.8151	1	-0.8316	84	PIK3CG,LAMA4,PIK3R2,LAMC3,PTGS2,LAMB4,COL4A1,FN1,LAMC1,LAMA1,LAMB1,ITGA2B,LAMB2,RARB,LAMA3,COL4A2,BIRC3,CDK6,MYC	res5
DRUG.METABOLISM.CYTOCHROME.P450	0.8199	1	0.8413	60	UGT2B28,CYP2C18,FMO3,CYP2C19,ADH1C,ADH4	res3
INSULIN.SIGNALING.PATHWAY	0.8207	1	0.8431	137	PRKAG3,G6PC,PCK1,CALML6,G6PC2,FBP1,INS,PIK3R5,PKLR,FBP2	res6
PEROXISOME	0.8226	1	-0.8326	78	HAO2,AGXT,ACOX2,XDH,DAO,PEX11G,MVK,PHYH,CROT,ACSL5,HMGCL,NUDT19,FAR2,EPHX2,SOD2,IDH2,PRDX5,MPV17,ECI2,PEX6,GSTK1	res4
HEDGEHOG.SIGNALING.PATHWAY	0.8228	1	-0.8202	56	WNT9B,BMP5,WNT3A,WNT11,HHIP,WNT6,WNT3,BMP4,WNT2B,SHH,BMP8B,WNT2,DHH,PRKACG,LRP2,PTCH2,PTCH1,SMO	res4
CALCIUM.SIGNALING.PATHWAY	0.8236	1	-0.8538	177	SLC25A31,PPP3R2,PLCZ1,LHCGR,CACNA1S,HTR4,P2RX2,EGFR,CALML6,DRD5,GRM5,RYR2,CHRM1,CACNA1F,CACNA1I,TACR1,GRM1,PRKCB,CACNA1E,ATP2B2,CACNA1D,PTGFR,PDGFRB,TACR3,PRKCG,CAMK2A,TRHR,P2RX5,GRIN1,PLCB2,PHKG1,ADORA2A,SLC8A1,AVPR1B,CACNA1A,CACNA1C,CACNA1G,ATP2B3,ADCY1,MYLK2,PDE1B,CACNA1B,HRH2,CAMK2B,PPP3CA,CCKBR,GNAL,ERBB4,NOS1,RYR1,RYR3,SLC8A3,CAMK2G,SLC8A2,HTR2A,ADCY2,SPHK1,ITPR1,TBXA2R,ADCY9,CHRNA7,PLCG2,P…	res1
NOTCH.SIGNALING.PATHWAY	0.8253	1	0.8389	46	DTX3L,DLL3,HES1,DLL1,MAML2,DTX4,MFNG,HDAC1,NOTCH4,PSENEN,ADAM17,NOTCH1,NOTCH2,KAT2B,NCSTN,PSEN1,SNW1,CIR1,DTX2,RBPJ,APH1A,HDAC2,DVL3,MAML3,NUMB	res1
PHOSPHATIDYLINOSITOL.SIGNALING.SYSTEM	0.8254	1	0.8372	76	PIK3R5,PIK3R2,PIK3C2G,CALML6,PIK3CG,ITPKA,INPP5J,ITPKB,PRKCA,PIK3R1,PIP5K1B,PLCD1,CALM1,INPP4B,ITPR1,INPP5B,ITPR3,PLCD3,INPP1,DGKA,SYNJ2	res2
HISTIDINE.METABOLISM	0.8266	1	-0.7816	28	ASPA,AOC1,ALDH1A3	res5
COLORECTAL.CANCER	0.8286	1	-0.8667	62	TGFBR2,LEF1,TCF7L2,PIK3CG,CCND1,TP53,TGFB1,BIRC5,TCF7L1,PIK3R2,TCF7,MSH3,RHOA,MAP2K1,BAX,TGFBR1	res6
GLYCOLYSIS.GLUCONEOGENESIS	0.8299	1	-0.8487	61	ALDH1A3,ALDH3A1,PDHA2,PGK2,ACSS1,ADH1A,LDHAL6B,ADH4	res7
FC.EPSILON.RI.SIGNALING.PATHWAY	0.8324	1	0.8487	79	PLA2G4E,PLA2G2E,PLA2G2A,PLA2G5,PLA2G2F,PLA2G2D,CSF2,PLA2G2C,IL4	res4
TYROSINE.METABOLISM	0.833	1	0.8018	40	ADH1C,ADH4,TAT,TYRP1,ADH6,DCT,MAOB,HGD,HPD,GSTZ1,DBH,ADH1B,HEMK1,AOC3	res3
LINOLEIC.ACID.METABOLISM	0.836	1	-0.7956	28	CYP1A2,CYP2C9,PLA2G12B,CYP2J2	res3
OOCYTE.MEIOSIS	0.8375	1	0.9023	110	CHP2,ADCY4,PGR,MOS,CPEB1,PPP2R5B,MAP2K1,FBXO43,CDK1,MAD2L1,CDC25C,BUB1,CDK2,CCNE1,CHP1,PTTG1,AURKA,FBXO5,PPP2R1B,CCNB2,PLK1,SLK,CCNB1,ITPR3,CALM1,PRKACG,ESPL1,CCNE2,PPP2CB,MAD2L2,YWHAH,CDC20	res1
LONG.TERM.DEPRESSION	0.8378	1	0.8339	68	PLA2G2D,PLA2G2F,PLA2G4E,PLA2G5,PPP1R17,LYN,GRID2,PLCB1,PLCB4,NOS1,PLA2G10,PLA2G3,GNAS,PPP2R1A,CRHR1,GNA12,HRAS,MAPK1,GRM5,GNA13,MAP2K2,PPP2CA,PLCB3,NRAS,GNAI2,MAP2K1,PPP2CB,KRAS,GNAI3,GNAI1,PRKG2,CRH,GNAQ	res5
FC.EPSILON.RI.SIGNALING.PATHWAY	0.8378	1	-0.8298	79	LCP2,PLA2G12B,SYK,FCER1A,PIK3R5,TNF,MS4A2,IL3,PLA2G5,RAC2,PRKCB	res3
GLYCOSYLPHOSPHATIDYLINOSITOL.GPI.ANCHOR.BIOSYNTHESIS	0.8385	1	-0.7953	24	PIGT,PIGS,PIGV,PIGO,PIGA,PIGN,PIGB,PIGU,PIGK,GPAA1,PIGC,DPM2,PIGW,PIGQ,PIGH,PIGM,PIGX,PGAP1,PIGG,GPLD1,PIGP,PIGF,PIGL,PIGZ	res6
RIBOFLAVIN.METABOLISM	0.8406	1	0.7529	14	ACP5,ENPP3,MTMR7	res6
NATURAL.KILLER.CELL.MEDIATED.CYTOTOXICITY	0.8415	1	-0.8954	126	CHP2,NFATC2,LCP2,SH2D1B,PLCG2,SYK,KLRK1,IFNB1,PRF1,IFNA17,TYROBP,FCGR3B,IFNA6,CD48,NCR3,FAS,KLRC2,ICAM1,LCK,PIK3CG,NFATC1,HCST,SHC1,NFATC4,ULBP3,FCER1G	res6
AMYOTROPHIC.LATERAL.SCLEROSIS.ALS	0.8419	1	-0.8136	53	TNFRSF1B,NEFH,PPP3R2,PRPH,TNFRSF1A	res4
AUTOIMMUNE.THYROID.DISEASE	0.845	1	0.789	47	HLA-G,TSHR,IFNA16,IFNA8,CD86,IFNA7,HLA-DMB,CGA,CTLA4	res6
OTHER.GLYCAN.DEGRADATION	0.8452	1	-0.7697	16	NEU4,AGA,HEXA,GBA,NEU1	res7
MELANOGENESIS	0.8464	1	-0.8693	101	WNT2,FZD10,WNT6,ADCY4,WNT9B,EDNRB,WNT1,WNT8A,TYRP1,LEF1,MITF,EDN1,WNT11,CREB3L4,TCF7L2,CREB3L2,WNT2B,WNT3A,WNT10A,FZD8,WNT7A,CALML6,WNT3,DCT	res7
APOPTOSIS	0.8473	1	-0.8779	86	CHP2,TRADD,IL1R1,FAS,MYD88,NTRK1,TNFRSF1A,PIK3CG,BIRC3,IL1A,TP53,IRAK3,IRAK4,CASP8,TNFRSF10C,CASP6,IRAK1,PIK3R2,NFKBIA,TNFRSF10B,CAPN2,CASP7	res6
PORPHYRIN.AND.CHLOROPHYLL.METABOLISM	0.8479	1	-0.7666	30	UGT2B28,ALAS2,UGT2B15,CP,HMOX1	res5
ACUTE.MYELOID.LEUKEMIA	0.8483	1	0.87	57	PIK3R5,CEBPA,MAP2K1,CCND1,MYC,PIK3R1,TCF7L1,AKT3,TCF7L2,NFKB1,RARA,SOS2,ZBTB16,NRAS,PPARD,RELA,BAD,EIF4EBP1,PIK3CA,KRAS,PML	res1
AXON.GUIDANCE	0.85	1	-0.8836	127	SEMA3G,CHP2,NFATC2	res6
RNA.DEGRADATION	0.8516	1	0.7931	55	C1DP2,ENO2,ENO3,LSM4,DCPS,ENO1,EXOSC1,EXOSC7,PNPT1,LSM7,EXOSC5,CNOT10	res7
FC.EPSILON.RI.SIGNALING.PATHWAY	0.8534	1	0.8662	79	PLA2G2F,PLA2G2D,PLA2G2A,PIK3R5,PLA2G3,LCP2,MAP2K1,PLA2G4A,LYN,PRKCD,PLA2G1B,FYN,PIK3R1	res1
SYSTEMIC.LUPUS.ERYTHEMATOSUS	0.8564	1	-0.8417	53	CD28,CD80,FCGR2A,C9,FCGR3B,C1QC,C8B,C7,TRIM21,HLA-DMA,C1R	res6
NOD.LIKE.RECEPTOR.SIGNALING.PATHWAY	0.8568	1	0.8246	57	CXCL1,CASP1,MEFV,CCL2,IL1B,TNFAIP3,PYCARD,CARD6,NOD1	res3
TYROSINE.METABOLISM	0.8571	1	-0.8078	40	ALDH1A3,ALDH3A1,ADH1A,DBH,ADH4,TYRP1,AOX1,ALDH3B1,PNMT,MIF,DCT,AOC3	res7
ANTIGEN.PROCESSING.AND.PRESENTATION	0.8571	1	0.8383	74	HLA-F,IFI30,KLRC2,CD4,HLA-DRB1,IFNA17,IFNA6,HLA-DQB1,HLA-A,HLA-DPB1,HLA-DRA,B2M,LTA,KLRC4,HSPA2,HLA-B,HLA-E,TAP1,RFXANK	res1
VASOPRESSIN.REGULATED.WATER.REABSORPTION	0.8571	1	0.8295	44	CREB5,AQP3,DCTN6,CREB3L1,CREB3L4,AVPR2,AVP,ARHGDIB,DCTN2,PRKACG,RAB5A,ARHGDIA,GNAS,PRKX,RAB5B,RAB11B,DYNC1LI1,DYNC2LI1	res1
GLIOMA	0.8602	1	-0.8002	65	PIK3CG,PIK3R2,CDKN2A,PDGFRA	res5
DRUG.METABOLISM.CYTOCHROME.P450	0.8611	1	-0.8069	60	CYP2C18,FMO2,CYP2C19,FMO3,ALDH1A3,FMO1,CYP3A43,ADH1A,UGT2B15,UGT2A3	res4
NICOTINATE.AND.NICOTINAMIDE.METABOLISM	0.8615	1	-0.7832	24	AOX1,CD38,QPRT,ENPP1,NMNAT3,NUDT12,PNP	res6
PROPANOATE.METABOLISM	0.8626	1	0.8026	32	LDHAL6B,SUCLG2,ACSS2,ACAT2,SUCLG1,MCEE,LDHA,SUCLG2P2,ACSS3,ALDH6A1,EHHADH,ACADM,ALDH9A1,ALDH7A1,PCCA,HADHA,ALDH1B1	res1
EPITHELIAL.CELL.SIGNALING.IN.HELICOBACTER.PYLORI.INFECTION	0.8637	1	0.7975	67	ATP6V1G3,CXCR1,ATP6V0D2,ATP6V0A4	res6
ADHERENS.JUNCTION	0.864	1	-0.8055	68	TGFBR2,CDH1,RAC2,EGFR,PTPN6,ACTN3,LMO7,SNAI2,PTPRB,SNAI1,TCF7L2,ACTN2	res5
STARCH.AND.SUCROSE.METABOLISM	0.8654	1	0.8017	42	G6PC2,AMY1A,UGT2A3,G6PC,UGT2B10,UGT1A6,AMY2A,HK3	res5
CITRATE.CYCLE.TCA.CYCLE	0.8666	1	0.78	31	PCK2,PDHA2,SUCLG2P2,IDH1,OGDHL,SUCLG1,IDH2,DLST,ACLY,ACO1,ACO2	res2
GLYCOLYSIS.GLUCONEOGENESIS	0.8667	1	0.8607	61	ADH4,ALDH3A1,LDHAL6B,PGK2,ADH7,ALDH1A3,PCK2,ACSS2,LDHA,GALM,HK2,ADH5,ALDOC,PGM2,ALDH9A1,ALDH7A1	res1
GLYCOSPHINGOLIPID.BIOSYNTHESIS.LACTO.AND.NEOLACTO.SERIES	0.8683	1	0.7703	25	ABO,FUT3,B3GALT2,ST3GAL4,ST3GAL6,FUT9,B3GNT2,FUT1,B3GALT1,B3GNT5,B3GNT4,B4GALT2,B4GALT3,B4GALT4,GCNT2	res4
ERBB.SIGNALING.PATHWAY	0.8704	1	-0.7977	86	ERBB3,PIK3CG,PIK3R2	res5
SNARE.INTERACTIONS.IN.VESICULAR.TRANSPORT	0.8739	1	-0.7835	38	STX11,STX19,STX1A,VAMP5,STX7,STX1B,VAMP4,TSNARE1,GOSR2,STX3,VTI1B,VAMP2,SNAP47	res3
RIBOFLAVIN.METABOLISM	0.8759	1	0.7162	14	ACP5,TYR,RFK,MTMR6	res4
ANTIGEN.PROCESSING.AND.PRESENTATION	0.8764	1	0.827	74	HLA-G,IFNA10,IFI30,KLRC4,HLA-DQA1,KLRD1,KLRC1	res3
STEROID.BIOSYNTHESIS	0.8766	1	-0.7192	17	LIPA,CYP27B1	res5
CARDIAC.MUSCLE.CONTRACTION	0.8795	1	0.7983	75	CACNA1F,TNNC1,TNNT2,CACNA2D4,COX7B2,TNNI3,CACNA2D1,COX6A2,CACNA1S,FXYD2,CACNB2,MYH7,CACNG2,COX7A1,CACNA1C,CACNA1D,MYH6	res7
REGULATION.OF.ACTIN.CYTOSKELETON	0.8797	1	0.8537	210	ITGB5,BDKRB1,PIK3R5,BDKRB2,FGF6,PFN3,ITGAD,PIK3R2,FGF18,FGF5,SCIN,MYLPF,VAV1,MOS,INS,PIK3CG,ITGAL,FGFR1,GSN,GNG12,FGF23,CHRM5,FGF19,MYLK,FGF3,MYLK3,RAC2,MAP2K1,FGF1,RRAS,TMSB4XP8,ARPC1B,MYL12A,FGF12,TMSB4X,PAK3,PIK3R1,TIAM2,PDGFC,PIP5K1B,IQGAP3,PAK1,ACTN1	res2
GLYCOSAMINOGLYCAN.BIOSYNTHESIS.KERATAN.SULFATE	0.8803	1	-0.6873	14	CHST4,CHST6,B4GALT1,B3GNT7	res5
BLADDER.CANCER	0.8811	1	-0.76	40	CDH1,CDKN2A,PGF,MMP9,EGFR,THBS1,DAPK2,VEGFA,MMP2,MYC	res5
MISMATCH.REPAIR	0.8814	1	0.7465	23	EXO1,LIG1,RPA3,MLH1,RFC3,RFC4,MSH2,MSH3,RFC2,POLD3,RFC1,RPA2,RPA1,PCNA,SSBP1,RFC5,POLD1,POLD4	res2
OOCYTE.MEIOSIS	0.8819	1	-0.8248	110	MOS,PPP3R2,CALML6,SMC1B,ITPR1,ITPR3,SPDYC,AR,ITPR2,PPP2R1B,IGF1,PRKACG,SPDYA,PLK1,CPEB1,MAPK12,AURKA,CCNB2,CDC20,CDC23,CDC26,RPS6KA6,CDC25C,ADCY3,PPP1CA,CCNB1,MAD2L1,RPS6KA2,ADCY8,ESPL1,ANAPC7,PKMYT1,MAPK3,ANAPC1,CCNE1,PRKX	res4
MAPK.SIGNALING.PATHWAY	0.8824	1	0.92	266	PLA2G2F,PLA2G2D,FOS,PLA2G2A,CHP2,FGF5,FGF16,FGF8,DUSP6,JUN,NR4A1,DUSP4,DDIT3,DUSP10,PLA2G3,DUSP16,FASLG,FGFR1,JUND,MOS,NFATC2,FGF19,MAP2K1,CACNG3,DUSP8,GNG12,NFKB2,CASP3,GADD45A,GADD45G,MECOM,DUSP1,TP53,DUSP5,PLA2G4A,HSPB1,MYC,STK3,TGFBR2,ATF4,PAK1	res1
MISMATCH.REPAIR	0.8825	1	-0.7279	23	POLD4,POLD1,MLH1,RFC4,RPA3,RPA4,MSH3,EXO1,LIG1,SSBP1,POLD2,MSH2,RFC1,PCNA,RPA2	res4
DRUG.METABOLISM.CYTOCHROME.P450	0.8831	1	0.8143	60	CYP1A2,CYP2C9,GSTA2,GSTM5,UGT2A3,ALDH3A1,CYP2A13,UGT2B10,ALDH3B2,UGT1A6,ADH7,GSTA1,AOX1,FMO4,ADH4	res5
TAURINE.AND.HYPOTAURINE.METABOLISM	0.8832	1	-0.6818	10	GGT5	res4
VIRAL.MYOCARDITIS	0.8832	1	-0.8004	68	MYH13,ICAM1,CD80,PRF1,HLA-DQA2,MYH1,RAC2,MYH4,HLA-DOA,CAV1,HLA-F,HLA-DRA,CD40,ITGAL,MYH14,HLA-DMA,BID,CXADR	res3
PANTOTHENATE.AND.COA.BIOSYNTHESIS	0.8834	1	-0.6966	15	DPYS,ENPP3	res1
PROXIMAL.TUBULE.BICARBONATE.RECLAMATION	0.8844	1	-0.7013	21	PCK1	res1
GLYCOLYSIS.GLUCONEOGENESIS	0.8849	1	0.7703	61	G6PC,LDHC,PCK1,G6PC2,FBP1,ADH1C,PKLR,FBP2,ALDOB	res6
PANCREATIC.CANCER	0.8854	1	0.8066	69	PIK3CG,VEGFA,PIK3R2,PLD1,E2F1,CCND1,MAP2K1,RAD51,BRCA2,CDKN2A,CDK6,TP53,CASP9,PIK3R1,TGFB1,E2F2	res3
NON.SMALL.CELL.LUNG.CANCER	0.8924	1	0.7819	54	PIK3R5,PIK3R2,PIK3CG,MAP2K1,PRKCA,CCND1,E2F1,PIK3R1,CASP9,TP53,FOXO3,CDK6,CDKN2A,RXRG,RXRA,E2F2,BAD,RASSF1	res2
ADHERENS.JUNCTION	0.8931	1	0.8474	68	MET,CTNNA3,FGFR1,ACTG1,TGFBR2,SNAI1,ACTB,CTNNA1,FYN,YES1,WASF2,TCF7L1,PARD3,RAC1,TCF7L2,RHOA,TJP1,IQGAP1,CSNK2A2,TGFBR1,CSNK2B,WASL,ACTN4,CDC42,CTNND1,WASF3,ACTN1,CSNK2A1,ACP1,SMAD3,IGF1R,SMAD4,MAP3K7,CTNNB1	res1
MELANOGENESIS	0.8936	1	-0.8502	101	WNT3A,POMC,TYR,WNT16,WNT8A,ASIP,LEF1,WNT1,PRKCB,CAMK2A,FZD8,FZD7,WNT2B,WNT10B,PLCB2,FZD9,ADCY2,ADCY1,PRKCG,WNT7A,FZD4,MITF,ADCY5,PLCB4,WNT8B,CAMK2G,CALM3,GNAI1	res2
PATHOGENIC.ESCHERICHIA.COLI.INFECTION	0.8947	1	-0.8082	54	LY96,TLR5,KRT18,TUBA3C,TUBB1,TUBB4A	res2
LYSOSOME	0.8964	1	0.8196	120	CTSE,ATP6V0D2,CD68,CTSO,NAPSA,LAPTM5,CLN3,IGF2R,NEU1,NPC1,ATP6V0A4,SUMF1,HEXB,CTSK,CTSV,AGA,AP3B1,DNASE2,CD63,TCIRG1,GLA,CLTCL1,GM2A,SGSH,HGSNAT,AP1S2,GALC,LAPTM4B	res2
PROTEIN.EXPORT	0.8968	1	-0.7296	23	IMMP1L,HSPA5,SPCS3,SPCS2,SRPRB,SEC11C,SEC62,SEC63,SRP19,SRP9,SRP9P1,SPCS1,SEC61A2,SEC61A1,SRP14,IMMP2L,OXA1L,SEC61G,SRP68,SRP72,SEC61B,SEC11A,SRP54	res2
INOSITOL.PHOSPHATE.METABOLISM	0.8973	1	-0.7689	54	PIK3CG,MIOX	res5
ADIPOCYTOKINE.SIGNALING.PATHWAY	0.8981	1	0.78	67	PRKAG3,G6PC,PCK1,G6PC2,LEP	res6
NEUROACTIVE.LIGAND.RECEPTOR.INTERACTION	0.8994	1	0.831	266	FPR3,RXFP2,P2RY13,P2RY14,BDKRB1,GABRA6,PTGDR,GCGR,ADORA3,FPR1,TSHR,C3AR1,LHCGR,SSTR4,HTR4,S1PR5,GALR3,CHRND,LEP,PRLHR,RXFP1,HRH1,TAAR5,CHRNA2,PTH1R,CGA,MC3R,GZMA,FSHB,SSTR5,CHRM1,TRHR,OPRM1,GABRR1,GALR1,GABRG1,ADRA2B,P2RX3,NPBWR1,GABRB1,ADRA1A,PRL,GRM5,PTGER2,GABRA4,TACR2,CRHR1,AVPR2,HTR1E,GRIN2B,OPRD1,CHRM5,CRHR2,F2RL3,PTH2R,GRIN3A,CHRM2,ADORA2A,CHRNA6,GLP2R,TACR3,GABRA1,NPFFR1,ADRB1,MLNR,MTNR1A…	res6
NOD.LIKE.RECEPTOR.SIGNALING.PATHWAY	0.9	1	-0.8218	57	CXCL2,NOD2,CASP5,CARD18,CXCL1,CCL5,BIRC3,CARD6,MEFV,TRIP6	res6
CIRCADIAN.RHYTHM.MAMMAL	0.9007	1	0.6805	13	BHLHE40,BHLHE41,PER2,CSNK1E,PER1,CRY1,ARNTL	res2
O.GLYCAN.BIOSYNTHESIS	0.9023	1	-0.7366	29	B3GNT6,ST6GALNAC1	res4
GLYCEROPHOSPHOLIPID.METABOLISM	0.9031	1	-0.8302	72	PLA2G12B,PLA2G4A,PLA2G2F,PLD1,CHAT,PLA2G1B,MBOAT1,PCYT1B,PLA2G4B	res7
FATTY.ACID.METABOLISM	0.9047	1	0.7516	42	ADH1C,CYP4A22,ADH6,ALDH7A1,ACSL5,ACSL6,ADH1B,ACADVL,ACSL1,ACADSB,CPT1B,ECHS1,ACOX3,CYP4A11,ACSL3,ALDH3A2	res7
GLYCOLYSIS.GLUCONEOGENESIS	0.9055	1	0.8013	61	ADH4,G6PC,ALDH3B2,ALDH3A1,LDHAL6B,HK3,FBP2,FBP1	res4
PRION.DISEASES	0.906	1	-0.7135	34	C8A,IL1B,IL1A,C9,C6,C8B,CCL5,C8G	res1
NEUROACTIVE.LIGAND.RECEPTOR.INTERACTION	0.9064	1	-0.8609	266	CHRNB3,TBXA2R,C3AR1,LEP,RXFP2,P2RY2,HTR5A,GZMA,PTGDR,PRSS1,CYSLTR1,LPAR3,P2RX7,HTR2B,PTGER4,P2RY6,HTR1D,APLNR,CYSLTR2,DRD5,KISS1R,LHCGR,PRL,TAAR6,GHSR,P2RY13,GLRA1,NMUR1,CHRNA6,NPBWR2,TSHB,CALCRL,MTNR1A,P2RY8,P2RY4,LPAR6,HTR1A,MLNR,PRSS3,GRPR,NPFFR1,CHRNG,GIPR,P2RY14,ADRB2,SSTR5,EDNRA,HTR1F,TRPV1,GPR50,F2RL1,CHRNA9,SSTR4,GABRE,LPAR1,GABRP,P2RX2	res4
STARCH.AND.SUCROSE.METABOLISM	0.9064	1	-0.7883	42	UGT2B7,GBA3,UGT2B11,PYGL,AMY1A,GYS2,UGT2B28,AMY1B,ENPP1	res6
GLYCOSYLPHOSPHATIDYLINOSITOL.GPI.ANCHOR.BIOSYNTHESIS	0.9066	1	0.7407	24	PIGV,PIGB,DPM2,PIGN,PIGU,PIGO,PGAP1,PIGP,PIGA,PIGT,PIGX,PIGC,PIGM	res1
FATTY.ACID.METABOLISM	0.9071	1	0.7746	42	CYP4A22,ADH7,ADH4,CPT2,ACAA2,ECI1,EHHADH,ALDH7A1,ECHS1,ACADSB,ALDH3A2,ACADL,ADH5,ACSL1,ACADM,ALDH1B1	res5
EPITHELIAL.CELL.SIGNALING.IN.HELICOBACTER.PYLORI.INFECTION	0.9071	1	0.7951	67	CXCL1,MET,JUN,CXCR2,PTPRZ1,NOD1,CASP3,LYN,ATP6V1E2,ATP6V0A4,ATP6V1B1,HBEGF,MAP3K14,PAK1	res3
UBIQUITIN.MEDIATED.PROTEOLYSIS	0.9087	1	0.8638	130	CBLC,UBE2E2,UBE2E3,UBE2NL,UBE2L6,CBLB,KLHL13,UBE2E1,SKP1,AIRE,ERCC8,UBE2N,RNF7,ANAPC11,UBE2D2,UBE2Z,TRIM37,SOCS1,UBE2D1,SIAH1,UBE2S,SAE1,WWP1,PRPF19,VHL,UBE2L3,PIAS1,SKP2,CDC34,UBE2M,UBE2B,UBE2D4,UBA2,DET1,STUB1,MID1,SOCS3,CUL2,UBE2A,UBE2R2,FBXW11,CDC20,UBE2G1,UBE2I,UBE2QL1,WWP2,CDC26,RHOBTB2,UBE2Q1,UBE2F,KEAP1,CUL3,ITCH,XIAP,RCHY1,UBE2J1,TRIM32,PIAS4,TRAF6,FZR1,UBA3,UBE2Q2,UBE2H,CUL1,KLHL9,BIRC2…	res5
NICOTINATE.AND.NICOTINAMIDE.METABOLISM	0.9091	1	-0.7243	24	ENPP3,AOX1,NT5C1B,NT5C1A,NADK,QPRT	res3
OTHER.GLYCAN.DEGRADATION	0.9094	1	0.6938	16	HEXB,AGA,NEU1,GLB1,FUCA2,NEU4,GBA,MANBA	res1
AMINOACYL.TRNA.BIOSYNTHESIS	0.9096	1	-0.7324	22	MARS2,PARS2,VARS2,MTFMT,FARSB,EARS2,CARS2,WARS2,HARS2,FARSA,RARS2,IARS2	res2
HEMATOPOIETIC.CELL.LINEAGE	0.9118	1	-0.7651	81	IL1R1,CSF3,CD3G,TPO,IL1B,FCER2,CD1D,IL1A,CD5,CD1E,IL1R2,CD1A,GP5,IL3RA,IL7,ITGA2B,IL6R	res1
COLORECTAL.CANCER	0.9141	1	-0.8006	62	TGFBR2,PIK3R2,TGFB1,LEF1,TCF7L2,PIK3R5	res7
BASE.EXCISION.REPAIR	0.9161	1	0.7464	34	PARP3,POLE2,PARP2,LIG1,PARP4,PARP1,OGG1,NEIL3,APEX2,FEN1,HMGB1P1,LIG3,POLL,POLD3,POLE,XRCC1,PCNA	res2
PPAR.SIGNALING.PATHWAY	0.9164	1	0.8001	67	CYP4A22,ADIPOQ,MMP1,FABP2,FABP1,HMGCS2,SLC27A2,APOA5,PLIN1,AQP7,RXRG,SLC27A5,SCD5	res5
RNA.DEGRADATION	0.9164	1	0.7908	55	PAPOLB,DDX6,CNOT6L,LSM1,CNOT8,WDR61,PAPOLG,CNOT4,DCP2,XRN1,LSM5,DCP1A,EXOSC9,CNOT10,EXOSC6,PAPOLA,EDC3,CNOT6,LSM2,EXOSC3,DIS3,CNOT1,LSM3,CNOT2,PATL1,TTC37,ENO2,PARN,CNOT7,C1DP3,C1DP2,MPHOSPH6,ZCCHC7,DCP1B,XRN2,EXOSC5,C1D,EDC4,EXOSC2,EXOSC10,EXOSC7,HSPA9,LSM7,DCPS,HSPD1,LSM4,EXOSC1,CNOT3,EXOSC8,SKIV2L,LSM6,PNPT1,ENO3,ENO1,EXOSC4	res4
AMINOACYL.TRNA.BIOSYNTHESIS	0.9182	1	0.7305	22	DARS2,LARS2,RARS2,WARS2,FARS2,SEPSECS,NARS2,YARS2,IARS2,PARS2,AARS2,TARS2,PSTK,FARSB,HARS2,EARS2,FARSA,CARS2,MTFMT,MARS2,SARS2,VARS2	res1
DILATED.CARDIOMYOPATHY	0.9199	1	-0.7873	88	ITGA11,ITGA1,SGCA,MYBPC3,CACNG6,TNNT2,ITGA10,CACNA1S,TPM2,ITGA9,CACNG1,ACTC1,TGFB1,ITGB7,ITGB4,IGF1,ITGA4,PRKACG,LAMA2	res4
GLIOMA	0.9209	1	0.8368	65	SHC4,SHC3,PIK3R5,MAP2K1,SHC2,CCND1,TP53,E2F1,CDK6,E2F3,PIK3R1,E2F2,AKT3,RB1,CALM1,PRKCA,CDKN1A	res1
GLYCOSAMINOGLYCAN.BIOSYNTHESIS.KERATAN.SULFATE	0.9211	1	-0.6553	14	CHST6,B4GALT1	res4
NITROGEN.METABOLISM	0.9212	1	-0.7121	23	CA7,CA4	res3
STARCH.AND.SUCROSE.METABOLISM	0.9216	1	-0.761	42	UGT2B4,AMY1B,UGT2B7,GYS2,AMY2A,HK3,MGAM,GCK,SI	res2
HOMOLOGOUS.RECOMBINATION	0.9217	1	-0.6981	26	RPA4,POLD4,RAD52,XRCC2,TOP3B,EME1,XRCC3,MUS81,BRCA2	res5
NOD.LIKE.RECEPTOR.SIGNALING.PATHWAY	0.9231	1	-0.7937	57	CXCL2,IL18,PYDC1,CASP5,CARD18,BIRC3,CASP8,CCL5	res7
GLYCOSPHINGOLIPID.BIOSYNTHESIS.LACTO.AND.NEOLACTO.SERIES	0.9235	1	0.6948	25	B3GNT3,FUT6,FUT1,FUT2	res7
HYPERTROPHIC.CARDIOMYOPATHY.HCM	0.9237	1	-0.8344	80	SGCA,MYBPC3,ITGA11,ITGA1,CACNG6,ITGB6,ITGA4,TNNT2,ACTC1,LAMA2,ITGB4,ITGA9,ITGA5,ITGA2,TPM2,IGF1	res6
N.GLYCAN.BIOSYNTHESIS	0.9247	1	0.775	45	MGAT2,MGAT5B,ALG14,MGAT5,MAN1C1,ALG3,B4GALT2,B4GALT3,MGAT3,ALG10,STT3B,DPM1,MGAT4A,ALG13,DAD1	res4
SYSTEMIC.LUPUS.ERYTHEMATOSUS	0.9258	1	0.7515	53	ELANE,HLA-DQA1,C8B,C8A,HLA-DRB5,FCGR2C,C9,HLA-DMB,CD86,C3,CD28,HLA-DPA1	res7
COMPLEMENT.AND.COAGULATION.CASCADES	0.9262	1	0.759	64	F13A1,C3AR1,BDKRB1,BDKRB2,PLAT,A2M,SERPINC1,F13B,FGB,C1QA,F5,KLKB1,PLG	res2
OOCYTE.MEIOSIS	0.9265	1	0.8223	110	MOS,SPDYC,ADCY4,CALML3,CALML5,CPEB1,PPP2R5B,SMC1B,PGR,CCNE1,ITPR3,MAP2K1,CCNE2,PRKACG,CDC25C,PPP2R1B,CDK1,SPDYA,MAD2L1,CALM1,BUB1,FBXO5,CDK2,PKMYT1,SLK,CHP1,IGF1R,ADCY8,YWHAH,MAPK12,AURKA,ADCY7,ESPL1,MAD2L2,PPP2R5A,CCNB2,PPP1CA,ADCY6,SMC1A,PTTG1,PPP2CB,ADCY3	res3
CELL.CYCLE	0.9274	1	-0.8083	123	GADD45B,SMC1B,CDKN2A,WEE2,CDKN1A,TGFB1,CDC25B,CCND1,MYC,CDK6,CCNB3,PLK1,CCNB2,CDC25A,HDAC1,CDC20,CDC23,CDC7,CHEK2,CDKN1C,CDC26,CDC25C,CDKN2B,MCM5,TP53,CDC45,DBF4,CCNB1,ORC1,CDK4,CDC6,GADD45A,MAD2L1,GADD45G,CDC14A,CCNA2,ESPL1,E2F2,CHEK1,TFDP2,ORC6,ANAPC7,PKMYT1,ANAPC1,CCNE1,MCM3,MDM2,MCM7,CDKN2C,MCM2,CDC14B,ORC3,TTK,ATR,SMC1A,SKP2,CDC16,MAD2L2,E2F4,CCNA1	res4
GLYCOSYLPHOSPHATIDYLINOSITOL.GPI.ANCHOR.BIOSYNTHESIS	0.9292	1	0.7192	24	PIGF,PIGB,DPM2,PIGO,PIGV,PGAP1,PIGP,PIGU,PIGG,PIGC,PIGA,PIGT	res3
PPAR.SIGNALING.PATHWAY	0.9296	1	-0.7697	67	CYP7A1,CYP8B1,CD36,OLR1,LPL,ME1,PCK1,CPT1A,CYP27A1,PCK2,ACOX2,PLTP,APOA1,PPARG,SLC27A6	res4
BASE.EXCISION.REPAIR	0.93	1	0.725	34	POLE2,PARP4,POLL,LIG1,POLE,NEIL3,FEN1,APEX2,PARP3,OGG1,PCNA,PARP1,POLD3,PARP2,POLD4,MUTYH,POLD1,XRCC1,POLD2	res3
LIMONENE.AND.PINENE.DEGRADATION	0.9306	1	0.6011	9	EHHADH,YOD1,ALDH3A2,HADHA,ECHS1,ALDH9A1,ALDH7A1,ALDH2,ALDH1B1	res4
PORPHYRIN.AND.CHLOROPHYLL.METABOLISM	0.9307	1	-0.7264	30	UGT2B15,UGT2A3,HMOX1,ALAS2,CP	res4
NOD.LIKE.RECEPTOR.SIGNALING.PATHWAY	0.9313	1	0.7576	57	CARD6,IL18,NLRP3,PYCARD,CCL7,CASP1,CCL2,TNFAIP3,IL1B	res2
SNARE.INTERACTIONS.IN.VESICULAR.TRANSPORT	0.9317	1	-0.7311	38	STX11,VAMP5,VAMP8,STX19,VAMP1	res5
TYPE.II.DIABETES.MELLITUS	0.9326	1	-0.752	47	PIK3CG,PIK3R2	res4
DRUG.METABOLISM.OTHER.ENZYMES	0.9327	1	-0.7534	41	UGT2A3,DPYS,CES1,UGT2B4,UGT1A6,CYP2A13,NAT1,CYP3A4	res3
GLYCEROPHOSPHOLIPID.METABOLISM	0.933	1	0.7825	72	PLA2G2A,PLA2G2D,CHAT,PLA2G2E,PLA2G2F,PLA2G3,LPCAT2,PLD1,ACHE,GPAT2,LCAT,PLA2G1B	res3
BETA.ALANINE.METABOLISM	0.9337	1	-0.7012	22	DPYS,CNDP1,AOC2,ABAT,ALDH3A2,SRM,GAD1,GAD2	res3
SNARE.INTERACTIONS.IN.VESICULAR.TRANSPORT	0.9346	1	-0.7601	38	STX11,VAMP5	res6
PRION.DISEASES	0.9351	1	-0.7438	34	C8B,CCL5,C8A	res2
VASOPRESSIN.REGULATED.WATER.REABSORPTION	0.9364	1	-0.7295	44	AQP4,AQP2,AVP,CREB3L2,CREB3L1,PRKACG	res4
PENTOSE.PHOSPHATE.PATHWAY	0.9366	1	0.6839	27	FBP1,FBP2,ALDOB	res6
CYSTEINE.AND.METHIONINE.METABOLISM	0.9374	1	-0.7264	34	LDHC	res3
OTHER.GLYCAN.DEGRADATION	0.9374	1	-0.6434	16	NEU2,HEXA,GBA,MAN2C1	res5
SULFUR.METABOLISM	0.9375	1	-0.6197	13	SULT2B1,PAPSS2,SULT1A1,SULT1A2,CHST12,SULT1A4,SULT1A3	res4
LEISHMANIA.INFECTION	0.9375	1	-0.8418	70	ITGAM,IL4,ITGA4,FCGR2A,FCGR3B,MYD88,CYBA,TLR4,HLA-DMA,IL1A,TGFB1,IRAK4,HLA-DOB,IRAK1,HLA-DOA,C3,NFKBIA,ITGB1	res6
MELANOMA	0.9386	1	0.8335	71	FGF5,FGF16,FGF8,MET,PIK3R5,FGFR1,FGF19,MAP2K1,CCND1,TP53,E2F1,CDK6,E2F3,PIK3R1,E2F2,FGF18,AKT3,RB1	res1
GLYCOSAMINOGLYCAN.BIOSYNTHESIS.HEPARAN.SULFATE	0.9392	1	0.7135	26	HS3ST3A1,NDST2,HS3ST3B1,HS3ST2,EXTL3,NDST3	res2
STEROID.HORMONE.BIOSYNTHESIS	0.9406	1	0.7181	45	AKR1C4,SULT1E1,AKR1D1,CYP11A1,UGT2B10,CYP11B1,HSD11B1,HSD11B2,CYP7A1,CYP21A2,HSD17B2,CYP17A1,CYP3A4	res7
OXIDATIVE.PHOSPHORYLATION	0.9412	1	0.8213	112	COX7B2,NDUFA7,ATP6V1G3,ATP4B,ATP6V0A4,COX7A2,ATP6V0C,ATP12A,MT-ATP8,COX17,ATP6V1G2,NDUFA1,LHPP,NDUFA3,UQCRQ,ATP6V1E2,ATP6V1A,NDUFA9,ATP6V1C1,NDUFS1,ATP4A,NDUFA5,ATP6V0B,MT-ND3,NDUFB3,COX5A,COX7B,NDUFS5,UQCRC2,ATP6V0E2,COX6B1,ATP6V1H,NDUFAB1,NDUFC1,ATP6V0A2,PPA2,NDUFB7,COX6A1,ATP6V1B2,SDHB,COX6C,NDUFA4,ATP6V1D	res4
OTHER.GLYCAN.DEGRADATION	0.9414	1	0.668	16	HEXB,GBA,NEU1,MANBA,HEXA,AGA,MAN2C1,GLB1,NEU3,MAN2B2	res3
PROTEIN.EXPORT	0.9422	1	0.7091	23	SPCS3,SPCS1,SEC63,SEC62,SEC11C,SRP9,IMMP1L,SRP9P1,SEC61A1,SEC61A2,SPCS2,SRP19,IMMP2L,SRP14,HSPA5,SEC61G,SRP54,OXA1L,SRP68,SRP72,SEC11A,SEC61B,SRPRB	res4
ALZHEIMERS.DISEASE	0.9426	1	0.7646	149	CACNA1F,COX6A2,COX4I2,CALML6,IL1B,COX8C,COX6CP3,NOS1,COX7B2,PPP3R2,RYR3,CACNA1S,COX7A1,GRIN2B,CACNA1C,CACNA1D,GRIN1,SNCA,NDUFV2,MAPT,NDUFA9,PLCB1,GRIN2D	res6
ACUTE.MYELOID.LEUKEMIA	0.943	1	0.7877	57	CEBPA,AKT3,RUNX1T1,PIK3CB,FLT3,BAD,PIK3CA,GRB2,PIK3CD,KIT,RPS6KB1,RELA,NRAS,MAPK1,BRAF	res4
LIMONENE.AND.PINENE.DEGRADATION	0.9433	1	-0.6074	9	ALDH3A2,YOD1,ECHS1,EHHADH,HADHA,ALDH2,ALDH9A1,ALDH1B1,ALDH7A1	res2
PHENYLALANINE.METABOLISM	0.9439	1	0.6592	17	ALDH1A3,TAT,PAH,MAOB,DDC,HPD	res2
LYSINE.DEGRADATION	0.9444	1	0.7378	39	PIPOX,SETD7,ACAT2,OGDHL,ALDH7A1,PLOD3,AASS,SUV39H1,TMLHE,DLST,PLOD1,PLOD2,SETDB2,SUV39H2	res3
BUTANOATE.METABOLISM	0.9465	1	0.7388	33	HMGCS2,ACSM5,ACSM3,EHHADH,ALDH7A1,ACSM1,ECHS1,ALDH3A2,ALDH1B1,HADHA,OXCT1,BDH2,HMGCS1,HMGCL,ALDH2,ALDH5A1,HADH,PDHA1,PDHB,PDHA2	res5
PROXIMAL.TUBULE.BICARBONATE.RECLAMATION	0.9466	1	-0.6579	21	ATP1A2,PCK1,PCK2,ATP1A4,SLC38A3	res4
B.CELL.RECEPTOR.SIGNALING.PATHWAY	0.9481	1	0.7886	75	FOS,PIK3CG,DAPP1,JUN,IFITM1,NFATC1,CD19,PIK3R2	res3
DNA.REPLICATION	0.9491	1	-0.7357	36	RPA4	res7
NON.SMALL.CELL.LUNG.CANCER	0.9508	1	-0.7334	54	PIK3CG,PIK3R2,CDKN2A	res5
DILATED.CARDIOMYOPATHY	0.9509	1	-0.7173	88	TNNT2,MYBPC3,CACNA1S,CACNA2D4,RYR2,CACNA1F,CACNA1D,TNNI3,ITGA2B,SGCA,SLC8A1,CACNA1C,TTN,CACNG8,ADCY1,ITGB6,ITGA11,ITGB7,IGF1,CACNG1,ITGA10,CACNA2D2,ADCY5,TPM1,ADCY2,DES,ITGA3,CACNB4,ADCY9,CACNB2	res1
PRION.DISEASES	0.9517	1	-0.7102	34	C1QC,CCL5,C8A,C1QA,IL6,C6,C9	res3
STEROID.HORMONE.BIOSYNTHESIS	0.9522	1	-0.6861	45	CYP7A1,CYP3A4,HSD17B2,AKR1D1,UGT2B4,HSD3B2,UGT2B15,UGT2A3,CYP11A1,CYP3A43,HSD11B2,CYP19A1	res1
PYRUVATE.METABOLISM	0.9531	1	0.6808	40	LDHC,PCK1,LDHD,PKLR,PDHA2,LDHAL6A,ACOT12	res6
ONE.CARBON.POOL.BY.FOLATE	0.9532	1	-0.6639	17	ALDH1L1,MTHFD2L	res7
JAK.STAT.SIGNALING.PATHWAY	0.9561	1	0.8022	150	IFNK,IFNA10,IL12RB1,IL15,IL22,CSF3,IL12A,IFNW1,IL13,IL9R,IFNA16,IFNA4,IL26,IFNA17,CSF3R,IL23A,IFNLR1,TPO,IL7R,IL7,PIK3CG,CLCF1,IL20RB	res7
GLYCOSAMINOGLYCAN.BIOSYNTHESIS.HEPARAN.SULFATE	0.9562	1	0.6374	26	NDST2,HS6ST3,HS3ST2,B3GAT2,GLCE,HS3ST5,EXTL1,B3GAT1,XYLT2	res6
APOPTOSIS	0.9562	1	0.7833	86	TNFSF10,PIK3CG,IL1B,IL1A,FASLG,PIK3R2,IL1RAP,CASP3,CASP10,PRKACG,TP53,TNFRSF1A,CASP9,PIK3R1,CASP6,TNFRSF10C,MAP3K14,CFLAR,CASP7,FAS,IRAK3,CHP1,TNFRSF10B,RIPK1,NGF,IKBKB,BCL2,BIRC2,IRAK4,IRAK1	res3
GNRH.SIGNALING.PATHWAY	0.9569	1	-0.8344	101	PLA2G2D,PLA2G2A,PLA2G4A,PRKCD,MMP14,PLA2G2F,MMP2,PLD1,PLA2G1B,ITPR3,ADCY4,PLD2,PLA2G3	res6
BETA.ALANINE.METABOLISM	0.9577	1	-0.6238	22	DPYS,CNDP1,AOC2,AOC3,GAD1,MLYCD,ABAT,GAD2,ALDH3A2	res1
LEISHMANIA.INFECTION	0.9581	1	-0.766	70	FCGR2A,IL4,HLA-DQA2,ITGAM,IL10,IFNG,IL12B,IL12A,HLA-DOB,C3,PRKCB	res2
VIBRIO.CHOLERAE.INFECTION	0.9582	1	0.6917	53	ATP6V1G3,ATP6V0D2,ATP6V0A4,MUC2,PRKCG,ATP6V0C,CFTR,PRKCB,PRKCA,TCIRG1,ADCY9,ATP6V1G2,PRKACB,ATP6V1C1,SEC61A2,ATP6V0A1,ATP6V1A,ATP6V0B,ATP6V1E2,SLC12A2	res6
THYROID.CANCER	0.9583	1	-0.6728	29	CDH1,NTRK1,PPARG,PAX8,TCF7L2,MYC	res5
CYSTEINE.AND.METHIONINE.METABOLISM	0.9591	1	0.7018	34	DNMT3L,TAT,BHMT	res7
O.GLYCAN.BIOSYNTHESIS	0.9599	1	0.6798	29	B3GNT6,ST6GALNAC1,GALNT6,GALNT4,GALNT7	res2
PENTOSE.PHOSPHATE.PATHWAY	0.9599	1	-0.7076	27	TKTL1	res2
VASCULAR.SMOOTH.MUSCLE.CONTRACTION	0.9617	1	-0.7913	112	RAMP3,PLA2G12B,ACTG2,KCNMB1,MYL9,CALML6,ACTA2,PPP1R14A,PLA2G5,AVPR1B,CACNA1S,CYP4A22,PRKCB,ADCY2,RAMP1,CACNA1D,PLA2G4A,RAMP2,PRKCG,ADORA2A,ADCY1,PLCB2,CACNA1C,PRKG1,ITPR1,KCNMB2,ADCY5,PTGIR	res3
CALCIUM.SIGNALING.PATHWAY	0.962	1	-0.8548	177	ERBB3,ADRB3,CYSLTR1,CHP2,P2RX7,ADCY4,PDGFRA,TBXA2R,PLN,GNA15,PDGFRB,TNNC2,ITPR3,EDNRA,ITPR1,EDNRB,NOS2,ADRB1,LTB4R2,CYSLTR2,PTGER1,MYLK3,EGFR,ITPR2,DRD5,ATP2A3,NOS3,CD38	res7
CHRONIC.MYELOID.LEUKEMIA	0.9626	1	-0.7274	73	PIK3CG,TGFBR2,PIK3R2,CDKN2A	res5
VIBRIO.CHOLERAE.INFECTION	0.9626	1	0.7167	53	ATP6V0D2,MUC2,SLC12A2,PRKCA,PRKACG,KDELR3,ATP6V1E2,ATP6V0A4,ATP6V1C2,TJP2,ACTG1,TCIRG1,ACTB	res2
MELANOMA	0.9626	1	-0.7796	71	CDH1,PDGFRA,FGF1,IGF1,PDGFRB,CDKN2A,FGF10,PIK3R2,FGF8,EGFR,MITF,HGF,PIK3R5	res7
NICOTINATE.AND.NICOTINAMIDE.METABOLISM	0.9628	1	0.6589	24	NT5C1B,NT5C1A,NNMT	res7
RNA.POLYMERASE	0.9631	1	-0.7026	29	POLR3G,POLR3H,POLR1A,POLR2L,POLR1B,POLR3B,POLR1C,POLR3F,POLR2E,POLR3A,POLR2G,POLR2B,POLR2K,POLR2C,POLR1E,POLR2D,ZNRD1,POLR2I,POLR3D,POLR2F,POLR3K,POLR2J,POLR2J2,POLR2H,POLR2A,POLR3GL,POLR3C,POLR2J3,POLR1D	res2
GLYCEROLIPID.METABOLISM	0.9637	1	0.671	42	PNLIPRP2,AWAT2,PNLIP,DGKA,DGKI,DGKH,MGLL,DGKE,PNPLA3,DGKD,AGK,MBOAT2,DGAT1,DGAT2,DGKQ,AGPAT3,DGKZ,LIPG,DGKG	res6
PYRUVATE.METABOLISM	0.9643	1	0.6983	40	PCK1,PKLR,ACOT12,LDHD	res7
GALACTOSE.METABOLISM	0.9645	1	0.6576	24	HK3,GCK,B4GALT2,PFKM,GALE,PFKP,B4GALT1	res7
GLYCOSPHINGOLIPID.BIOSYNTHESIS.GLOBO.SERIES	0.9654	1	0.6022	14	A4GALT,GBGT1,HEXB,GLA,HEXA	res2
NITROGEN.METABOLISM	0.9663	1	0.6595	23	CA7,CA3,CA2,HAL,CA12	res4
AMINOACYL.TRNA.BIOSYNTHESIS	0.9663	1	-0.6664	22	YARS2,WARS2,CARS2,DARS2,RARS2,FARSB,AARS2,LARS2,MARS2,MTFMT,SEPSECS,NARS2,IARS2,HARS2,FARS2,VARS2,FARSA,SARS2,TARS2,PARS2,PSTK,EARS2	res7
LONG.TERM.POTENTIATION	0.9667	1	0.7184	70	CALML6,PPP3R2,GRM5,GRIN2B,CACNA1C,ADCY1,GRIA2,PRKCG,GRIN1,GRM1,CAMK2B,PLCB1,GRIN2D,PRKCB,GRIA1,PRKCA,CAMK4,PPP1R1A,PLCB2,CAMK2A,CAMK2G,GRIN2C,PRKACB,CAMK2D,GNAQ,PLCB4,ADCY8,PPP3CB,PPP3R1,CALM1,BRAF,EP300,CREBBP,PPP3CA	res6
ENDOMETRIAL.CANCER	0.967	1	0.739	52	PIK3CG,CTNNA3,PIK3R2,MYC,CCND1,MAP2K1,ILK,TP53,TCF7L1,CASP9,PIK3R1,TCF7,FOXO3,CTNNA1	res3
GLYCOSAMINOGLYCAN.BIOSYNTHESIS.CHONDROITIN.SULFATE	0.9677	1	-0.6506	22	B3GAT2,CHST15,CSGALNACT1,XYLT1,CHST7,B3GALT6	res3
NON.SMALL.CELL.LUNG.CANCER	0.9688	1	0.7494	54	PIK3CG,PIK3R2,E2F1,CCND1,MAP2K1,PRKCA,CDKN2A,CDK6,TP53,CASP9,PIK3R1,E2F2,FOXO3,RXRA,E2F3,SOS2	res3
GLIOMA	0.9691	1	-0.8149	65	PLCG2,PDGFRA,PDGFRB,PIK3CG,IGF1,SHC1,CDKN2A,CDK6,CCND1,TP53,E2F3,CDKN1A,PIK3R2,E2F2,CDK4,EGFR,MAP2K1	res6
PYRIMIDINE.METABOLISM	0.9699	1	0.7483	97	NT5C1B,NT5C1A,UPP2,POLD4,UPB1,DPYD,DPYS,NME4,POLR2H,NME1-NME2,POLE4,PRIM1,ENTPD1,UCK1,POLR3B,UPRT,CTPS2,ZNRD1,POLR2J3,POLR2F,NT5M,CTPS1,NME5,CAD,NT5C,POLD3,PNPT1,ENTPD6,POLR2K,ENTPD3,ITPA,PNP,NME7,DHODH,POLD2,DCK,POLE,UCKL1,POLR3H,NME3	res7
VALINE.LEUCINE.AND.ISOLEUCINE.BIOSYNTHESIS	0.9699	1	-0.5413	8	VARS2,BCAT2,PDHA2,PDHB,PDHA1,IARS2,BCAT1,LARS2	res5
GLYCOSYLPHOSPHATIDYLINOSITOL.GPI.ANCHOR.BIOSYNTHESIS	0.9708	1	0.672	24	PIGN,PIGH,PIGX,PIGV,PIGC,DPM2,PIGM,PIGU,PIGB,PIGZ,PIGS,PIGT,PIGW,PIGP,GPLD1,PIGQ,GPAA1,PIGK,PGAP1,PIGA,PIGO,PIGL,PIGG,PIGF	res5
RNA.POLYMERASE	0.9709	1	-0.7049	29	POLR3G,POLR3F,POLR3K,POLR1D,POLR2A,POLR2B,POLR2D,POLR1A,POLR2L,POLR2J2,POLR3D,POLR2G,POLR1B,POLR1C,POLR3A,POLR3C,POLR2C,POLR2I,POLR2J,POLR3GL,POLR2E,POLR1E,POLR3H,POLR2K,POLR2F,POLR2J3,ZNRD1,POLR3B,POLR2H	res7
CITRATE.CYCLE.TCA.CYCLE	0.9709	1	0.6409	31	PCK1,PDHA2	res6
PURINE.METABOLISM	0.9711	1	-0.7854	153	GUCY2D,GMPR,AMPD3,ENTPD8,NT5E,GUCY2C,PAPSS2,PDE6G,POLR2J2,GUCY2F,ENPP3,ENPP1,XDH,AK7,ADA,PRIM1,ENTPD3,POLR2J3,ADCY10,NPR2,AK4,POLE2,PDE8A,NME1-NME2,ATIC,POLD4,PRPS1L1,POLR1C,ADCY3,PNPT1,POLD1,PDE4C,POLE3,PPAT,POLR2I,PDE3B,RRM2B,POLR3C,ADCY8,ENTPD5,POLE,ZNRD1,HPRT1,ENTPD4,POLR1D,POLA2,NT5C,NT5C1A,PDE7A,DGUOK,NME4,POLR2H,ENTPD2,PKM,NME3,POLR2A,IMPDH1,IMPDH2	res4
CIRCADIAN.RHYTHM.MAMMAL	0.9718	1	0.5822	13	CSNK1E,BHLHE41,PER2,PER1,BHLHE40,CRY1,ARNTL,CSNK1D,CRY2,PER3,CLOCK,NR1D1,NPAS2	res1
VALINE.LEUCINE.AND.ISOLEUCINE.BIOSYNTHESIS	0.9719	1	-0.5479	8	VARS2,PDHA2,PDHA1	res1
GLYCOSAMINOGLYCAN.BIOSYNTHESIS.HEPARAN.SULFATE	0.9719	1	0.6629	26	HS3ST2,HS3ST5,HS6ST3,B3GAT2,NDST4,HS6ST1,B3GAT3,HS3ST3B1,B3GAT1,NDST2	res7
PHENYLALANINE.METABOLISM	0.9719	1	0.6108	17	PAH,ALDH3B2,ALDH3A1,MAOA,AOC2	res4
GLYCOSYLPHOSPHATIDYLINOSITOL.GPI.ANCHOR.BIOSYNTHESIS	0.9734	1	-0.6646	24	PIGQ,GPLD1,PIGW,PIGS,PIGT,GPAA1,PIGN,PIGL,PIGA,PIGX,PIGO,PIGM,PIGG,PIGC,PIGU,PIGK,PIGH,PIGV,PIGZ,PIGF,PIGB,PGAP1,PIGP,DPM2	res2
BUTANOATE.METABOLISM	0.9735	1	-0.6521	33	ACSM1,ACSM2A,ACSM4,GAD1,PDHA2,ACAT2,HMGCL,GAD2,ACADS,ALDH1B1,BDH1,HMGCS1,ALDH2,HADH,ABAT,ALDH7A1,ACAT1	res4
RNA.POLYMERASE	0.9735	1	-0.6673	29	POLR3H,POLR3K,POLR2I,POLR2L,POLR3B,POLR1B,POLR1C,POLR2E,POLR1A,POLR3G,POLR2F,POLR3A,POLR2B	res3
MAPK.SIGNALING.PATHWAY	0.9736	1	0.8496	266	FOS,PLA2G2A,DUSP6,MOS,FGF21,PLA2G2D,FGF5,NR4A1,IL1B,FGF3,DUSP4,JUN,DDIT3,IL1A,FGF19,FGF23,PLA2G2E,FASLG,PLA2G2F,DUSP10,FGFR1,DUSP16,RELB,PLA2G3,JUND,MYC,GADD45A,DUSP8,HSPA6,GNG12,NFKB2,DUSP5,RRAS,MAP3K6,CASP3,FGF16,MAP3K5,FGF20,MAP2K1,DUSP1,FLNA,PRKCA,GADD45G,HSPB1,PRKACG,TP53,TNFRSF1A,ATF4,FGF18,PLA2G1B,FGF8,TGFB1,MAP3K14,PAK1	res3
PROTEIN.EXPORT	0.9736	1	-0.6691	23	IMMP2L,SPCS3,SRP72,OXA1L,SEC61A1,SRP68,SPCS1,SEC61G,SEC61B,SPCS2,SRP9,SEC63,SRP14,SEC11A,HSPA5,SEC62,SRPRB,SRP9P1,SRP54,SEC11C,IMMP1L,SRP19,SEC61A2	res7
VIRAL.MYOCARDITIS	0.9738	1	0.7255	68	ITGAL,HLA-G,HLA-DQA1,HLA-DRB5,MYH1,HLA-DMB,CD86,MYH11,CD28,HLA-DPA1,RAC2,MYH15,MYH7	res7
GLYCOSPHINGOLIPID.BIOSYNTHESIS.GANGLIO.SERIES	0.9738	1	-0.6291	15	ST8SIA5,ST3GAL1,HEXA	res7
LEISHMANIA.INFECTION	0.9756	1	0.7424	70	IL12B,IL12A,IFNG,HLA-DQA2,FCGR2A,IL4,CR1,TLR2,HLA-DMB,HLA-DRB1,NOS2,ITGB2	res4
CARDIAC.MUSCLE.CONTRACTION	0.9759	1	0.7568	75	ATP1B4,COX7B2,CACNA1F,MYL3,CACNA2D1,CACNA2D4,TNNC1,FXYD2,COX7A2	res4
ENDOCYTOSIS	0.9773	1	0.8415	177	HLA-F,MET,IL2RB,KDR,ERBB3,NEDD4,ARAP3,CHMP4C,ARAP2,HLA-A,ADRB3,PLD1,CHMP3,LDLR,RAB31,HSPA2,EPS15,HLA-B,RAB11FIP1,ADRB1,HLA-E,PARD3,FLT1,IL2RG,TFRC,MVB12A,CHMP1B,ARF6,RAB5A,TSG101,VPS25,CDC42,F2R,USP8,VPS37B,RAB5B,TRAF6,EHD4,RAB11B,RET,PARD6G,CHMP4B,ITCH,CBL,PDGFRA,PIP5K1B,AP2A2,STAM,ARFGAP3,ARAP1,ASAP1,ASAP3,PSD3,CHMP2B,IGF1R,STAM2,SMURF2,PIKFYVE	res1
GLYCOSAMINOGLYCAN.BIOSYNTHESIS.KERATAN.SULFATE	0.9776	1	-0.6051	14	CHST6,B4GALT1,ST3GAL1,ST3GAL2,B4GALT4,B4GALT3,FUT8,B4GALT2,ST3GAL3,B3GNT2,CHST1,CHST4,B3GNT7,CHST2	res6
GLYCOSPHINGOLIPID.BIOSYNTHESIS.GANGLIO.SERIES	0.9779	1	0.5911	15	ST6GALNAC3,SLC33A1,ST6GALNAC6,ST8SIA1,ST3GAL1,ST6GALNAC4,B4GALNT1,HEXB,ST6GALNAC5,GLB1	res4
DRUG.METABOLISM.OTHER.ENZYMES	0.9784	1	-0.6743	41	NAT2,CYP3A43,UGT2B15,UGT2A3	res4
NEUROACTIVE.LIGAND.RECEPTOR.INTERACTION	0.9785	1	0.8112	266	GZMA,BDKRB1,FPR3,GABRA6,CGA,CHRND,PTGDR,AGTR2,P2RY10,S1PR5,TSHR,P2RX3,SSTR4,MTNR1B,GALR3,GABRR1,TACR3,LHB,FPR1,TAAR8,PRSS1,AVPR1B,S1PR3,CHRNB4,NPY5R,GPR83,C3AR1,NPY2R,CHRNA3,TRHR,GCGR,GABRG1,P2RX2,CHRNA6,DRD2,SSTR5,SSTR3,VIPR2,PRSS3,BRS3,AVPR1A,PTH1R,CCKAR,P2RY6,PTGER2,GABRA1,GRIK1,VIPR1,HTR5A,HTR6,SSTR2,HTR2C,CRHR1,AGTR1,CHRM3,GRID2,GABRD,GLP1R,PTGFR,C5AR1,CHRM2,OPRM1,PRLHR,CRHR2,HRH1,DRD4,ADRA2…	res7
TYROSINE.METABOLISM	0.9787	1	0.7124	40	TYR,ALDH3A1,ALDH3B2,ADH7,AOX1,DDC,ADH4,HPD,COMT,MAOA	res5
THYROID.CANCER	0.9791	1	0.6467	29	MYC,MAP2K1,CCND1,PPARG,TP53,TCF7L1,RXRG,RXRA,PAX8,TCF7,TCF7L2	res2
GLYCOSPHINGOLIPID.BIOSYNTHESIS.GLOBO.SERIES	0.9794	1	0.5685	14	GBGT1,HEXB,ST3GAL1,GLA,NAGA	res1
P53.SIGNALING.PATHWAY	0.9796	1	0.7049	65	BBC3,TP73,GADD45A,SESN2,PMAIP1,CASP3,CCND1,GADD45G,CDKN1A,PERP,CCNE1,SHISA5,CHEK2,SESN3,RRM2,CASP8,FAS,CASP9,TP53,CDK6,CDKN2A,TP53I3,CCND2,CDK1,RPRM,RRM2B,CHEK1,TNFRSF10B,GTSE1,APAF1,CDK2,BAX	res2
ARACHIDONIC.ACID.METABOLISM	0.9804	1	-0.6993	57	CYP2C9,PLA2G12B,PTGS2,CYP2J2,GGT6,GGT5,PLA2G5,ALOX12B,CYP4A22,CYP4F3,GPX5,PLA2G4A,PTGES,HPGDS	res3
BIOSYNTHESIS.OF.UNSATURATED.FATTY.ACIDS	0.9804	1	-0.6289	20	ACOT2,ACOT4,ELOVL5,HADHA,ELOVL2,ACAA1,YOD1,HSD17B12,ACOX1,ACOT1,FADS1,BAAT,ELOVL6,PECR,ACOX3,SCD,SCD5,ACOT7,FADS2,TECR	res7
NOTCH.SIGNALING.PATHWAY	0.9806	1	-0.7101	46	DTX3L,DLL3,DLL1,NOTCH4,DLL4,PSENEN,HDAC1,HES1,CIR1,NOTCH2,KAT2B,PSEN1	res7
NON.HOMOLOGOUS.END.JOINING	0.9811	1	-0.535	12	XRCC4,FEN1,XRCC6,POLL,XRCC5,POLM,LIG4,DCLRE1C,DNTT,PRKDC,RAD50,NHEJ1	res6
BASE.EXCISION.REPAIR	0.9816	1	-0.6264	34	POLD4,HMGB1P1,NEIL1,POLE2,PARP3,POLE,TDG,POLD1,POLL,MBD4,LIG1,PARP2,APEX2,MUTYH,OGG1,LIG3,POLE3,XRCC1,PARP1,APEX1,SMUG1,PARP4,POLD2,MPG,POLD3,UNG,FEN1,PCNA,POLB,NEIL3,NEIL2,POLE4,NTHL1,HMGB1	res5
NUCLEOTIDE.EXCISION.REPAIR	0.982	1	0.7121	44	CDK7,ERCC4,CUL4B,ERCC5,GTF2H5,ERCC8,GTF2H3,XPA,RPA1,ERCC1,CCNH,RFC2,CUL4A,RFC5,POLE4,RFC3,RBX1,GTF2H4,ERCC6,POLD3,RAD23B,DDB1,RPA2,ERCC2,PCNA,DDB2,RFC1,GTF2H1,GTF2H2,CETN2,POLD2,LIG1,RAD23A,RPA4,RPA3,MNAT1,ERCC3,RFC4,POLE,POLE3,POLD1,POLD4,XPC,POLE2	res4
TAURINE.AND.HYPOTAURINE.METABOLISM	0.9821	1	-0.5218	10	GGT5,GGT1,CSAD,GGT7,GAD1	res5
PHENYLALANINE.METABOLISM	0.9824	1	-0.5862	17	ALDH3B2,ALDH3A1,MAOA,MIF,AOC2,PRDX6,GOT1,PAH	res3
ABC.TRANSPORTERS	0.9832	1	-0.6203	43	ABCG8,ABCA7,ABCA4,ABCC8,ABCA6,ABCA13,ABCA9,ABCA12,ABCB6,ABCG1,ABCA10,ABCC10,ABCB5,ABCB9,ABCG4,ABCC11,ABCC2,ABCA2,ABCC5,ABCB8,ABCC6,ABCA3,ABCG5	res1
PYRIMIDINE.METABOLISM	0.9832	1	-0.7741	97	POLR3G,ENTPD8,DPYD,DCTD,TYMS,PNP,POLD1,AK3,UPB1,RRM1,TK1,CAD,CMPK2,POLR2L,PRIM2,TXNRD1,POLR3F,RRM2,POLA2,POLE3,POLR2C,PRIM1,POLA1,POLR2D,RRM2B,POLR2G,NT5C1A,POLD2,POLR2J,PNPT1,DTYMK,DUT,POLR2E,POLD3,POLR1D,UCK2,POLR3GL,UMPS,POLE,POLR3K,NME5,ITPA,POLE2,NME1,POLR2K,NUDT2,NME4,CTPS1,POLR2A,POLR1E,POLR3D,POLR1A,NME3,POLE4,ENTPD5,UPP1,POLR2H	res6
ARRHYTHMOGENIC.RIGHT.VENTRICULAR.CARDIOMYOPATHY.ARVC	0.9834	1	-0.7069	73	SGCA,ITGA11,ITGA1	res5
FC.EPSILON.RI.SIGNALING.PATHWAY	0.9834	1	-0.6989	79	FCER1G,IL13,PIK3CG,PIK3R2,LAT,IL5,SYK,RAC2,PLA2G4A,IL4,PRKCD,PLA2G4B,VAV1	res5
GLYCOSPHINGOLIPID.BIOSYNTHESIS.GLOBO.SERIES	0.9837	1	0.6088	14	GBGT1,FUT1,B3GALNT1	res5
RIBOFLAVIN.METABOLISM	0.9837	1	0.5895	14	TYR,RFK,ACP6,PHPT1	res5
TIGHT.JUNCTION	0.9841	1	-0.8153	126	CLDN14,ACTN3,CLDN7,MYH13,MYH8,CLDN5,PRKCD,MYL9,MYH4,CLDN16,CLDN9,MYH2,CLDN6,PRKCH,LLGL2,CTNNA3,MYH9,IGSF5,ACTG1,MPP5,RAB13,YBX3,TJP2,MYL12A	res7
NEUROACTIVE.LIGAND.RECEPTOR.INTERACTION	0.9841	1	0.8017	266	RXFP2,TBXA2R,C3AR1,BDKRB1,LEP,CHRNA6,BDKRB2,P2RY6,PTGDR,TAAR5,APLNR,CYSLTR1,P2RY13,MCHR1,HCRTR1,LPAR1,F2RL3,MTNR1A,MLNR,HRH1,AGTR1,CHRNA1,PTH1R,LTB4R2,P2RY14,AVPR1A,CHRNA9,GABRP,CHRNB3,FSHB,GZMA,CNR2,GPR50,LHCGR,ADRA1B,CYSLTR2,NPY4R,KISS1R,GALR3,AVPR2,PRLHR,HTR2B,LPAR3,P2RX6,P2RY1,PLG,PRL,LPAR6,CHRM5,FPR3,GLRA1,HCRTR2,GABRQ,CHRNE,GABRE,DRD2,ADRA2B,ADRB1,NPBWR1,ADRA1D,GPR83,CHRNB4,CHRNA3,NMUR1,P2R…	res2
DRUG.METABOLISM.OTHER.ENZYMES	0.985	1	0.6456	41	CYP2A7,DPYS,CYP2A13,CYP2A6,CYP3A4,UPP2,CYP3A5,CYP3A43	res6
TYPE.I.DIABETES.MELLITUS	0.985	1	0.6449	41	HLA-G,CD86,IL1B,HLA-DMB,INS,IL12B	res6
ALZHEIMERS.DISEASE	0.9852	1	-0.6972	149	PPP3R2,COX4I2,CACNA1S,IL1B,CALML6,COX6A2,COX8C,GRIN2B,CACNA1F,CACNA1D,COX7A1,NDUFV2,GRIN1,PLCB2,CACNA1C,MAPT,APOE,PPP3CA,NOS1,RYR3,NDUFA4L2,NDUFA9,ITPR1,COX6B2,LRP1,GRIN2A,SNCA,PLCB4,NDUFB1,PSEN2,GRIN2D,CDK5,NDUFS8,FAS	res1
LYSOSOME	0.9854	1	-0.7162	120	PSAPL1,CD68,DNASE2B,CTSO,ACP5,CTSF,LIPA,HYAL1,ARSA,IDS,CTSS,IDUA,CLN3,NAPSA,AP1S3,CTSK,HEXA,SLC11A1,CTSA,AP4B1,GBA,PPT2,IGF2R,AP4M1,CTNS,GAA,GALNS,TCIRG1,AP4S1,ARSG,ENTPD4,LAPTM5,ATP6V0C	res5
BIOSYNTHESIS.OF.UNSATURATED.FATTY.ACIDS	0.9856	1	-0.6741	20	ELOVL5,YOD1,HADHA,FADS1,FADS2,SCD,ACAA1,ELOVL6,ACOT7,HSD17B12,ACOX1,ELOVL2,TECR,ACOX3,PECR,SCD5,BAAT,ACOT4,ACOT2,ACOT1	res6
ARGININE.AND.PROLINE.METABOLISM	0.9858	1	-0.6899	52	OTC,PRODH,NOS3,PRODH2,ASS1,MAOA,AMD1,ACY1,NAGS,OAT,AGMAT	res2
SULFUR.METABOLISM	0.9859	1	0.5387	13	PAPSS2,SULT1E1,BPNT1,SULT1A2,PAPSS1	res1
SELENOAMINO.ACID.METABOLISM	0.9864	1	-0.6058	24	GGT5,PAPSS2,SCLY,GGT1,MAT1A,GGT7,HEMK1	res5
PATHOGENIC.ESCHERICHIA.COLI.INFECTION	0.9865	1	0.7146	54	TLR4,TUBB7P,TUBA4A,ACTG1,ARPC1B,ACTB,TLR5,ITGB1,FYN,TUBB6,TUBA1B,CLDN1,TUBB2B,RHOA,PRKCA,ARHGEF2,CD14,WASL,ARPC4,CDC42	res1
RNA.POLYMERASE	0.9865	1	0.628	29	POLR1D,POLR3F,POLR3GL,POLR2G,POLR3K,POLR2C,POLR2J,POLR2A,POLR2D,POLR1E,POLR2K,POLR3D,POLR3C,POLR2B	res1
PROSTATE.CANCER	0.9866	1	-0.6983	89	PIK3CG,SRD5A2,PIK3R2,PDGFRA,INSRR,NKX3-1,IGF1,EGFR,PDGFRB,CREB3L4	res5
ADIPOCYTOKINE.SIGNALING.PATHWAY	0.9866	1	0.7224	67	G6PC2,POMC,ADIPOQ,G6PC,TNF,PRKCQ,SLC2A4,IRS4,RXRG,TNFRSF1B,NFKBIA	res5
NICOTINATE.AND.NICOTINAMIDE.METABOLISM	0.9879	1	-0.5945	24	NT5E,ENPP3	res5
TRYPTOPHAN.METABOLISM	0.9881	1	-0.636	39	IDO1,AOC1,HAAO,IL4I1,CYP1A1,TDO2,CYP1B1,MAOB	res5
COLORECTAL.CANCER	0.9885	1	-0.6759	62	PIK3CG,TGFBR2,PIK3R2	res5
VEGF.SIGNALING.PATHWAY	0.9885	1	-0.7206	76	PLA2G4E,PLA2G2A,PLA2G2C,PLCG2,PLA2G5,PLA2G2D,NOS3,PLA2G1B,PRKCB,PPP3CA,PLA2G10,PLA2G12B,PLA2G4B,JMJD7-PLA2G4B,PRKCG,PPP3R2	res2
ONE.CARBON.POOL.BY.FOLATE	0.9889	1	0.5486	17	MTHFD2,SHMT2,DHFR,ALDH1L1,TYMS,MTHFD1L,MTHFD2L	res1
PANTOTHENATE.AND.COA.BIOSYNTHESIS	0.989	1	-0.545	15	ENPP3	res5
VIBRIO.CHOLERAE.INFECTION	0.989	1	-0.664	53	ATP6V0D2,ATP6V1G3,PRKCB,PRKCG,MUC2,ATP6V1A,ATP6V1G2,ATP6V0E2,TCIRG1,ATP6V0B,PRKACB,ATP6AP1,ATP6V1B2,ADCY9,ATP6V1G1,ATP6V1F	res3
BASE.EXCISION.REPAIR	0.9891	1	-0.6809	34	HMGB1P1	res7
VIBRIO.CHOLERAE.INFECTION	0.9903	1	-0.6804	53	MUC2,ATP6V0D2,KDELR3,ATP6V1C2,TCIRG1,ATP6V1B1,PLCG2,KCNQ1,TJP2,PRKACG	res4
EPITHELIAL.CELL.SIGNALING.IN.HELICOBACTER.PYLORI.INFECTION	0.9907	1	0.6651	67	ATP6V0D2,CXCR1,JUN,MET,PTPRZ1,CASP3,MAP3K14,HBEGF,NOD1,PAK1,ATP6V1E2,ATP6V0A4,ATP6V1C2	res2
NEUROTROPHIN.SIGNALING.PATHWAY	0.9907	1	0.7509	125	CALML3,CALML5,NGF,IRS4,BDNF,TP73,NTF4,NTF3,MAPK13,IRAK2,PIK3CG,CAMK2B,SHC4,MAP3K5,PLCG2,RPS6KA4,MAPK11,SHC3,NFKBIB,CAMK4,CALM1,PIK3CB,MAPK9,CAMK2A,SH2B2,MAPK12,PIK3CD,HRAS,RPS6KA1,BCL2,RIPK2,BAD,NFKBIE,CAMK2G,ARHGDIA,YWHAH,RAPGEF1,ZNF274,PRDM4,GAB1,BAX,MAPK1,CALM3,KIDINS220,SH2B3	res7
PATHOGENIC.ESCHERICHIA.COLI.INFECTION	0.991	1	-0.667	54	CDH1,TUBA3C,KRT18,TUBB4A,LY96,TUBB1,TUBA3E,TUBA8,TUBA3D,WAS,YWHAQ,TUBA1C,EZR,CD14,OCLN	res3
APOPTOSIS	0.991	1	0.7692	86	CHP2,PIK3R5,FASLG,MYD88,CASP3,TP53,BIRC3,CASP7,IRAK4,TNFRSF1A,IL1RAP,CHP1,PIK3R1,TNFSF10,IRAK3,IRAK1,AKT3,MAP3K14,NGF,TRADD,APAF1,CASP10,BCL2,PRKACG,BIRC2,CASP6,NFKB1,NFKBIA,RIPK1,PRKX,CASP9,TNFRSF10B,RELA,BAD,CAPN2,PIK3CA	res1
TIGHT.JUNCTION	0.9912	1	0.7458	126	MYH13,MYH8,MYH4,CLDN16,MYLPF,MYH6,CTNNA3,MYH1,CLDN9,MYH2,CLDN3,MYH7,CLDN11,CLDN20,EPB41L2,MPDZ,CRB3,PRKCA,CLDN4,MAGI1,RAB13,RRAS,HCLS1,MYL12A,ACTN1,MYH11,CTNNA1,TJP2,CSNK2B,PPP2CB,CLDN5,ACTG1,PARD3,PPP2R1B,YES1,MYH9,ACTN4,ACTB,CLDN2	res2
PANTOTHENATE.AND.COA.BIOSYNTHESIS	0.9913	1	0.5297	15	DPYS,ENPP3	res6
BUTANOATE.METABOLISM	0.9915	1	-0.6363	33	HADH,ALDH1B1,BDH2,ALDH9A1,HADHA,ACAT2,ALDH7A1,ECHS1,EHHADH,ABAT,PDHB,ACAT1,ALDH2,GAD2,AACS,PDHA1,HMGCS1,ALDH5A1,GAD1,ACSM2A,ACSM5,HMGCS2,OXCT2,ALDH3A2,ACSM4,ACADS,HMGCL,L2HGDH,OXCT1,BDH1,ACSM1,ACSM3,PDHA2	res6
NEUROTROPHIN.SIGNALING.PATHWAY	0.9916	1	0.7722	125	PIK3R5,NTF3,NGF,BDNF,TP73,IRS4,NFKBIA,RIPK2,RPS6KA5,ARHGDIB,GAB1,RAC1,CALM2,BCL2,YWHAQ,RAP1B,HRAS,YWHAZ,YWHAE,MAPK1,PRDM4,BAD,NGFR,CDC42,MAP2K2,CRKL,AKT3,JUN,MAPK8,CALM3,NRAS,MAP2K5,GRB2,FRS2,MAP2K1,CRK,KRAS,YWHAG,NFKBIE,RHOA,ATF4,CALM1,YWHAB,PIK3CA,PIK3CB,PSEN1,YWHAH,TP53,ABL1,PIK3R3,CSK,MAPK7,RAPGEF1	res5
DILATED.CARDIOMYOPATHY	0.992	1	-0.6626	88	SGCA,ITGA11,ITGA1,MYBPC3,PLN,ADCY4,ITGB4,ACTC1,IGF1,RYR2,TGFB1,TTN,ITGA10	res5
ARGININE.AND.PROLINE.METABOLISM	0.992	1	-0.6761	52	AOC1,ASS1,P4HA2,CKM,ACY1,CKMT2,PRODH,NOS3,DAO,ALDH4A1,NAGS,P4HA3,MAOB,ASL,GLS2,CPS1,SMS,SAT1,CKB	res4
NOTCH.SIGNALING.PATHWAY	0.992	1	-0.6518	46	RBPJL,DLL3,DLL4,NOTCH4,HDAC1,KAT2B,DLL1,NCOR2,MAML2,KAT2A,PSENEN,DTX4,DVL2,CIR1,MAML1	res4
ALANINE.ASPARTATE.AND.GLUTAMATE.METABOLISM	0.9921	1	-0.6411	30	ASPA,ASS1,IL4I1,GPT,CAD,ABAT,CPS1,GFPT2	res2
DNA.REPLICATION	0.9923	1	-0.6205	36	RPA4	res5
CYSTEINE.AND.METHIONINE.METABOLISM	0.9925	1	-0.5737	34	LDHC,IL4I1,LDHAL6A,BHMT	res1
OXIDATIVE.PHOSPHORYLATION	0.9925	1	0.7274	112	ATP6V0D2,COX6A2,COX4I2,COX6CP3,ATP12A,COX8C	res2
GLYCOSAMINOGLYCAN.BIOSYNTHESIS.CHONDROITIN.SULFATE	0.9926	1	0.5359	22	CHST14,CHSY1,CHPF,CHSY3,CHST3	res1
P53.SIGNALING.PATHWAY	0.9929	1	-0.6737	65	FAS,CDKN2A,IGF1,CASP8,TP53AIP1,THBS1,GADD45B,MDM4,CDK6,PERP,SESN3,SERPINE1,IGFBP3,TNFRSF10B,STEAP3,ATM,TP53I3,CASP9	res5
LIMONENE.AND.PINENE.DEGRADATION	0.9931	1	-0.4716	9	ALDH9A1,ALDH1B1,HADHA,YOD1,EHHADH	res7
MATURITY.ONSET.DIABETES.OF.THE.YOUNG	0.9932	1	-0.5667	25	IAPP,HHEX,FOXA2,HNF1B,HNF4G,GCK,ONECUT1	res4
GLYCOSYLPHOSPHATIDYLINOSITOL.GPI.ANCHOR.BIOSYNTHESIS	0.9933	1	-0.5688	24	PIGF,PIGT,PIGG,PIGK,GPAA1,PIGS,PIGA,PIGL,PIGC,PIGO,DPM2,PIGH,PIGQ,PIGZ,PIGU,PIGP,PIGB,PGAP1,GPLD1,PIGM,PIGX,PIGW,PIGV,PIGN	res4
LIMONENE.AND.PINENE.DEGRADATION	0.9934	1	0.5173	9	ALDH7A1,EHHADH,HADHA,ALDH9A1,ALDH2,ALDH1B1,ECHS1,YOD1,ALDH3A2	res3
MELANOMA	0.9935	1	-0.7704	71	FGF16,PDGFRA,FGF20,PDGFRB,PIK3CG,FGF8,IGF1,CDKN2A,CDK6,CCND1,TP53,FGF10,FGF7,FGF1,FGF19,E2F3,CDKN1A,PIK3R2,E2F2,CDK4,MET,EGFR,MAP2K1	res6
BUTANOATE.METABOLISM	0.9937	1	-0.5573	33	ACSM2A,BDH1,ACSM1,OXCT2,PDHA2,GAD1,L2HGDH,ACSM4,ABAT,GAD2,ALDH3A2,PDHA1	res1
TYPE.II.DIABETES.MELLITUS	0.9938	1	0.6667	47	PIK3R5,ADIPOQ,TNF,HK3,SLC2A4,IRS4	res5
PARKINSONS.DISEASE	0.994	1	0.7586	110	COX7B2,NDUFA7,COX7A2,MT-ATP8,SLC18A2,SLC6A3,SNCAIP,NDUFA1,NDUFA3,UQCRQ,PINK1,UCHL1,NDUFA9,CASP3,UBE2L6,NDUFS1,NDUFA5,MT-ND3,NDUFB3,COX5A,APAF1,UBB,COX7B,NDUFS5,UQCRC2,GPR37,COX6B1,NDUFAB1,NDUFC1,NDUFB7,CYCS,COX6A1,VDAC1,SDHB,COX6C,NDUFA4	res4
TGF.BETA.SIGNALING.PATHWAY	0.9944	1	-0.621	85	AMHR2,COMP,THBS1,ID1,ID3,LEFTY1,INHBE,BMP8B,NOG,ID2,GDF5,DCN,ACVR1C,ID4,NODAL,INHBA,THBS3	res1
N.GLYCAN.BIOSYNTHESIS	0.9945	1	-0.6368	45	MAN1A1,FUT8,ALG10B,B4GALT3,DOLPP1,ALG1,ALG14,ALG10,MAN2A1,ALG13,DDOST,MOGS,STT3B,ST6GAL1,ALG2,ALG12,ALG11,STT3A,GANAB,ALG3,DPAGT1,MAN1A2,RPN1,MGAT1,MAN2A2,ALG8,MAN1B1,RPN2,DPM1,B4GALT1,DAD1,MGAT4B,RFT1,ALG5,ALG6,DPM2,TUSC3,B4GALT2,MGAT5B,MGAT4A,MGAT3,MAN1C1,MGAT5,DPM3,MGAT2	res7
GLYCOSPHINGOLIPID.BIOSYNTHESIS.GANGLIO.SERIES	0.9946	1	0.5183	15	ST6GALNAC3,ST6GALNAC4,GLB1,ST6GALNAC6,ST3GAL2,ST8SIA1,HEXB,SLC33A1,ST3GAL5	res5
CYSTEINE.AND.METHIONINE.METABOLISM	0.9946	1	-0.6285	34	LDHAL6B,MAT1A,CDO1,AMD1,IL4I1,MAT2A	res2
AMINO.SUGAR.AND.NUCLEOTIDE.SUGAR.METABOLISM	0.9947	1	-0.6414	42	GMPPB,CHIA,GCK,GPI,HK3,HK1,GMDS,TSTA3,PGM1,GFPT1,GNPNAT1	res3
CALCIUM.SIGNALING.PATHWAY	0.9947	1	0.6991	177	CACNA1F,SLC25A31,BDKRB1,PLCZ1,LHCGR,CALML6,HTR4,HRH1,NOS1,CHRM1,TRHR,PPP3R2,P2RX3,RYR3,CACNA1S,ADRA1A,GRM5,TACR2,CACNA1E,ERBB4,CHRM5,CACNA1I,CACNA1A,CHRM2,ADORA2A,TACR3,SLC8A1,ADRB1,RYR2,CACNA1C,PTGER3,GNAL,PDE1A,ADCY2,CACNA1D,ADCY1,PRKCG,AGTR1,P2RX5,PDE1B,NTSR1,ATP2B2,CACNA1B,CACNA1G,HRH2,CCKBR,GRIN1,DRD1,GRM1,CHRM3,CAMK2B,PHKG1,PLCB1,PTAFR,GRIN2D,SLC8A3,PDE1C,SLC8A2,HTR2A,PRKCB,PRKCA,CAMK4,ATP2…	res6
GLYCOSAMINOGLYCAN.BIOSYNTHESIS.HEPARAN.SULFATE	0.9947	1	-0.605	26	B3GAT2,HS3ST5,GLCE,HS6ST3,HS6ST2,EXTL1,XYLT1,NDST2,EXTL2,NDST1	res3
PENTOSE.PHOSPHATE.PATHWAY	0.9947	1	-0.5787	27	TKTL1	res3
TERPENOID.BACKBONE.BIOSYNTHESIS	0.9948	1	0.5188	15	IDI2,FDPS,MVD,HMGCS1,DHDDS,IDI1,PMVK,ACAT2,GGPS1,HMGCR	res7
ABC.TRANSPORTERS	0.9951	1	-0.6169	43	ABCG2,ABCA8,ABCA13,ABCB1	res6
NICOTINATE.AND.NICOTINAMIDE.METABOLISM	0.9952	1	0.5462	24	BST1,NNMT,NMNAT3,NT5E,ENPP3,NT5C,NMRK1,NADSYN1	res2
FRUCTOSE.AND.MANNOSE.METABOLISM	0.9953	1	0.5591	32	GMPPB,PFKFB1,HK2,ALDOC,MTMR2,FPGT,MTMR6	res1
VIBRIO.CHOLERAE.INFECTION	0.9953	1	-0.6069	53	ATP6V1G3,PRKCB,MUC2,PRKCG,ATP6V0C,TCIRG1,KCNQ1,KDELR3,ADCY9,ATP6V1B1,PLCG2,ATP6V1C2,ATP6V0A4,ATP6V1A,ATP6V0E2,ATP6V1G2,PRKACB,ATP6V1C1,ATP6AP1	res1
ERBB.SIGNALING.PATHWAY	0.9954	1	0.717	86	SHC4,PIK3CG,SHC3,JUN,PIK3R2,SHC2,MYC,BTC,ERBB3,MAP2K1,PRKCA,PIK3R1,PAK3,HBEGF,PAK1	res3
GNRH.SIGNALING.PATHWAY	0.9955	1	0.7419	101	PLA2G2A,PLA2G2D,ADCY4,JUN,PLA2G2E,CALML3,CALML5,PLA2G2F,PLA2G3,MMP2,MMP14,CGA,LHB,GNRH2,PLD1,ITPR3,MAP2K1,PRKCA,PRKACG,PRKCD,ATF4,GNRH1,PLA2G1B,HBEGF	res3
AMINOACYL.TRNA.BIOSYNTHESIS	0.9955	1	0.5386	22	SARS2,DARS2,PSTK,LARS2,AARS2,TARS2,HARS2,SEPSECS,YARS2,RARS2,FARS2,WARS2,IARS2,CARS2,VARS2,NARS2,EARS2,FARSB,MTFMT,FARSA,PARS2	res3
N.GLYCAN.BIOSYNTHESIS	0.9955	1	0.6462	45	B4GALT1,FUT8,DPM2,ALG6,MAN2A1,STT3A,MAN1C1,MGAT4B,RFT1,DPM1,ALG8,ALG5,DAD1,ALG13,GANAB,DPM3,MGAT5B,ALG10,MAN1B1,DPAGT1,ST6GAL1,ALG2,MGAT5,MAN2A2,ALG14,MGAT1,MAN1A2,MOGS,ALG10B,ALG11,ALG3,RPN2,ALG12,RPN1,TUSC3,DOLPP1,B4GALT3,DDOST,STT3B,B4GALT2,MGAT4A,MGAT3,MGAT2,ALG1,MAN1A1	res3
HUNTINGTONS.DISEASE	0.9958	1	-0.6847	164	SLC25A31,DNAI2,COX4I2,GRM5,COX6A2,COX8C,DNAI1,GRIN2B,DNAH2,COX7A1,TBPL2,NDUFV2,GRIN1,PLCB2,POLR2J2,DNAH3,PPARGC1A,NDUFA4L2,NDUFA9,ITPR1,UCP1,COX6B2,POLR2J3,TAF4B,BDNF,PLCB4,NDUFB1,DNAH1,NDUFS8,SLC25A4,DLG4,PPARG	res1
NICOTINATE.AND.NICOTINAMIDE.METABOLISM	0.996	1	-0.4953	24	NT5C1B,NT5E,ENPP3,NT5C1A	res1
FATTY.ACID.METABOLISM	0.9962	1	0.586	42	CYP4A22,ADH1C,CPT1B,CYP4A11,ACSL6,ACSL5	res6
NON.HOMOLOGOUS.END.JOINING	0.9965	1	0.4994	12	XRCC4,POLL,FEN1,XRCC6,DCLRE1C,XRCC5	res1
ADIPOCYTOKINE.SIGNALING.PATHWAY	0.9965	1	-0.5846	67	PCK1,PRKAG3,LEP,AGRP,POMC,ACSL6,IRS4,CPT1B,ACSL5,PRKAG2	res1
GLYCOSAMINOGLYCAN.BIOSYNTHESIS.HEPARAN.SULFATE	0.9966	1	-0.5524	26	NDST2,HS3ST3A1	res4
PATHWAYS.IN.CANCER	0.9966	1	-0.7524	321	FGF23,PIK3CG,HGF,FZD10,FGF3,TGFBR2,FAS,CDH1,LAMA4,WNT8A,WNT9B,PIK3R2,WNT6,SHH,BMP4,HHIP,CDKN2A,PDGFRA,LAMC3,PTGS2,FGF21,FGF1,PLD1,RAC2,PGF,WNT1,LAMB4,NKX3-1,MMP9,NTRK1,COL4A1,WNT11,IGF1,FGF10,CASP8,TGFB1,FGF17,EGFR,PPARG,GLI1,WNT2B,PDGFRB,FN1,FGF7,WNT2,LAMC1,EGLN2,PTCH2,LAMA1,DAPK2,LAMB1,ITGA2B	res5
PHOSPHATIDYLINOSITOL.SIGNALING.SYSTEM	0.9967	1	-0.6003	76	PLCZ1,CALML6,PRKCB,PRKCG,PLCB2,DGKG,INPP5D,DGKI,PIK3CG,DGKE,DGKA,DGKQ,SYNJ1,ITPR1,PIK3C2B,DGKZ,PLCG2,PLCE1,DGKH,PI4KA,PLCB4,INPP4A,PIP5K1C,IPPK,ITPR2,PLCB1,CALM3,PIP4K2C,INPP5E,CDS1	res1
MELANOGENESIS	0.9967	1	-0.6472	101	WNT16,CALML6,WNT9B,POMC,PRKCB,EDN1,WNT2B,PRKCG,CAMK2A,PLCB2,WNT10B,ASIP,ADCY1,WNT3A,WNT4,MC1R,CAMK2B,TYR,WNT8A,ADCY5,CAMK2G,ADCY2,FZD9,FZD7,ADCY9,WNT10A,WNT7A,WNT1,LEF1,PLCB4,WNT6,TYRP1,FZD4,GNAI1,PRKACB,PLCB1,FZD8,CALM3	res1
WNT.SIGNALING.PATHWAY	0.9968	1	-0.7582	150	WNT3A,WNT16,WNT8A,WIF1,LEF1,SFRP1,WNT1,PRKCB,CAMK2A,FZD8,PPP3CA,FZD7,DAAM2,WNT2B,WNT10B,PLCB2,FZD9,FRAT2,MMP7,AXIN2,DKK2,PRKCG,PPP3R2,WNT7A,FZD4,NKD2,CTBP2,NFATC4,PRICKLE2,NLK,PRICKLE1,PLCB4,WNT8B,CAMK2G,PPP3CB,MAPK9,APC2,CXXC4,SKP1,CAMK2B,NKD1,MAPK8,CER1,PLCB1,FZD2,PRKACB,APC,NFAT5	res2
GLYCOSPHINGOLIPID.BIOSYNTHESIS.GLOBO.SERIES	0.9968	1	-0.5019	14	A4GALT,GBGT1,NAGA,HEXB,ST3GAL1,ST3GAL2	res6
ABC.TRANSPORTERS	0.9968	1	0.633	43	ABCC3,ABCB1,ABCG8,ABCA6,ABCC12,ABCB11	res2
N.GLYCAN.BIOSYNTHESIS	0.9969	1	0.6302	45	MGAT2,FUT8,B4GALT1,MAN2A1,DPM2,ALG10B,ALG10,MAN1C1,ALG11,DPM1,DAD1,ALG5,STT3A,MGAT1,ALG8,ALG14,ALG13,DPM3,MGAT4B	res2
AMYOTROPHIC.LATERAL.SCLEROSIS.ALS	0.9969	1	0.6519	53	CASP1,PRPH,NEFM,MAPK13,NOS1,PPP3R2,GRIN2C,GRIN2D,SLC1A2,MAP3K5,NEFL,GRIN2B,MAP2K6,MAPK11,CASP3,TNFRSF1A,GRIA2,GPX1,GRIA1,MAPK12,BCL2,SOD1	res7
VASOPRESSIN.REGULATED.WATER.REABSORPTION	0.9969	1	0.5676	44	AQP3,AVP,ARHGDIB,PRKACB,GNAS,CREB3L1,RAB5A,RAB11A,RAB11B,NSF,DYNLL1,DYNC1LI1,CREB3,PRKACA,DCTN2,RAB5C,RAB5B,DYNLL2,DCTN4	res5
PYRIMIDINE.METABOLISM	0.9969	1	-0.7107	97	UPB1,CDA,POLR3G,NT5C1A,DPYS,NME1-NME2,NME3,PNPT1,ENTPD3,PNP,DPYD,CAD,NME1,POLR3H,POLR1A,UCK2,CTPS1,NME5,POLR2L,POLR1B,POLE4	res2
LEUKOCYTE.TRANSENDOTHELIAL.MIGRATION	0.997	1	0.7131	111	CDH5,PIK3R5,ITK,PIK3R2,CLDN16,MYLPF,TXK,VAV1,CTNNA3,PIK3CG,ITGAL,CLDN9,CLDN3,MMP2,CLDN11,CLDN20,RAC2,PRKCA,CLDN4,NCF2,MYL12A,CD99,PIK3R1	res2
PRION.DISEASES	0.9971	1	0.5854	34	C1QC,IL6,C1QA,C9,C8B	res5
LONG.TERM.POTENTIATION	0.9972	1	-0.6239	70	PPP3R2,ITPR3,ITPR1,ITPR2,GRIN2C,GRIN2B,GRIA2,CALML6,PRKCA,RPS6KA6,PLCB2,PRKCG	res5
NUCLEOTIDE.EXCISION.REPAIR	0.9972	1	-0.6283	44	RPA4,POLE4,ERCC2,CUL4B,ERCC4,CCNH,GTF2H5,GTF2H1,XPA,POLE3,RBX1,CUL4A,ERCC6,DDB2,DDB1,GTF2H3,ERCC1,RAD23B,POLD2,GTF2H2,ERCC8,POLD4,POLD1,ERCC3,RFC5,CETN2,PCNA,ERCC5,RPA1,RPA2,POLE,RFC1,POLD3,XPC,RAD23A,RFC2,MNAT1,RFC4,RFC3,RPA3,CDK7,LIG1,POLE2,GTF2H4	res2
FC.GAMMA.R.MEDIATED.PHAGOCYTOSIS	0.9973	1	-0.6848	93	PIK3CG,PIK3R2,LAT,PLD1,SYK,RAC2,PLA2G4A,FCGR1A,PRKCD,PTPRC,PLA2G4B,VAV1	res5
SPHINGOLIPID.METABOLISM	0.9975	1	0.5322	36	ACER1,DEGS2,SGPP2,SPHK1,ASAH2,NEU4,SGMS2	res6
NUCLEOTIDE.EXCISION.REPAIR	0.9978	1	0.5849	44	RPA4,POLE2,LIG1,POLE,RFC4,CDK7,RFC3,PCNA,RFC5,XPC,POLD3,RPA3,POLD4,RPA1,RFC2,POLD1,RFC1,POLD2,RPA2,ERCC5,MNAT1,ERCC1,RAD23B	res3
VASOPRESSIN.REGULATED.WATER.REABSORPTION	0.9978	1	0.6051	44	CREB3L3,AQP2,CREB5,CREB3L4,PRKACG,CREB3L1,ARHGDIA,DCTN6,DCTN2,AQP4,DYNC2H1,ADCY6,ADCY3,GNAS,PRKX,ARHGDIB,DYNC2LI1	res3
LONG.TERM.DEPRESSION	0.9982	1	-0.6882	68	PLA2G12B,PRKG2,GRM5,PLA2G5,IGF1,PRKCB,GRM1,CRHR1,PLA2G4A,PRKCG,PLCB2,PPP1R17,PRKG1,GRIA2,ITPR1,GRID2,PLA2G4B,CACNA1A,GRIA3,GRIA1,GNAZ,PLCB1,PLCB4,RYR1,GNAI1	res3
GLYCOSAMINOGLYCAN.BIOSYNTHESIS.KERATAN.SULFATE	0.9982	1	-0.5073	14	CHST2,CHST1	res3
GLYCOSPHINGOLIPID.BIOSYNTHESIS.GLOBO.SERIES	0.9982	1	-0.4893	14	GBGT1,FUT1,B3GALT5,FUT9,B3GALNT1,ST3GAL2,ST8SIA1,FUT2	res3
PENTOSE.PHOSPHATE.PATHWAY	0.9984	1	0.5978	27	FBP1,ALDOB,RBKS,TKTL2,PRPS1L1,PRPS1,PFKM,PGLS,DERA,GPI,PFKP	res7
AMINO.SUGAR.AND.NUCLEOTIDE.SUGAR.METABOLISM	0.9984	1	0.5535	42	RENBP,GMPPB,NPL,HEXB,PMM2,HK2,CYB5R1,GALK2,AMDHD2,GNPDA1,NANS,PGM2,PGM3,CHIT1,UAP1,HEXA,CMAS,CYB5R3	res2
VALINE.LEUCINE.AND.ISOLEUCINE.DEGRADATION	0.9984	1	0.5969	43	HMGCS1,HMGCL,ACAT2,HIBADH,ACAA2,ACADS,HIBCH,ACADM,ALDH7A1,ALDH1B1,PCCA,ALDH9A1,BCAT2,ALDH2,ALDH6A1,AUH,BCAT1	res2
ECM.RECEPTOR.INTERACTION	0.9985	1	0.6751	81	ITGB5,SPP1,COL3A1,TNC,THBS2,COL1A1,LAMB4,SDC2,SV2B,SDC4,COL6A2,CD36,COL6A3,RELN,COL5A2,LAMC1,LAMC2,VWF,LAMB1,ITGB1,LAMA4,SV2C,TNN,THBS4,CD47,ITGA2B,ITGA9,GP5	res2
CARDIAC.MUSCLE.CONTRACTION	0.9985	1	0.6325	75	COX6A2,MYH6,COX4I2,COX6CP3,COX8C,CACNA1F,MYH7,CACNG3,ATP1A4,MYL3,CACNG1,ATP1B4,CACNG6,TPM4	res2
GLYCOSPHINGOLIPID.BIOSYNTHESIS.LACTO.AND.NEOLACTO.SERIES	0.9985	1	-0.4881	25	FUT5,FUT6,ABO	res5
SPLICEOSOME	0.9985	1	0.691	123	HSPA6,BUD31,MAGOHB,HSPA1L,ALYREF,SLU7,LSM6,TRA2B,SART1,HNRNPM,CCDC12,PPIE,HNRNPA1L2,SF3A2,LSM3,SNRNP27,PCBP1,SNRPB,DHX8,SYF2,SRSF9,MAGOH,SF3B2,CRNKL1,PRPF4,LSM7,DDX42,PHF5A,SNRNP40,SNRPA,BCAS2,THOC3,HNRNPU,HNRNPA1,DDX46,SNW1,PRPF6,SRSF4,SF3A3,CWC15,U2AF1,CDC5L,WBP11,SF3A1,SNRPC,ISY1,SNRPF,LSM4,TRA2A,SNRPD3,SNRNP200,SNRPD2,DHX38,PRPF3,HNRNPK,SNRPD1,PRPF18,SRSF1,ZMAT2,RBM17,PLRG1,DHX16,HNRNPA1P60,U…	res2
PROGESTERONE.MEDIATED.OOCYTE.MATURATION	0.9986	1	-0.6446	85	SPDYC,PIK3CG,PIK3R2,ADCY4,SPDYA,IGF1	res5
OXIDATIVE.PHOSPHORYLATION	0.9987	1	-0.6879	112	COX8C,COX4I2,COX6A2,ATP6V1C2,ATP6V1B1,NDUFV2,COX7A1,MT-ND2,MT-ND5,MT-ND1,MT-ND4,MT-CO2,MT-CO1,MT-CYB,MT-ND6,MT-ATP8,NDUFA11,MT-ATP6,MT-ND4L,MT-ND3,MT-CO3,NDUFB1	res5
MAPK.SIGNALING.PATHWAY	0.9987	1	0.7416	266	FOS,FGF6,DUSP6,PLA2G2F,NR4A1,FGF18,FGF5,JUN,DUSP4,PLA2G3,PTPN7,DDIT3,DUSP10,MOS,IL1R2,FASLG,DUSP16,MYC,FGFR1,JUND,CACNA1F,IL1B,DUSP5,DUSP8,GADD45A,GNG12,FGF23,HSPA6,RELB,CACNG3,FGF19,NFKB2,FGF3,HSPB1,BDNF,MAP3K6,DUSP1,RAC2,CASP3,MAP2K1,PRKCA,FGF1,GADD45G,FLNA,RRAS,MAP3K5,PRKACG,FGF12,STK3,MECOM,MAP3K14,CACNG1,FAS,IL1A,ATF4,PAK1,TP53	res2
ARRHYTHMOGENIC.RIGHT.VENTRICULAR.CARDIOMYOPATHY.ARVC	0.9989	1	-0.5878	73	CACNA1S,CACNA2D4,RYR2,CACNA1F,CACNA1D,ITGA2B,SGCA,SLC8A1,CACNA1C,CACNG8,ITGB6,ITGA11,ITGB7,CACNG1,ITGA10,GJA1,CACNA2D2,DES,ITGA3,CACNB4,CACNB2,ACTN3,ITGA8,LEF1,CACNG2,CACNB1	res1
GAP.JUNCTION	0.9989	1	-0.5828	86	TUBA3E,EGFR,GRM5,TUBB8,TUBA8,GRM1,PRKCB,PDGFRB,PRKCG,PLCB2,TUBB4A,TUBA3D,PRKG1,PRKG2,ADCY1,TUBB1,GJA1,ADCY5,HTR2A,ADCY2,ITPR1,ADCY9,EGF,PDGFB,DRD1,PLCB4,PDGFA,GUCY1A2,GNAI1,ITPR2,PRKACB,PLCB1	res1
OXIDATIVE.PHOSPHORYLATION	0.9989	1	-0.6119	112	COX4I2,COX6A2,COX8C,ATP6V1G3,COX7A1,NDUFV2,ATP6V0C,TCIRG1,NDUFA4L2,NDUFA9,COX6B2,ATP6V1B1,LHPP,ATP6V1C2,NDUFB1,ATP6V0A4,ATP6V1A,NDUFA11,NDUFS8,ATP6V0E2,ATP6V1G2,ATP6V1C1,ATP6AP1,NDUFA10,MT-ND5,NDUFS7,NDUFV1,NDUFA5,CYC1,MT-ND6	res1
ALZHEIMERS.DISEASE	1	1	-0.7234	149	APOE,FAS,LPL,PPP3R2,BACE2,CALML6,COX4I2,CASP8,IL1B,ITPR1,TNFRSF1A,ITPR3,COX8C,CACNA1S	res4
AMINOACYL.TRNA.BIOSYNTHESIS	1	1	-0.4704	22	SARS2,DARS2,MARS2,AARS2,VARS2,HARS2,YARS2,WARS2,NARS2,TARS2,FARSA,CARS2	res4
AMINO.SUGAR.AND.NUCLEOTIDE.SUGAR.METABOLISM	1	1	0.5389	42	GMPPB,HK3,CHIT1	res4
AXON.GUIDANCE	1	1	-0.5771	127	SEMA3G,NFATC2,RAC2,PPP3R2,EPHA1,EPHA2,SLIT2,NTN1,NFATC1,CXCL12,NTN4,PLXNB3,SEMA4A,EPHB3,SEMA4G,NTNG1,SEMA4D,NRP1,EFNA5,EFNA1,SEMA3D,ROBO3,EFNA4,RGS3,SEMA6D,SEMA3B,UNC5D,LIMK2,ITGB1	res4
CELL.ADHESION.MOLECULES.CAMS	1	1	-0.6963	124	PDCD1,MPZ,MAG,CLDN5,CDH5,ICAM1,ICOSLG,CLDN3,CD4,SELP,CDH4,CDH1,CLDN16,SDC4,HLA-DPA1,CD34,ITGA9,HLA-DOA,ICAM2,HLA-B,HLA-DQB1,SELL,ITGAM,HLA-C,CLDN9,SDC1,ALCAM,F11R,PTPRC,CLDN20,ITGB7,SDC2,VCAN	res4
ENDOCYTOSIS	1	1	-0.6557	177	ERBB3,EHD2,PLD1,NTRK1,CXCR2,DAB2,EPN3,ADRB2,HSPA6,PLD2,PIP5K1B,PDGFRA,HLA-B,EHD4,ADRB3,HLA-C,ARAP1,EGF	res4
EPITHELIAL.CELL.SIGNALING.IN.HELICOBACTER.PYLORI.INFECTION	1	1	-0.5052	67	CXCR2,ATP6V0D2,CXCL1,ATP6V1C2,TCIRG1,ATP6V1B1,PLCG2,F11R	res4
GAP.JUNCTION	1	1	-0.5732	86	TUBB8,HTR2B,TUBA3E,ITPR1,ITPR3,PDGFRB,PDGFRA,LPAR1,TUBB6,EGF,TUBA8,ITPR2,TUBA4A,PRKACG,TUBB1	res4
GLYCOSAMINOGLYCAN.BIOSYNTHESIS.CHONDROITIN.SULFATE	1	1	0.4948	22	B3GAT2,CHST13,CHSY3,CSGALNACT1,B3GAT1,CSGALNACT2,XYLT1,CHST15	res4
HUNTINGTONS.DISEASE	1	1	0.6121	164	COX7B2,NDUFA7,TBPL2,DNAH3,COX7A2,PLCB1,GRM5,CREB5,MT-ATP8,UCP1,GNAQ,TGM2,PPARGC1A,NDUFA1	res4
INSULIN.SIGNALING.PATHWAY	1	1	-0.6794	137	PIK3CG,PIK3R2,PCK1,PRKAG3,PPP1R3D,CALML6,PCK2,PYGL,GYS2,PYGM,SHC1,GCK,EIF4EBP1,PPP1R3C,SOCS1,IRS1,PHKG1	res4
LONG.TERM.POTENTIATION	1	1	-0.5078	70	PPP3R2,CALML6,ITPR1,ITPR3,GRIN2A,ITPR2,PRKACG,RPS6KA6,PPP1CA,ARAF,RPS6KA2,ADCY8,PRKCG	res4
MAPK.SIGNALING.PATHWAY	1	1	0.6333	266	PLA2G4E,PLA2G2E,PLA2G2A,FGF16,FGF5,CACNA1F,FGF8,PLA2G5,PLA2G2F,PLA2G2D,FGF4,PLA2G2C,NTF3,MECOM,PTPN7,RASGRP1,MAP4K1,CACNA2D1,FGF20,DUSP2,PLA2G1B,CACNA2D4,PLA2G12B,PLA2G10,CD14,NGF,FGF22	res4
NEUROTROPHIN.SIGNALING.PATHWAY	1	1	-0.6653	125	PIK3CG,PIK3R2,NTRK1,PRKCD,CALML6,NGFR,PLCG2,SHC1,IRS1,IRAK1,IRAK3,BAX,IRS4,MAPK12,SHC2,RPS6KA6,MAP3K1,RPS6KA4,TP53,MAPK13,MAPKAPK2,SHC4,ARHGDIA,RPS6KA2	res4
PATHOGENIC.ESCHERICHIA.COLI.INFECTION	1	1	-0.585	54	TUBB8,CDH1,TUBA3E,HCLS1,TUBB6,KRT18,TUBA8,TLR4,ARPC1B,TUBA4A,TUBB1	res4
PYRIMIDINE.METABOLISM	1	1	-0.6834	97	ENTPD8,NT5E,POLR2J2,TYMS,UPP2,PRIM1,UPP1,ENTPD3,POLR2J3,POLE2,DCTD,NME1-NME2,TXNRD1,POLD4,POLR1C,PNPT1,POLD1,POLE3,POLR2I,RRM2B,CAD,POLR3C,CTPS1,ENTPD5,POLE,ZNRD1,ENTPD4,DTYMK,POLR1D,POLA2,NT5C,NT5C1A,TK1,NME4,POLR2H,AK3,NME3,DHODH,POLR2A,UCK1	res4
TIGHT.JUNCTION	1	1	-0.6002	126	CLDN5,CLDN3,MYH8,MYH1,MYH13,PRKCD,CLDN16,HCLS1,LLGL2,MYL9,CLDN9,RAB13,F11R,MYH9,MYL12A,ACTN1,CLDN20,YBX3,PPP2R1B,TJP2,EPB41L2,CLDN18	res4
UBIQUITIN.MEDIATED.PROTEOLYSIS	1	1	-0.6255	130	AIRE,NHLRC1,FBXO4,FBXO2,SOCS1,FBXW7,UBA7,NEDD4,CDC20,CDC23,CDC26,UBE2C,MAP3K1,KEAP1,UBE3B,HERC2,ANAPC7,ANAPC1,FANCL,UBOX5,MDM2,UBE4B,CUL7,SAE1,SYVN1,SKP2,HERC3,CDC16,BRCA1,HERC4,CDC27,UBE2S,DDB2,PML,FBXW8,UBE2D4,UBE2J2,ANAPC11,RNF7,CDC34,STUB1,DDB1,ANAPC5,PPIL2,UBE2G1,UBE2I,ANAPC2,PIAS3,UBA1,RBX1,ANAPC13,TRIM32,UBE3C,UBE2J1,UBE2U,CBLC,RHOBTB2,UBE2G2,CUL4A,HUWE1,WWP2,SOCS3,UBE2Q2,PRPF19,DET1,UBE2R…	res4
ADHERENS.JUNCTION	1	1	0.5002	68	MET,CTNNA3,FGFR1,SNAI1,RAC2,SNAI2,ACTN1,TCF7L1,CTNNA1,TGFBR2,CSNK2B,FYN,ACTG1,PARD3,YES1,ACTN4,ACTB,IGF1R,IQGAP1,RHOA,FER,ACTN2,WASF3,TCF7,CDC42,WASF2,TCF7L2	res2
ALZHEIMERS.DISEASE	1	1	0.6266	149	COX6A2,CALML6,COX4I2,EIF2AK3,COX6CP3,COX8C,CACNA1F,IL1B,ATP2A3,CASP3,LPL,CASP8,FAS,CASP9,CALM1,TNFRSF1A,CHP1,ITPR1,ATP2A1,ITPR3,NOS1,PSENEN,BAD,CASP7,COX8A,RYR3,APAF1,SNCA,ADAM17,COX7A1,NDUFS2	res2
AMYOTROPHIC.LATERAL.SCLEROSIS.ALS	1	1	0.3995	53	CASP1,PRPH2,CASP3,MAP3K5,CASP9,TP53,TNFRSF1A,CHP1,NOS1,BAD,PRPH,BCL2,APAF1,BAX	res2
BUTANOATE.METABOLISM	1	1	-0.5246	33	ACSM2A,ACSM5,BDH1,OXCT2	res2
CALCIUM.SIGNALING.PATHWAY	1	1	0.6883	177	TBXA2R,BDKRB1,BDKRB2,CYSLTR1,ADCY4,HRH1,AGTR1,LTB4R2,CALML6,ERBB3,AVPR1A,LHCGR,ADRA1B,CYSLTR2,ITPKA,CACNA1F,HTR2B,P2RX6,CHRM5,NOS2,MYLK,ITPKB,MYLK3,ATP2A3,PRKCA,ADRB1,ADRA1D,BST1,PRKACG,P2RX4,P2RX3,HTR5A,PDE1C,ADRA1A,SPHK1,PLCD1,PTGER3,PTAFR,CALM1,TACR2,P2RX7,CHP1,ITPR1,ADCY8,ATP2A1,HTR4,PTK2B,ITPR3,PLCD3,NOS1	res2
ENDOCYTOSIS	1	1	-0.5489	177	EGFR,ADRB3,IL2RG,FGFR3,IL2RA,IL2RB,CHMP4C,FGFR4,NTRK1,HLA-F,ARRB1,FGFR2,ERBB4,PDGFRA,CXCR4,IQSEC3,DNM3,IQSEC2,AGAP2,FLT1,PSD2,DNM1,RAB11A,IQSEC1,PRKCZ,PIP5K1C	res2
FRUCTOSE.AND.MANNOSE.METABOLISM	1	1	-0.4809	32	HK3,MTMR7,PFKFB1,GMDS,TSTA3,PFKM,TPI1,AKR1B1,PHPT1,HK1,MTMR1,SORD,PFKFB2,PFKFB3,FPGT,KHK,PFKP,PMM1,ALDOA,MTMR6,GMPPA,PFKL,MPI,PFKFB4,FBP2,MTMR2,HK2,PMM2,ALDOB,FBP1,ALDOC,GMPPB	res2
GAP.JUNCTION	1	1	-0.6703	86	EGFR,TUBA3C,PRKG2,PDGFRB,GRM5,GJA1,PRKCB,TUBB1,GRM1,TUBB4A,PLCB2,PDGFD,HTR2A,ADCY2,ADCY1,PRKCG,PDGFRA	res2
HUNTINGTONS.DISEASE	1	1	0.415	164	COX6A2,BBC3,COX4I2,COX6CP3,CREB3L3,COX8C,HAP1,CREB3L1,BDNF,CREB5,CASP3,CASP8,PPARG,CASP9,TP53,ITPR1,UCP1,HDAC1,REST,POLR2J3,CLTCL1,DCTN2,SP1,COX8A,APAF1,BAX,COX7A1,NDUFS2,AP2A2	res2
INOSITOL.PHOSPHATE.METABOLISM	1	1	-0.4878	54	MIOX,PLCG2,PIK3C2B,PLCE1,PLCB2,IPPK,SYNJ1,PIP5K1C,PLCB4,PIK3CB,INPP5E,PI4KA,PIP4K2C	res2
LYSINE.DEGRADATION	1	1	-0.5216	39	BBOX1	res2
PARKINSONS.DISEASE	1	1	0.5649	110	COX6A2,COX4I2,COX6CP3,COX8C,TH,CASP3,SLC18A1,UBB,LRRK2,CASP9	res2
PATHWAYS.IN.CANCER	1	1	0.7069	321	MMP1,FOS,PIK3R5,CSF3R,FGF6,NKX3-1,PIK3R2,FGF18,FGF5,JUN,VEGFA,HGF,MET,CTNNA3,WNT11,DAPK2,PTGS2,FASLG,PIK3CG,WNT2,MYC,FGFR1,MMP2,PLD1,LAMB4,FGF23,EPAS1,FGF19,NOS2,NFKB2,FGF3,FZD1,RAC2,CASP3,MAP2K1,PRKCA,FGF1,CCND1,E2F1,RAD51,CDKN1A,FZD6,FGF12,LAMC1,TRAF4,WNT3,CCNE1,MECOM,LAMC2,WNT9A,PIK3R1,CASP8,FAS,EGLN3,PPARG,CASP9,LAMB1,TP53,ITGB1,TCF7L1,CTNNA1,FLT3,KITLG,CDK6,TGFBR2,CDKN2A,LAMA4,RALB,BRCA2,RXRG	res2
PROPANOATE.METABOLISM	1	1	0.4828	32	LDHC,ACAT2,ACSS3,SUCLG2P2,ACSS2,HIBCH,SUCLG1,LDHA,ACADM,ALDH7A1,ALDH1B1,PCCA,ALDH9A1,ALDH2,ALDH6A1	res2
PURINE.METABOLISM	1	1	-0.587	153	AMPD1,PDE6A,GDA,ALLC,PDE2A,POLR3G,GUCY2C,PDE4C,ENTPD2,NT5C1A,AK1,NME1-NME2,PDE1B,PDE7B,AK5,ADCY2,ADCY1,NME3,PNPT1,ENTPD3,IMPDH1,PDE6G,PNP,PDE3A,ADCY5,NME1,PDE6C,POLR3H,PDE5A,POLR1A,AK2,PDE1A,NME5,POLR2L,GUCY1A2,POLR1B,POLE4,AMPD2	res2
PYRUVATE.METABOLISM	1	1	0.4817	40	LDHC,PCK2,LDHD,ACAT2,PDHA2,GLO1,ACSS2,ACYP1,LDHA,ME1,PKLR,ALDH7A1,GRHPR,ALDH1B1,ALDH9A1	res2
RIBOSOME	1	1	-0.597	88	RPL10L,RPL36A,RPL17,RPS10,RPS27,RPL10A,RPL12,RPL38,RPL7A,RPS12,RPLP2,FAU,RPL37,RPL23A,RPLP0,RPS15A,RPS8,RPS19,RPS28,RPL13,RPS15,RPL22,RPL9,RPL31,RPS5,RPL3,RPS23,RPL27A,RPS2,RPS26,RPS11,RPS18,RPL15,RPL10,RPS4X,RPS25,RPL28,RPL13A,RPL36,RPS24,RPL5	res2
SNARE.INTERACTIONS.IN.VESICULAR.TRANSPORT	1	1	-0.4579	38	STX11,STX1A,VAMP8,VTI1B,STX7,VAMP4,STX1B,TSNARE1,VAMP2,SNAP47,YKT6,VTI1A,STX5,VAMP3,STX6,STX2,STX16,GOSR2,STX3,STX18,GOSR1,SNAP29,VAMP1,BET1,VAMP7,USE1,SNAP25,SEC22B,BET1L,STX4,STX10,STX17,STX8,SNAP23,STX12,BNIP1,VAMP5,STX19	res2
SPHINGOLIPID.METABOLISM	1	1	0.4316	36	ACER1,UGT8,NEU1,SPHK1,SGPP2,SGMS2,SMPD2,GLA,ACER3,GALC,CERK,ACER2,SGPL1,NEU4,GBA,KDSR,GLB1	res2
UBIQUITIN.MEDIATED.PROTEOLYSIS	1	1	-0.4923	130	SOCS1,MID1,HERC2,NHLRC1,UBE2F,UBE2W,TRIM37,FBXO4,UBE2D1,ANAPC5,ANAPC10,SKP1,PIAS1,ANAPC2,UBA7,MAP3K1,PIAS4,VHL,UBE2G2,UBE2K,CBLB,CUL4B,PIAS2,UBE2N,UBE2Q1,UBR5,SMURF1,ANAPC4,ANAPC7,CUL1,UBE2Z,CDC27,UBE2O,CDC20,NEDD4L,UBE2L3,CUL7,UBE2G1,SYVN1,CUL2,CUL3,XIAP,RBX1,UBE2D4,CUL4A,UBA3,STUB1,UBE3C,UBE2R2,UBA1,KLHL9,UBE2Q2,BIRC6,MGRN1,UBA2,ITCH,SMURF2,RCHY1,UBE2E3,DDB2,ANAPC13,PRPF19,UBE2J1,BTRC,FBXW8,HER…	res2
VALINE.LEUCINE.AND.ISOLEUCINE.BIOSYNTHESIS	1	1	0.3704	8	PDHA2,LARS2,BCAT2,BCAT1	res2
ACUTE.MYELOID.LEUKEMIA	1	1	0.4833	57	CEBPA,PIK3R5,RUNX1,FLT3	res6
AMINO.SUGAR.AND.NUCLEOTIDE.SUGAR.METABOLISM	1	1	-0.5794	42	FPGT,RENBP,GALK1,GNPNAT1,HEXB,PGM1,CYB5R3,UGP2,UGDH,CYB5R1,GNPDA1,GNPDA2,HK2,UXS1,NANS,GMPPA,PGM3,TSTA3,PGM2,GFPT2,CMAS,NAGK,GNE,PMM1,GALE,UAP1,CHIA,HEXA,MPI,HK1,AMDHD2,GALK2,GMDS,GFPT1,GPI,NANP,GCK,PMM2,CHIT1,HK3,NPL,GMPPB	res6
BETA.ALANINE.METABOLISM	1	1	0.3943	22	DPYS,AOC2,AOC3,HIBCH,CNDP1,MLYCD	res6
CHEMOKINE.SIGNALING.PATHWAY	1	1	-0.8104	173	CXCL2,CCR3,CCR9,CXCL3,CCL28,PRKCD,GNG11,XCL1,CXCL12,CCL19,CCL4L2,CXCL1,CCL22,CCR1,CXCL13,CXCL5,CCR7,CCL5,HCK,ADCY4,PIK3CG	res6
GAP.JUNCTION	1	1	0.4867	86	TUBA3E,TUBA8,GRM5,TUBA3D,GJD2,ADRB1,ADCY2,ADCY1,PRKCG,DRD1,GRM1,PRKG1,PLCB1,DRD2,GUCY1A2,ADCY5,PDGFB,HTR2A,PRKCB,PRKCA,PLCB2,TUBB4A,TUBB7P,ADCY9,HTR2C,PRKACB,ADCY7,PDGFA,GNAQ,PLCB4,ADCY8	res6
GLYCINE.SERINE.AND.THREONINE.METABOLISM	1	1	0.5372	31	AGXT2,DAO,AGXT,AOC2,GNMT,MAOB,AOC3,MAOA,AMT	res6
LYSOSOME	1	1	0.5329	120	CTSE,ATP6V0D2,ACP5,ATP6V0A4,SLC11A1,CTSF,NAPSA,IDS,CLN3,CTSW,HYAL1,IDUA,CTSS,ATP6V0C	res6
MAPK.SIGNALING.PATHWAY	1	1	-0.6846	266	PLA2G2D,PLA2G2A,CHP2,NFATC2,FGF16,TGFBR2,PLA2G4A,PLA2G2F,CACNG6,IL1R1,PDGFRA,MOS,FAS,FLNC,PLA2G1B,HSPA2,NTRK1,FGF20,TNFRSF1A,PDGFRB,FGF8,IL1A,PLA2G3,NFATC4,TP53,GADD45B,FGF10,TGFB1,FGF7,DDIT3,FGF1	res6
MTOR.SIGNALING.PATHWAY	1	1	0.3819	51	INS,PIK3R5,EIF4E1B,STRADA,ULK2,BRAF,PIK3CA,TSC2,PRKAA2,PDPK1,RHEB,TSC1,PIK3CD,PIK3CB,VEGFC,CAB39L,MTOR,RICTOR,AKT3,CAB39	res6
NEUROTROPHIN.SIGNALING.PATHWAY	1	1	-0.528	125	PRKCD,PLCG2,NTRK1,NGFR,PIK3CG,SHC1,TP53,IRAK3,IRAK4,MAPKAPK2,IRAK1,MAP3K1,RPS6KA4,PIK3R2,NFKBIA,RHOA,MAP2K1,RPS6KA3,IRS1,BAX,NFKB1,MAGED1,ATF4,PRDM4,PSEN1,NRAS,MAPK7,RPS6KA2,ABL1,NFKBIE,CRKL,RAC1,KRAS,TRAF6,YWHAE,RAP1B,RELA	res6
N.GLYCAN.BIOSYNTHESIS	1	1	0.4701	45	MGAT2,ALG11,MGAT5B,MAN1C1,MGAT5,MGAT3,MAN2A2,MGAT4A,MAN1B1,ALG10B	res6
OOCYTE.MEIOSIS	1	1	0.4862	110	PLCZ1,CALML6,SPDYC,SMC1B,PGR,INS,PPP3R2	res6
PEROXISOME	1	1	0.5125	78	HAO1,HAO2,DAO,AGXT,ABCD2,SLC27A2,ACSL6,ACSL5,NOS2,BAAT,ACSL1,ACOX2,MPV17L,PEX11G,MLYCD,PECR,PEX5,ABCD4,HMGCL,ACOX3,FAR1	res6
PHOSPHATIDYLINOSITOL.SIGNALING.SYSTEM	1	1	0.486	76	PLCZ1,CALML6,PIK3R5,DGKA,DGKI,PRKCG,DGKH,PLCB1,PRKCB,PRKCA,DGKE,PLCB2,INPP4A,DGKD,PI4KA,PLCB4,INPP1,SYNJ1,ITPKA,INPP5D,CALM1,INPP5J,DGKQ,CDS1,PIK3CA,DGKZ,PIP4K2B,PIKFYVE,PIP5K1C,DGKG,CDS2,OCRL,INPP5K,PIK3C3	res6
PROGESTERONE.MEDIATED.OOCYTE.MATURATION	1	1	-0.5329	85	MOS,ADCY4,PIK3CG,CDC25C,MAD2L1,PLK1,IGF1,CCNB1,CCNB2,BUB1,CCNA2,CDK1,CCNB3,CDC25B,CDC25A,PIK3R2,ANAPC10,CDK2,CDC23,MAP2K1,PDE3B,RPS6KA3,PRKX,MAD2L2,HSP90AB1,GNAI2,ANAPC1,CDC27,ARAF	res6
PURINE.METABOLISM	1	1	-0.5697	153	URAD,PAPSS2,GUCY2C,POLR3G,ENTPD2,ADCY4,AK4,ENTPD8,GUCY2F,AK7,PDE6H,ENPP1,ADA,GMPR,PNP,ATIC,NPR2,POLD1,RRM1,PDE6A,POLR2L,AK2,PFAS,PRIM2,GUCY2D,POLR3F,RRM2,POLA2,POLE3,ADPRM,PDE3B,POLR2C,PRPS2,PRIM1,POLA1,POLR2D,RRM2B,POLR2G,NT5C1A,POLD2,PKM,IMPDH1,IMPDH2,POLR2J,PRPS1L1,PNPT1,PDE8B,POLR2E,NUDT5,POLD3,ADSL,POLR1D,POLR3GL,POLE,PRPS1,GMPR2,POLR3K,GMPS,NME5,ITPA,APRT,POLE2,PDE5A,NME1,POLR2K,NUDT2,ADK,N…	res6
REGULATION.OF.ACTIN.CYTOSKELETON	1	1	-0.758	210	ITGAX,FGF16,ITGAM,ITGA11,ITGA1,INSRR,FN1,ITGB6,ITGA4,PDGFRA,MOS,MSN,FGF20,PDGFRB,DIAPH2,ITGB4,PIK3CG,ITGA9,ITGA5,FGF8,MYLK,SCIN,ITGA2,GSN,MYL12A,FGF10,FGF7,ARPC1B,DIAPH3,FGF1,PIP5K1B,IQGAP1,ACTN3,ITGA10,MYH9,FGD3,ITGB7,MYLK3,FGF19,CYFIP1,RDX,ACTG1,DOCK1,WASF2,PIK3R2,PFN1,ACTB,TMSB4Y	res6
TOLL.LIKE.RECEPTOR.SIGNALING.PATHWAY	1	1	-0.7576	96	LBP,CD80,TLR3,IFNB1,IFNA17,IFNA6,LY96,TLR5,MYD88,TLR4,CCL5,PIK3CG,IKBKE	res6
VALINE.LEUCINE.AND.ISOLEUCINE.BIOSYNTHESIS	1	1	-0.4315	8	BCAT1,BCAT2,LARS2,IARS2,PDHB,PDHA1,VARS2,PDHA2	res6
VASOPRESSIN.REGULATED.WATER.REABSORPTION	1	1	-0.3689	44	AQP4,CREB3L4,CREB3L2,PRKX,DCTN4,RAB11A,AVP,DCTN6,DYNC1LI1,PRKACG,CREB1,DCTN2,ARHGDIA,RAB5A,GNAS,DYNLL1,PRKACA,ADCY3,RAB11B,DYNC1I2,CREB3L1,RAB5C,DYNC2LI1,DCTN1,DCTN5,AQP2,DYNLL2,DYNC1LI2,RAB5B,CREB3,CREB5,DYNC1I1,STX4,DYNC2H1,ADCY6,NSF,VAMP2,PRKACB,AQP3,ADCY9,DYNC1H1,ARHGDIB,AVPR2,CREB3L3	res6
AMINOACYL.TRNA.BIOSYNTHESIS	1	1	-0.4633	22	SARS2,VARS2,CARS2,PSTK,HARS2,AARS2,YARS2,DARS2,MTFMT,MARS2,TARS2,FARSB,WARS2,IARS2,FARSA,SEPSECS,RARS2,LARS2,EARS2,FARS2,NARS2,PARS2	res5
AMYOTROPHIC.LATERAL.SCLEROSIS.ALS	1	1	0.5614	53	CASP1,TNF,NEFM,TNFRSF1B,CASP3,NOS1,BID,MAP2K3,NEFL,PPP3R1,RAC1,BCL2,GRIN2D,GPX1,RAB5A,SOD1,CAT,BAD,TNFRSF1A,CHP1,MAP2K6	res5
ARGININE.AND.PROLINE.METABOLISM	1	1	-0.4918	52	AOC1,ASS1,ACY1,NAGS,MAOB,CKMT2,P4HA2,GLS2,NOS3,DAO,ARG1,ASL	res5
AXON.GUIDANCE	1	1	0.4889	127	FES,MET,RHOD,SLIT3,UNC5B,EPHA8,UNC5C,DCC,NFATC4,RND1,SEMA6A,ABLIM1,SEMA3E,SLIT1,SEMA6B,UNC5A,EPHA5,EPHB4,RAC3,EPHB6,NRP1,EFNA2,PPP3R1,FYN,RAC1,EPHB2,SEMA3A,EPHB1,HRAS,MAPK1,CFL2,NCK1,CDC42,EFNA4,PAK4,EFNA1,CXCR4,DPYSL5,NRAS,PLXNA1,GNAI2,CHP1,CDK5,KRAS,NGEF,GNAI3,GNAI1,RHOA	res5
BETA.ALANINE.METABOLISM	1	1	0.483	22	DPYS,DPYD,EHHADH,ALDH7A1,ECHS1,ALDH3A2,SRM,ACADM,ALDH1B1,HADHA,SMS,ALDH2	res5
CALCIUM.SIGNALING.PATHWAY	1	1	-0.5816	177	TBXA2R,ERBB3,HTR2B,P2RX7,PPP3R2,PLN,PDGFRA,ITPR3,ADCY4,ADRB2,CYSLTR1,P2RX2,CYSLTR2,GRPR,ITPR1,HRH2,RYR2,EGFR,MYLK3,PHKG1,BST1,PDGFRB,ADORA2A,MYLK2,ADRA1D,DRD5,EDNRA,ITPR2,GRIN2C,CD38,TNNC2,CACNA1S,NOS3,ATP2A1,SPHK1,CALML6,PRKCA,RYR1,PLCB2,PRKCG,CHRNA7,PHKA2	res5
CARDIAC.MUSCLE.CONTRACTION	1	1	-0.5824	75	COX8C,COX4I2	res5
CELL.CYCLE	1	1	0.586	123	RBL1,TGFB2,SFN,GADD45A,SKP1,CDK7,YWHAQ,CCND3,YWHAZ,YWHAE,CCND1,CDKN1C,ANAPC11,CDKN2D,CCNA1,RAD21,WEE1,CDK2,SKP2,BUB1B,HDAC2,CDKN1B,YWHAG,E2F5,YWHAB,SMAD4,MAD2L2,CCNB1,MCM4,YWHAH,TP53,RB1,ABL1,STAG2,PCNA,PTTG1,E2F1,CDK1,PLK1,CDC20,SMC3,CHEK2,BUB1,ORC5,CDC26,ORC4,MCM2,MCM6,ORC3,CDC6,E2F3,CCNA2,MAD2L1,TTK,CCNB3,BUB3,FZR1,MCM3,CDK4,STAG1,MCM7,CUL1	res5
CYSTEINE.AND.METHIONINE.METABOLISM	1	1	0.4765	34	LDHC,LDHAL6B,CDO1,GOT2,MAT2B,LDHB,AMD1,AHCY,ENOPH1,SRM	res5
ENDOCYTOSIS	1	1	0.6053	177	HLA-F,ADRB3,IL2RA,CXCR2,CHMP4C,MET,CBLC,IL2RB,ERBB4,KIT,RET,HLA-E,HLA-A,CBLB,SH3GL3,VPS37D,PSD2,ASAP3,CSF1R,CLTB,CHMP4B,AGAP1,HRAS,RAB5A,PARD6B,FGFR3,RAB31,VTA1,CLTA,AP2B1,RAB11A,RAB11B,CDC42,WWP1,ARRB2,CXCR4,EHD1,SMAP1,PARD3,EGF,AP2S1,PARD6A,STAM,VPS4A,MVB12A,EPN1,GIT1,DNAJC6,VPS25,SH3GLB1,CHMP1B,HSPA8,LDLRAP1,RAB11FIP4,USP8,AP2A2,KDR,RAB5C,EPS15,SRC,RUFY1,PRKCZ,RAB5B,F2R,RABEP1,EPN2,ARF6,PRKCI,…	res5
EPITHELIAL.CELL.SIGNALING.IN.HELICOBACTER.PYLORI.INFECTION	1	1	-0.5509	67	CXCL1	res5
GAP.JUNCTION	1	1	0.5145	86	HTR2C,TUBB7P,TUBA3C,GJD2,ADCY2,GJA1,DRD2,HTR2A,TUBA1C,PLCB1,ADCY7,PLCB4,TUBA1A,PRKACB,GNAS,TUBB2A,PDGFD,DRD1,PDGFB,TUBB4A,HRAS,PDGFA,MAPK1,GRM5,TUBB2B,MAP2K2,PLCB3,NRAS,ADCY5,TUBB,GNAI2,MAP2K5,EGF,GRB2,TUBB4B,MAP2K1,KRAS,PRKACA,TUBA4A,GNAI3,GNAI1,PRKG2	res5
GLYCEROPHOSPHOLIPID.METABOLISM	1	1	0.6838	72	PLA2G2D,PLA2G2F,PLA2G4E,PLA2G5,CHAT,DGKB,GPD2,ETNK2,LPCAT1,AGPAT2,PLA2G10,ACHE,PHOSPHO1,PLA2G3,CHPT1	res5
GNRH.SIGNALING.PATHWAY	1	1	0.5645	101	FSHB,PLA2G2D,PLA2G2F,PLA2G4E,PLA2G5,CGA,ADCY2,CACNA1F,PLCB1,ADCY7,PLCB4,PLA2G10,MAP2K3,PRKACB,PLA2G3,GNAS,CALM2,HRAS,MAP2K4,MAPK1,CDC42,MAP2K2,JUN,PLCB3,MAPK8,CALM3,NRAS,ADCY5,GRB2,MAP2K6,MAP2K1	res5
HUNTINGTONS.DISEASE	1	1	-0.5173	164	COX8C,COX4I2,POLR2J2,CASP8,ITPR1,COX6A2,PPARG,DNAH2,POLR2J3,DNAI2,DNAH1,NDUFV2,CREB3L4,COX7A1,MT-CO2,MT-CO1,MT-CYB,MT-ATP8,GRIN2B,DNAI1,MT-ATP6,MT-CO3,NDUFB1,CREB3L2,PLCB2,DNAH3,NDUFA7,NDUFA9	res5
HYPERTROPHIC.CARDIOMYOPATHY.HCM	1	1	-0.61	80	SGCA,ITGA11,ITGA1,MYBPC3,PRKAG3,ITGB4,ACTC1,IGF1,RYR2,TGFB1,TTN,ITGA10,ITGA2B,ITGA9,CACNA1S,TPM1	res5
INSULIN.SIGNALING.PATHWAY	1	1	0.5943	137	G6PC2,PIK3R5,G6PC,CBLC,HK3,PPP1R3D,SLC2A4,IRS4,RPS6,GCK,CBLB,PRKACB,PRKAR2A,CALM2,HRAS,MAPK1,BAD,PDE3A,PPP1CB,SOCS1,MAP2K2,CRKL,AKT3,PPP1R3B,MAPK8,CALM3,NRAS,PRKAR2B,PTPRF,GRB2,PRKAR1A,FLOT1,MAP2K1,TRIP10,PRKAB2,CRK,PRKAR1B,KRAS,PYGB,PRKACA,PRKAG1,PRKAB1,CALM1,PIK3CA,PIK3CB,PPP1CA,PIK3R3,ACACB,SOCS3,PPP1CC,EIF4E,RAPGEF1,FASN,RPTOR,PRKCZ,RHEB,PRKAG2,SHC4,PRKCI	res5
MAPK.SIGNALING.PATHWAY	1	1	-0.5708	266	FGF23,IL1A,FGF3,TGFBR2,NFATC2,FAS,PPP3R2,IL1B,IL1R1,PDGFRA,IL1R2,FGF21,FGF1,RAC2,PLA2G4A,NTRK1,RASGRF2,PLA2G4B,FGF10,HSPA6,TGFB1,FGF17,EGFR,GADD45B,PLA2G1B,RASGRP4,PDGFRB,FGF7,JMJD7-PLA2G4B,MAPK13,RELB,RASGRP3,DUSP6,HSPA2,FGFR4,CACNA1S,DUSP5,CDC25B,CACNG6,PRKCA,MYC,RASGRP2,RPS6KA6,RRAS,FGF11,MAP3K1,PRKCG	res5
MELANOGENESIS	1	1	-0.5306	101	FZD10,WNT8A,WNT9B,WNT6,TYRP1,EDN1,ADCY4,WNT1,WNT11,MC1R,WNT2B,WNT2,CREB3L4,ASIP,TCF7L2,CALML6,CREB3L2,PRKCA,WNT3,PLCB2,PRKCG,DCT	res5
MTOR.SIGNALING.PATHWAY	1	1	-0.5936	51	PIK3CG,PIK3R2,PGF,IGF1	res5
NEUROACTIVE.LIGAND.RECEPTOR.INTERACTION	1	1	0.8475	266	NPY4R,MC2R,NTSR2,ADRB3,AGTR1,MAS1,TAAR2,FSHB,CNR2,GHSR,P2RX1,P2RX3,CHRNA1,CHRNB4,FSHR,HRH1,CHRNA2,ADRA2B,AVPR1B,MTNR1B,CHRNA3,GHRHR,VIPR2,HTR2C,PTGIR,BRS3,AGTR2,BDKRB1,ADORA3,TAAR5,FPR1,PRLHR,SSTR3,AVPR1A,CGA,HTR4,PTH1R,GABRR1,CHRM2,CHRNA5,GPR83,HTR6,MCHR2,P2RY1,GABRG1,GABRA6,PTGER2,CHRNE,OPRK1,SCTR,MLNR,NPY2R,HRH3,GLP1R,CHRM3,DRD2,OXTR,HTR2A,PTAFR,HTR1B,NMUR2,OPRM1,SSTR2,VIPR1,GPR156,PTGFR,GRIK1…	res5
NOTCH.SIGNALING.PATHWAY	1	1	0.5993	46	RBPJL,HES1,LFNG,MFNG,PSENEN,CTBP2,NOTCH3,MAML2,APH1A,HDAC2,SNW1,PSEN1,RBPJ,CTBP1,PSEN2,NCSTN,DTX2,ADAM17,DVL1,DTX3,MAML3	res5
OOCYTE.MEIOSIS	1	1	-0.6766	110	SPDYC,PPP3R2,ITPR3,ADCY4,SMC1B,SPDYA,IGF1,ITPR1	res5
PARKINSONS.DISEASE	1	1	-0.6221	110	COX8C,COX4I2,COX6A2,LRRK2,NDUFV2,COX7A1,MT-ND2,MT-ND5,MT-ND1,MT-ND4,MT-CO2,MT-CO1,MT-CYB,MT-ND6,MT-ATP8,MT-ATP6,MT-ND4L,MT-ND3,MT-CO3,NDUFB1,NDUFA7,NDUFA9,TH,UBA7	res5
PATHOGENIC.ESCHERICHIA.COLI.INFECTION	1	1	-0.4216	54	CDH1,TUBA3E,LY96,TUBB8,TUBA3D,HCLS1,TUBA8,TUBB1,PRKCA,KRT18,ARPC1B,CLDN1,TLR5	res5
PHOSPHATIDYLINOSITOL.SIGNALING.SYSTEM	1	1	-0.566	76	PIK3CG,PIK3R2,ITPR3,ITPR1,DGKG,ITPR2,DGKH,SYNJ2,CALML6,PRKCA,PLCB2,PRKCG,ITPKA,DGKZ,PIP5K1B,PLCG2,DGKA,IPPK,SYNJ1	res5
PURINE.METABOLISM	1	1	0.6557	153	URAD,AMPD1,NT5C1B,PDE6H,ADCY2,PDE1A,GUCY2F,GUCY2C,AK5,PDE11A,GUCY2D,NT5C1A,POLR3K,FHIT,PDE2A,GMPR,GDA,PRIM2,ADCY7,PRPS1,NME7,NME1,PRPS2,ADK,POLR2L,NT5C,NME4,NT5M,PDE3A,NUDT2,POLR3B,CANT1,DCK,POLE4,POLR2I,PAPSS1,POLR2G,POLR2E,ADCY5,POLR2K,PAICS,NUDT9	res5
PYRIMIDINE.METABOLISM	1	1	0.4685	97	NT5C1B,DPYS,CTPS2,NT5C1A,POLR3K,PRIM2,NME7,DPYD,NME1,POLR2L,UPRT,TXNRD2,NT5C,NME4,NT5M,NUDT2,DCTD,POLR3B,CANT1,DCK,POLE4,POLR2I,POLR2G,POLR2E,POLR2K,CMPK1,POLR2C,UCK1,POLR3H,DUT,POLR2F,PNP,UMPS,POLR1B,ITPA,UCK2	res5
REGULATION.OF.ACTIN.CYTOSKELETON	1	1	-0.5987	210	FGF23,PFN3,ITGA11,PIK3CG,ITGA1,FGF3,PIK3R2,MYL9,PDGFRA,FGF21,FGF1,INSRR,RAC2,ITGB4,FGF10,VAV1,FGF17,EGFR,SSH3,MYLK3,PDGFRB,FN1,FGF7,FGD3,ITGA10,ACTN3	res5
RENAL.CELL.CARCINOMA	1	1	-0.6297	66	PIK3CG,HGF,PIK3R2	res5
RNA.POLYMERASE	1	1	-0.4661	29	POLR2J2,POLR2J3,POLR1C,POLR3C,POLR3G,POLR1A,POLR2A,POLR1D,POLR3D,POLR2J,ZNRD1,POLR3GL,POLR3F,POLR2D,POLR2B,POLR3A,POLR2H,POLR1E,POLR1B,POLR2F,POLR3H,POLR2C,POLR2K,POLR2E,POLR2G,POLR2I,POLR3B,POLR2L,POLR3K	res5
VASCULAR.SMOOTH.MUSCLE.CONTRACTION	1	1	0.7409	112	CYP4A22,AGTR1,PLA2G2D,PLA2G2F,AVPR1B,PTGIR,PLA2G4E,PLA2G5,AVPR1A,PRKCQ,ADCY2,CACNA1F,PPP1R14A	res5
VEGF.SIGNALING.PATHWAY	1	1	-0.5498	76	PIK3CG,NFATC2,PPP3R2,PIK3R2,PTGS2,RAC2,PLA2G4A,PLA2G4B,PLA2G1B,JMJD7-PLA2G4B,MAPK13,VEGFA,NFAT5,NOS3,SPHK1,PRKCA,PRKCG,PLA2G6,PLCG2,SHC2,NFATC1,MAPK12,PLA2G12B,CASP9,AKT2	res5
VIBRIO.CHOLERAE.INFECTION	1	1	0.4002	53	ATP6V0A4,ATP6V0D2,PRKACB,ATP6V0B,GNAS,ARF1,ATP6V1G2,ATP6V1G1,ATP6V1H,KDELR2,PRKACA,ATP6V0E2,ATP6V1D,ATP6V0E1,ATP6V0D1,ATP6V1F,KDELR1,SEC61G,ACTB,ATP6AP1,ACTG1,ATP6V1E1	res5
WNT.SIGNALING.PATHWAY	1	1	-0.6916	150	DKK2,FZD10,NFATC2,PPP3R2,WNT8A,WNT9B,WNT6	res5
ACUTE.MYELOID.LEUKEMIA	1	1	-0.6118	57	SPI1,CEBPA,PIK3R5	res3
ADHERENS.JUNCTION	1	1	-0.5259	68	CDH1,ACTN3,EGFR,RAC2,LEF1,PTPRB,PTPRM,CTNNA2,SNAI1,NLK,WAS,BAIAP2,RAC3,MAPK1,PTPRJ,PTPRF,WASF1,PTPN6,VCL	res3
ALZHEIMERS.DISEASE	1	1	-0.4646	149	CALML6,TNF,CACNA1S,COX6B2,GRIN2B,GRIN1,SDHD,PPP3CA,CACNA1D,MME,GRIN2A,PLCB2,COX6A1,MAPT,CACNA1C,APOE,ITPR1,BID,CDK5,PPP3CB,UQCRQ,CALM3,SNCA,NDUFA5,PLCB1,UQCRH,PLCB4,NDUFS7,COX7B,COX7A2,NDUFA1,NDUFB9,NDUFS8,COX5B,GRIN2D,NOS1,MAPK1,CYC1,COX6C,PPP3R1,APP,NDUFAB1,NDUFB2,NDUFB7,APBB1,GNAQ,ITPR2,NDUFA9,NDUFA8,CYCS,NDUFA2,UQCRFS1,PSEN2,NDUFA3,UQCRC2,ATP2A2,NDUFA10,NDUFV1,PPP3R2,NDUFS6,NDUFC2,HSD17B10,CA…	res3
AMYOTROPHIC.LATERAL.SCLEROSIS.ALS	1	1	0.5209	53	CASP1,PRPH,CASP3,MAP3K5,GRIN2C,TP53,TNFRSF1A,CASP9,CHP1,MAPK12,BCL2,MAPK11,PRPH2,APAF1,CCS,TNFRSF1B	res3
ARGININE.AND.PROLINE.METABOLISM	1	1	0.4884	52	SAT1,AOC1,ARG1,MAOB,AGMAT,DAO,ALDH7A1,CKB,NOS2,NAGS,SMS,GLUL,ASL	res3
CIRCADIAN.RHYTHM.MAMMAL	1	1	-0.4464	13	NR1D1,PER3,CRY2,NPAS2,CLOCK,CSNK1D,CRY1,ARNTL,PER1,CSNK1E,BHLHE40,PER2,BHLHE41	res3
CITRATE.CYCLE.TCA.CYCLE	1	1	-0.5714	31	PDHA2	res3
ENDOCYTOSIS	1	1	-0.6385	177	ADRB3,IL2RA,IL2RG,EGFR,FGFR3,EHD2,CBLC,CSF1R,ARRB1,FGFR2,FGFR4,HLA-F,CXCR4,SH3GL3,IQSEC3,ERBB4,DNM3,PRKCZ,PSD2,IQSEC1,EHD4,IQSEC2,AGAP2,RAB11A,NTRK1,EGF,DNAJC6,PARD6A,GRK7,HSPA1A,PIP5K1C,SMAP1,GRK4,ADRB1,DNM1,AGAP1,RNF41,CHMP5,CBLB,PARD6B,LDLRAP1,HSPA8,RABEP1,HSPA1B,PSD,VPS37D,VTA1,CLTA,EHD1,PIP4K2B,RAB11FIP2	res3
FOCAL.ADHESION	1	1	-0.6067	195	VWF,COMP,THBS1,PDGFRB,PARVG,MYL9,ACTN3,PIK3R5,COL1A1,EGFR,ITGA11,MYL10,IGF1,COL5A3,RAC2,PGF,TNN,CAV2,LAMA3,PRKCB,MYL7,CHAD,CAV1,COL4A6,ITGB7,ITGA8,FLNC,RASGRF1,COL11A1,LAMB3,LAMC3,COL5A1,PRKCG,PDGFA,PARVB,VAV1,ITGB6,ITGA2,COL6A3,TNXB,COL3A1,ITGA10	res3
HUNTINGTONS.DISEASE	1	1	-0.6248	164	TBPL2,SLC25A31,GRM5,DNAI2,DNAI1,COX6B2,GRIN2B,GRIN1,SDHD,TGM2,TAF4B,DNAH2,PLCB2,PPARGC1A,COX6A1,ITPR1,POLR2I,UQCRQ,POLR2L,NDUFA5,PLCB1,UQCRH,PLCB4,SLC25A4,NDUFS7,COX7B,COX7A2,NDUFA1,NDUFB9,NDUFS8,COX5B,CYC1,COX6C,VDAC3,NDUFAB1,NDUFB2,BDNF,NDUFB7,GNAQ,GPX1,NDUFA9,NDUFA8,CYCS,CLTA,NDUFA2,UQCRFS1,SOD2,PPID,NDUFA3,CREB3L2,DLG4,POLR2E,UQCRC2,NDUFA10,TAF4,NDUFV1,POLR2F,NDUFS6,NDUFC2,AP2A1,COX7A2L,SLC25…	res3
INOSITOL.PHOSPHATE.METABOLISM	1	1	-0.6385	54	PLCZ1,PIK3C2G,MIOX	res3
INSULIN.SIGNALING.PATHWAY	1	1	0.625	137	SHC4,PCK1,PIK3CG,SHC3,PKLR,CALML3,CALML5,PIK3R2,SHC2,PPP1R3B,PCK2	res3
LYSOSOME	1	1	-0.6205	120	ATP6V0D2,CTSE,CD68,CTSC,CTSZ,LAMP3,SLC11A1,AP1M2,ASAH1,CTSF,GNPTAB,NAGLU,CTSH,DNASE2B,ABCB9,TCIRG1,AP3M2,GGA3,FUCA1,MAN2B1,ATP6V0B,ATP6AP1,SLC11A2,NAGPA,CTSB,MFSD8,AP3S1,ABCA2,CLTA,ATP6V0D1,SMPD1,PSAP,ATP6V0C,GNPTG	res3
MTOR.SIGNALING.PATHWAY	1	1	0.6267	51	PIK3CG,VEGFA,PIK3R2	res3
NOTCH.SIGNALING.PATHWAY	1	1	-0.5678	46	HES5,RBPJL,LFNG,DTX1,JAG1,JAG2,CTBP2,KAT2A,NOTCH3	res3
OXIDATIVE.PHOSPHORYLATION	1	1	-0.5335	112	ATP6V0D2,ATP6V1G3,COX6B2,SDHD,COX6A1,ATP6V1A,ATP6V1G2,ATP6V0E2,UQCRQ,NDUFA5,UQCRH,TCIRG1,ATP4B,NDUFS7,COX7B,COX7A2,NDUFA1,NDUFB9,NDUFS8,COX5B,ATP6V0B,LHPP,ATP6AP1,CYC1,ATP6V1B2,COX6C,ATP6V1G1,NDUFAB1,NDUFB2,ATP6V1F,NDUFB7,PPA2,NDUFA9,NDUFA8,NDUFA2,UQCRFS1,NDUFA3,ATP6V0D1,ATP6V1C1,UQCRC2,NDUFA10,ATP6V0C,NDUFV1,NDUFS6,NDUFC2,COX7A2L,UQCR10,PPA1,NDUFB10,COX6B1,SDHA,COX8A,ATP6V0A2,NDUFB3,UQCRB,COX5A,…	res3
P53.SIGNALING.PATHWAY	1	1	0.642	65	BBC3,TP73,GADD45A,SESN2,PMAIP1,CASP3,CCNE1,RRM2,CCND1,CDKN2A,GADD45G,CCNE2,CDK6,PERP,TP53,SHISA5,CASP9,CDK1,CCND2,SESN3,CHEK1,CHEK2,TP53I3,FAS,CDK2,GTSE1,TNFRSF10B	res3
PARKINSONS.DISEASE	1	1	-0.4977	110	SLC25A31,COX6B2,SDHD,COX6A1,SNCAIP,PINK1,UQCRQ,SNCA,GPR37,NDUFA5,UQCRH,SLC25A4,NDUFS7,SLC6A3,UBA7,COX7B,COX7A2,NDUFA1,NDUFB9,NDUFS8,COX5B,CYC1,COX6C,VDAC3,NDUFAB1,NDUFB2,NDUFB7,NDUFA9,NDUFA8,CYCS,NDUFA2,UQCRFS1,PPID,NDUFA3,SLC18A2,UQCRC2,NDUFA10,NDUFV1,NDUFS6,NDUFC2,PARK7,COX7A2L,SLC25A6,UBE2L3,UQCR10,NDUFB10,COX6B1,SDHA,COX8A,UBE2G2,NDUFB3,UQCRB,COX5A,COX4I1,SDHB,NDUFS5,NDUFB6,NDUFV3,VDAC1,NDUFS…	res3
PATHWAYS.IN.CANCER	1	1	0.5948	321	MMP1,FOS,PIK3CG,FGF21,HGF,FGF5,MET,CTNNA3,FGF3,VEGFA,DAPK2,JUN,WNT11,FLT3LG,FGF19,FGF23,FASLG,FGFR1,PIK3R2,MMP2,MYC,WNT8A,NFKB2,PLD1,NKX3-1,CASP3,FGF16,CCNE1,FGF20,E2F1,CCND1,MAP2K1,FZD1,BMP4,RAD51,TRAF4,EPAS1,PRKCA,BRCA2,TRAF5,CDKN2A,SLC2A1,CCNE2,CDK6,LAMC1,TP53,FGF18,TCF7L1,CASP9,PIK3R1,FGF8,TGFB1,TCF7,E2F2,HDAC1,WNT7B,FZD6	res3
PHOSPHATIDYLINOSITOL.SIGNALING.SYSTEM	1	1	-0.5786	76	PLCZ1,PIK3C2G,PIK3R5,CALML6,PRKCB,PRKCG,PLCB2,PLCE1,ITPR1,PIK3C2B,DGKE,DGKI,INPP5D,CALM3,PLCB1,PLCB4,SYNJ1,PIP4K2C,CDS1,INPP4A,PIP5K1C,DGKA,PI4KA,DGKQ	res3
PPAR.SIGNALING.PATHWAY	1	1	0.6468	67	MMP1,PCK1,CYP8B1,FABP7,ACOX2,CPT1A,SLC27A6,PCK2,LPL,SCD,ILK,UBC,FABP3,ANGPTL4,UCP1	res3
PYRIMIDINE.METABOLISM	1	1	-0.5007	97	DPYS,NT5C1B,POLR3H,ENTPD3,TYMP,NT5C1A,UPP2,NME3,POLR3K,POLR2I,NME1,POLR2L,POLR3B,POLR1B,UCK2,POLR1C,CTPS1,NME1-NME2,TXNRD2,ENTPD6,CMPK1,POLR2E,POLE4,POLR1A,POLR3G,ENTPD1,POLR2F,POLR3A,POLE3,POLR2B,NME7,NME4,TXNRD1,UPRT,CAD,PNPT1,ITPA,ZNRD1,DCK,PNP,DHODH,CTPS2,UCK1,NME5,NUDT2,NT5M,POLR2G,POLR2D,NT5C3A,NT5C,NT5C2,CDA,POLR2K,POLR2C,UCKL1,UMPS,POLR3D,POLR3F,DUT,ENTPD8,POLR1E,NME6,POLD2,CANT1,ENTPD5,A…	res3
REGULATION.OF.ACTIN.CYTOSKELETON	1	1	0.672	210	PFN3,ITGB5,MYLPF,MOS,PIK3CG,FGF21,BDKRB1,BDKRB2,FGF5,FGF3,FGF19,FGF23,FGFR1,PFN4,PIK3R2,GSN,SCIN,MYLK,GNG12,RRAS,FGF16,FGF20,NCKAP1L,MAP2K1,TMSB4X,MYL12A,PIP5K1B,IQGAP3,CHRM5,FGF18,PDGFC,PIK3R1,FGF8,DIAPH1,PAK3,PAK1,ITGA9,TMSB4XP8,DIAPH3,MSN,ITGB1,ACTN4,PAK6,TIAM2,ITGA4,SOS2,ACTB,ITGA7,ACTG1,ITGA5,DOCK1	res3
RNA.DEGRADATION	1	1	-0.6009	55	C1DP3	res3
SMALL.CELL.LUNG.CANCER	1	1	0.6884	84	PIK3CG,PIK3R2,MYC,CCNE1,E2F1,CCND1,TRAF4,TRAF5,CCNE2,CDK6,LAMC1,TP53,CASP9,PIK3R1,E2F2,LAMB1,ITGB1,LAMA4,NOS2,RXRA,E2F3,CDK2,COL4A2,ITGAV,LAMA2,IKBKB,LAMA1,CKS1B,BCL2,BIRC2,COL4A1,APAF1,AKT3,LAMB4,NFKB1,PIK3CD	res3
SPLICEOSOME	1	1	-0.5927	123	HNRNPA1P60,HSPA1A,PPIL1,RBM8A,SNRPC,TXNL4A,HSPA8,SF3B5,HSPA1B,PQBP1,LSM3,NCBP2,SNRPB2,PUF60,HNRNPC,PRPF40B,LSM7,U2SURP,HSPA2,LSM2,EIF4A3,CHERP,SRSF7,EFTUD2,TCERG1,SNRPD2,DDX23,HNRNPA3,ZMAT2,THOC3,SNRPG,SRSF1,HSPA1L,PRPF8,XAB2,SNRPA,DDX5,SNRPD3,BCAS2,SMNDC1,DDX46,USP39,SRSF3,PHF5A,SNRPD1,SF3B1,HNRNPK,PRPF40A,SF3B3,PRPF31,RBM22,PPIH,CDC40,RBM25,PRPF38B,WBP11,PRPF6,DHX15,AQR,CCDC12,PCBP1,LSM4,CDC5L,…	res3
TASTE.TRANSDUCTION	1	1	-0.5922	49	TAS2R1,TAS2R46,TAS2R16,TAS2R13,GRM4,TAS2R9,ASIC2,PLCB2,TAS2R10	res3
THYROID.CANCER	1	1	-0.4475	29	CDH1,LEF1	res3
TIGHT.JUNCTION	1	1	-0.6621	126	MYH13,CLDN6,MYL9,ACTN3,MYH1,MYL10,CLDN19,CLDN23,MYH4,CLDN7,PRKCB,MYL7,PPP2R2C,IGSF5,CLDN9,CGN,PRKCG,MYH14,CTNNA2,PRKCZ,PPP2R2B,EPB41L1,RAB3B,PARD6A,GNAI1,CLDN16,CLDN4,CASK,MRAS,MYH7B,RRAS2,PRKCH,OCLN,PARD6B,MAGI2,CLDN3	res3
UBIQUITIN.MEDIATED.PROTEOLYSIS	1	1	-0.7343	130	CBLC,SOCS1,AIRE,SKP1,HERC2,UBE2F,MID1,TRIM37,UBE2D4,CDC26,UBA7,VHL,NHLRC1,UBE2Z,CBLB,PIAS1,UBE2W,UBE2K,ANAPC5,UBE2D1,UBE2Q1,UBE2N,STUB1,WWP1,NEDD4L,UBA3,ANAPC7,UBE2E3,RBX1,PIAS4,RCHY1,MGRN1,HERC1,MAP3K1,UBE2L3,BTRC,CUL4B,KLHL13,SIAH1,ERCC8,UBE2G2,HUWE1,ANAPC13,DDB2,UBE2E2,PIAS2,UBE2Q2,KEAP1,BIRC6,ANAPC2,ITCH,CUL7,UBR5,UBE2G1,UBE2NL,XIAP,RHOBTB2,CUL1,UBE2O	res3
VALINE.LEUCINE.AND.ISOLEUCINE.DEGRADATION	1	1	-0.5195	43	HMGCS2,AOX1,ABAT,ALDH3A2,OXCT2,DBT,IVD,ACAD8,MCCC1,BCKDHA,HSD17B10,ECHS1,ACAT1,OXCT1,MCEE,PCCB,AUH,ALDH1B1,ACADSB,ALDH6A1,ACAA1,MCCC2,HADH,ALDH2,DLD,ALDH9A1,HADHA,EHHADH,ACADS,BCKDHB,IL4I1,PCCA,ACADM,HADHB,HIBCH,BCAT1,HIBADH,BCAT2,ACAA2,HMGCL,ALDH7A1,ACAT2,HMGCS1	res3
ACUTE.MYELOID.LEUKEMIA	1	1	-0.5505	57	PIK3R2,LEF1,TCF7L2,PIK3R5,RUNX1,RPS6KB2,ARAF,IKBKG,RUNX1T1,RPS6KB1,MAP2K1,RARA,TCF7L1,MYC,EIF4EBP1,NRAS,NFKB1,RAF1,AKT2,AKT3,MTOR,PIK3CA,MAPK3,RELA,PPARD,PIK3R1,KRAS,BRAF,SPI1,CEBPA,IKBKB,STAT3,STAT5B,JUP,SOS1,CHUK,PML,AKT1,PIK3R3,SOS2,GRB2,MAP2K2,CCND1,MAPK1,BAD,PIM1,HRAS,STAT5A,PIK3CD,PIM2,PIK3CB,FLT3,CCNA1,TCF7,KIT,ZBTB16,PIK3CG	res7
ADIPOCYTOKINE.SIGNALING.PATHWAY	1	1	-0.6821	67	TNFRSF1B,CD36,TRADD,SLC2A4,NPY	res7
ALZHEIMERS.DISEASE	1	1	-0.6258	149	CHP2,APOE,LPL,FAS,ITPR3,CASP8,ITPR1,ITPR2,ATP2A3,BACE2,MT-ATP8,COX8C,UQCRFS1,COX6A1,MT-CO2,CALML6,MT-CO1,GRIN2A,MT-ATP6,MT-CYB,PSENEN,MME	res7
AMINO.SUGAR.AND.NUCLEOTIDE.SUGAR.METABOLISM	1	1	-0.437	42	GMPPB,RENBP,HEXA,NANS,GALK1,PGM1,GNPDA2,UXS1,CYB5R1,HK2,GNPNAT1,NAGK,FPGT,UGDH,UGP2,GALK2,PGM3,GMPPA,MPI,TSTA3,HK1,CYB5R3,CHIA,CMAS,GFPT1,CHIT1,PGM2,GNPDA1,HEXB,GNE,PMM1,AMDHD2,GPI,UAP1,GALE,GFPT2,GMDS,NANP,PMM2,NPL,GCK,HK3	res7
ARGININE.AND.PROLINE.METABOLISM	1	1	-0.5265	52	OTC,AOC1,NOS2,P4HA2,NAGS,NOS3,ALDH9A1,ACY1,CKB,LAP3,ALDH4A1,P4HA1,GLS,GATM,ALDH1B1	res7
BETA.ALANINE.METABOLISM	1	1	0.5308	22	UPB1,MLYCD,ALDH7A1,DPYD,DPYS,CNDP1,AOC2,ECHS1,ALDH3A2	res7
BUTANOATE.METABOLISM	1	1	-0.5627	33	PDHA2,ACSM4,ACADS,BDH1,ALDH9A1,BDH2,AACS,ALDH1B1,OXCT2,GAD2,HADHA,HADH	res7
FRUCTOSE.AND.MANNOSE.METABOLISM	1	1	-0.4107	32	GMPPB,PFKFB1,FBP2,MTMR2,MTMR7,ALDOC,SORD,MTMR1,HK2,FPGT,MTMR6,PFKFB3,AKR1B1,GMPPA,MPI,TSTA3,HK1,PFKL,ALDOA,TPI1,PFKP,PMM1,PHPT1,PFKM,KHK,PFKFB2,PFKFB4,GMDS,PMM2,ALDOB,FBP1,HK3	res7
GLYCEROLIPID.METABOLISM	1	1	-0.6005	42	LPL,AWAT2,MBOAT1,PNLIP	res7
GLYCOSAMINOGLYCAN.BIOSYNTHESIS.CHONDROITIN.SULFATE	1	1	-0.4242	22	CHST14,CHST15,XYLT1,CHSY3,CHPF2,CHPF,CHST3,CHST11,UST,CSGALNACT2,CHSY1,B3GALT6,B4GALT7,CSGALNACT1,XYLT2,CHST12,B3GAT1,DSE,B3GAT3,CHST7,B3GAT2,CHST13	res7
GLYCOSPHINGOLIPID.BIOSYNTHESIS.GLOBO.SERIES	1	1	-0.5188	14	A4GALT,GBGT1,ST3GAL1,HEXA	res7
GLYCOSYLPHOSPHATIDYLINOSITOL.GPI.ANCHOR.BIOSYNTHESIS	1	1	0.462	24	PIGF,PIGQ,PIGC,DPM2,PIGZ,PIGL,PIGB,PIGM,PIGV,PIGH,PIGX,PIGU,GPAA1,PIGP,PIGT,PIGG,GPLD1,PIGN,PIGW,PGAP1,PIGS,PIGO,PIGA,PIGK	res7
GNRH.SIGNALING.PATHWAY	1	1	-0.6864	101	PLA2G12B,PLA2G4A,ADCY4,PLA2G2F,MMP14,PLD1,ITPR3,PRKCD,MMP2,ITPR1,PLA2G1B	res7
HUNTINGTONS.DISEASE	1	1	0.5289	164	CREB3L3,SLC25A31,UCP1,COX7B2,BDNF,DNAH3,COX6A2,DNAI2,NDUFV2,COX7A1,GRM5,PLCB4,NDUFA4L2,TGM2,PLCB1,CLTB,GRIN2B,CASP3,IFT57,POLR2H,CLTCL1,GPX1,NDUFS6,CREB3L1,SOD1,NDUFA3,SLC25A5,HIP1,POLR2J3,SDHA,POLR2F,VDAC1,NDUFS8,NDUFA7,DLG4,NDUFS4,AP2S1,PLCB2,VDAC3,BAX,PLCB3,TBP,SLC25A4,NDUFS3,COX5A,HTT,POLR2K,AP2B1,CREB3,VDAC2,NDUFA4,AP2A2,AP2M1	res7
INSULIN.SIGNALING.PATHWAY	1	1	0.656	137	PCK1,PKLR,CALML3,CALML5,IRS4,HK3,GCK,FBP1,PIK3CG,EIF4E1B,PPP1R3D,INPP5D,SHC4,PRKACB,SHC3,CALM1,PRKAR2B,PIK3CB,PRKACG,PTPRF,MAPK9,FASN,SH2B2,PIK3CD,PRKCZ,ACACB,CBLB,HRAS,SORBS1,RHOQ,FLOT2,ACACA	res7
LONG.TERM.POTENTIATION	1	1	0.5164	70	CALML3,CALML5,PPP3R2,GRIN2C,PPP1R1A,CAMK2B,GRM5,PLCB4,CACNA1C,GRIN2D,PLCB1,PRKACB,ADCY1,RAPGEF3,GRIN2B,ADCY8,CAMK4,GRM1,CALM1,GRIA2,PRKCG,PRKACG,PRKCB,GRIA1,CAMK2A,HRAS,RPS6KA1	res7
LYSOSOME	1	1	-0.6912	120	CD68,CTSO,ATP6V0D2,PSAPL1,CTSF,LIPA,DNASE2B,AGA,CTSZ,SMPD1,CTSC,MFSD8,HEXA,NPC2,ARSA,GBA,AP1M2,CLN5,GALNS,IGF2R,AP4E1,ARSG,ATP6V0A2,TPP1,M6PR,SORT1,LAMP1,GGA1,ARSB,ASAH1,NEU1,LAMP2,NAGPA,CTSA,GLA,AP3S1	res7
MAPK.SIGNALING.PATHWAY	1	1	-0.6947	266	CHP2,NFATC2,IL1R1,TGFBR2,PLA2G12B,PLA2G4A,PDGFRA,FGF1,PLA2G2F,FAS,PDGFRB,CACNG6,HSPA2,FLNC,RASGRF2,FGF10,PLA2G1B,TGFB1,FGF8,PTPN7,EGFR,GADD45B,CACNG5,CACNG3,PLA2G4B,HSPA1A,MAP3K1,NTRK2,DUSP5	res7
OOCYTE.MEIOSIS	1	1	-0.643	110	CHP2,ADCY4,IGF1,ITPR3,ITPR1,FBXO43,ITPR2,AR,REC8,CDC25C,CALML6,CCNB2,MAD2L1,AURKA,PLK1,RPS6KA2,BUB1,CDK1,PTTG1,PPP3CC,CCNB1,ESPL1,CDC20,MAP2K1	res7
OXIDATIVE.PHOSPHORYLATION	1	1	-0.4976	112	ATP6V0D2,ATP4B,MT-ATP8,MT-ND3,COX8C,MT-ND4L,UQCRFS1,MT-ND2,COX6A1,MT-CO2,MT-ND1,MT-CO1,MT-ATP6,ATP6V1C2,MT-CYB,MT-ND5,MT-ND6,MT-ND4,MT-CO3,COX6B2,NDUFS2,PPA1,PPA2,ATP6V0A2,NDUFAB1,SDHC,COX15,UQCRB,NDUFA11,COX7A2,ATP6V1B2,UQCRH,COX10,NDUFS7,COX8A,UQCRQ,NDUFB5,NDUFB2,COX7C,NDUFB4	res7
PARKINSONS.DISEASE	1	1	0.4022	110	SLC25A31,COX7B2,COX6A2,NDUFV2,COX7A1,NDUFA4L2,UBE2L6,SLC18A1,PINK1,CASP3,UCHL1,UBA7,NDUFS6,SLC18A2,NDUFA3,SLC25A5,SDHA,VDAC1,NDUFS8,NDUFA7,NDUFS4,VDAC3,PARK7,SLC25A4,NDUFS3,COX5A,VDAC2,NDUFA4,CYC1,UBE2L3,UBE2J2,NDUFC2,NDUFB6,UBE2G2,UBB,CASP9,NDUFC1,CYCS,COX5B,NDUFB10,UQCR10,NDUFA8,SNCA,COX4I2,NDUFV1,NDUFA9,UQCRC1,COX6CP3,NDUFB7,NDUFS5,NDUFB1,COX6B1,COX4I1,NDUFA6,GPR37,UQCRC2,NDUFA10,UBE2J1,COX7A2…	res7
PEROXISOME	1	1	0.3805	78	DAO,SLC27A2,ACOX2,ABCD2,MLYCD,ACSL5,ACSL6,PEX7,PIPOX,SOD1,HMGCL,ECH1,PEX11A,ACSL1,CRAT,PRDX1,PRDX5,ACOX3,SLC25A17,AMACR,ACSL3,PECR	res7
PHOSPHATIDYLINOSITOL.SIGNALING.SYSTEM	1	1	-0.6293	76	PIK3C2G,ITPR3,ITPR1,PIK3R2,SYNJ2,ITPR2,PIK3R5,INPP4B,CALML6	res7
PROGESTERONE.MEDIATED.OOCYTE.MATURATION	1	1	0.4876	85	MOS,SPDYC,CPEB1,MAPK13,ADCY2,PIK3CG,PGR,ADCY7,CCNA1,ADCY5,SPDYA,PRKACB,ADCY1,MAPK11,ADCY8,PIK3CB,PRKACG,MAPK9,HSP90AA1,MAPK12,PIK3CD,RPS6KA1,GNAI1,CCNB3	res7
PURINE.METABOLISM	1	1	-0.5779	153	PDE6H,ENPP3,GUCY2D,ADCY4	res7
REGULATION.OF.ACTIN.CYTOSKELETON	1	1	0.6779	210	ITGAL,BDKRB1,PFN3,FGF21,MYLPF,FGF20,ITGA8,FGF16,MOS,FGF6	res7
SNARE.INTERACTIONS.IN.VESICULAR.TRANSPORT	1	1	-0.4513	38	STX11,STX19,VAMP3,STX17,VAMP1,VAMP4	res7
SPHINGOLIPID.METABOLISM	1	1	-0.5472	36	ENPP7,SGMS2,NEU4,ACER2,GAL3ST1,SMPD1,ARSA,GBA,DEGS1,ASAH1,ASAH2,NEU1,GLA	res7
VIBRIO.CHOLERAE.INFECTION	1	1	0.4773	53	ATP6V0A4,MUC2,CFTR,ATP6V0C,PRKACB,ATP6V1B1,ATP6V1E2,PLCG2,PRKCG,SEC61A2,PRKACG,PRKCB,GNAS,ATP6V1G2,ATP6V0B,TCIRG1,ADCY9,ATP6V1E1,ATP6AP1,ATP6V0E2,ATP6V0D1,ATP6V0A1	res7
AMYOTROPHIC.LATERAL.SCLEROSIS.ALS	1	1	0.601	53	CHP2,TNFRSF1B,CASP3,TP53,TNFRSF1A,CHP1,MAP3K5,RAC1,APAF1,BCL2	res1
ARGININE.AND.PROLINE.METABOLISM	1	1	0.6408	52	OTC,SAT1,NOS2,AGMAT,SMS,CKB,GLUL,ARG1,LAP3,P4HA1,CPS1,ODC1,ALDH9A1,ALDH7A1,GLUD1,ARG2,PYCR1,ALDH1B1,P4HA2,GLUD2	res1
AXON.GUIDANCE	1	1	-0.5209	127	RAC2,PPP3R2,EPHA8,UNC5D,EPHA6,UNC5C,SLIT3,UNC5A,SEMA6D,EPHB1,NFAT5,ABLIM3,ROBO2,LRRC4C,PPP3CA,SEMA3F,SRGAP1,SEMA4A,EPHA4,NRP1,EPHA7,NGEF,PLXNA1,ABLIM2,SRGAP3,ROBO3,PLXNA2,EFNB3,SEMA3E,SEMA4G,LIMK2,EPHA1,CDK5,PLXNA3,NTN3,SLIT2,SEMA4D,UNC5B,SEMA3D,L1CAM,PPP3CB,SEMA6B,GNAI1,PLXNC1,DPYSL2,EPHA5,DCC,SEMA4B,ABLIM1,SEMA5A,SEMA4F,ARHGEF12,SEMA3A,SEMA5B,PLXNB3,NTNG1,DPYSL5,RAC3,SEMA6C,RND1	res1
ECM.RECEPTOR.INTERACTION	1	1	0.6311	81	ITGB5,TNC,THBS2,ITGA4,COL6A2,SPP1,LAMC1,HMMR,LAMB1,COL5A3,LAMA4,ITGA5,ITGAV,COL6A1,ITGB1	res1
EPITHELIAL.CELL.SIGNALING.IN.HELICOBACTER.PYLORI.INFECTION	1	1	0.5722	67	MET,JUN,PTPRZ1,CASP3,NOD1,LYN,PAK1,ATP6V1E2,MAP3K14,RAC1,JAM3,TJP1,ADAM17,NFKB1,NFKBIA,HBEGF,MAPK10,CDC42	res1
FC.GAMMA.R.MEDIATED.PHAGOCYTOSIS	1	1	0.648	93	PIK3R5,HCK,PLA2G4F,FCGR2C,GSN,MAP2K1,MYO10,PLA2G4A,PLD1,LYN,ARPC1B,PAK1,PRKCD,SCIN,VASP,PIK3R1,WASF2,AKT3,RAC1,GAB2,CFL2,PRKCA,CFL1,ARF6	res1
GALACTOSE.METABOLISM	1	1	-0.437	24	GCK,MGAM,LCT,HK3,B4GALT2,PFKM,GALE,G6PC2,GANC,HK1,PFKP,GAA,AKR1B1,G6PC,GALK1,PFKL,UGP2,GALK2,PGM1,B4GALT1,GLA,PGM2,GLB1,HK2	res1
GLYCEROLIPID.METABOLISM	1	1	-0.4623	42	LIPF,DGAT2,DGKG,MGLL,DGKI,DGKE,DGKA,DGKQ,DGKZ,DGAT1,DGKH,GLYCTK	res1
GLYCOSAMINOGLYCAN.BIOSYNTHESIS.HEPARAN.SULFATE	1	1	0.5086	26	HS3ST3A1,HS3ST3B1,NDST3,EXTL3,HS3ST2,EXT1	res1
INOSITOL.PHOSPHATE.METABOLISM	1	1	0.4679	54	ITPKA,ITPKB,INPP4B,PIK3C2G,INPP5J,PLCD1,INPPL1,IMPA1,ALDH6A1,SYNJ2,PLCD4,INPP5B,PLCB3,INPP5A,INPP1,PLCD3,MINPP1,PIK3CA,PIP5K1B,PIP4K2A,IMPA2,PIKFYVE	res1
INSULIN.SIGNALING.PATHWAY	1	1	0.4819	137	SHC4,SHC3,PIK3R5,PPP1R3B,PPP1R3A,MAP2K1,PCK2,SHC2,PPP1R3D,SREBF1,PIK3R1,RHOQ,AKT3,HK2,CALM1,PRKACG,RPS6,FLOT2,TRIP10,PYGL,PPP1CA,SOS2,MAPK10,SOCS3,NRAS,PRKX,BAD,EIF4EBP1,PIK3CA,KRAS,CRKL,PHKB	res1
LEUKOCYTE.TRANSENDOTHELIAL.MIGRATION	1	1	0.7226	111	CLDN7,CLDN14,CDH5,CTNNA3,PIK3R5,CLDN16,MMP2,CLDN11,ITGA4,ITK,CXCL12,CD99,MSN,ACTG1,MYL12A,ACTB,ITGB2,CTNNA1,ITGB1,VASP,PIK3R1,RHOH	res1
LYSOSOME	1	1	-0.6033	120	CTSE,PSAPL1,SLC11A1,ACP5,LAMP3,IDUA,CTSS,IDS,HYAL1,ATP6V0C,DNASE2B,TCIRG1,ASAH1,CTSZ,CTSC,ABCB9,ABCA2,ATP6V0A4,CTSF,GNPTAB,GGA3,AP1M2,CTSH,CLN3,AP4S1,NAGPA,ATP6AP1,CTSA,AP3B2,CTSK,AP3M2,AP1S3,NAGLU,NAPSA,AP4B1,GGA2,ARSA,ATP6V0A1,MCOLN1,FUCA1,MAN2B1,GALNS	res1
MTOR.SIGNALING.PATHWAY	1	1	0.5702	51	PIK3R5,VEGFA,PIK3R1,AKT3,RPS6,HIF1A,EIF4B,EIF4EBP1,PIK3CA,RPS6KA3,AKT1,RHEB,CAB39L,RPTOR	res1
PARKINSONS.DISEASE	1	1	-0.5744	110	SLC25A31,COX4I2,COX6A2,COX8C	res1
PENTOSE.PHOSPHATE.PATHWAY	1	1	0.4429	27	DERA,H6PD,G6PD,ALDOC,PGM2,RPIA,TKTL2,PGM1,PGD,TKT,PRPS2,PGLS,PRPS1,PFKL,TALDO1,PRPS1L1,ALDOA	res1
PEROXISOME	1	1	0.6347	78	DDO,PIPOX,NOS2,PHYH,IDH1,PEX19,PEX7,NUDT19,DHRS4,EPHX2,PXMP2,ECI2,EHHADH,ACOX2,HMGCL,GNPAT,ABCD3,PRDX5,IDH2,HSD17B4,PEX11A,CRAT,PEX10,MVK,SLC25A17,PRDX1,ACSL3,ABCD1,CAT,NUDT12	res1
PURINE.METABOLISM	1	1	-0.6261	153	GDA,ALLC,PDE6A,PDE2A,NT5C1B,PDE6G,PDE4C,POLD4,NT5E,NME1-NME2,ENTPD3,GUCY2C,AMPD3,POLR2J2,ENPP3,AK5,ADCY1,PDE1B,ENTPD8,PKLR,NT5C1A,PDE6C,ADCY5,PDE4A,AK1,ADCY2,ADCY10,NME3,PDE7B,PDE6B,POLR2J3,ADCY9,PNPT1,POLR1C,POLR3H,PDE11A	res1
PYRIMIDINE.METABOLISM	1	1	-0.4609	97	NT5C1B,CDA,UPP2,DPYS,POLD4,NT5E,NME1-NME2,ENTPD3,POLR2J2,ENTPD8,NT5C1A,NME3,POLR2J3,PNPT1,POLR1C,POLR3H	res1
REGULATION.OF.ACTIN.CYTOSKELETON	1	1	0.6539	210	ITGB5,FGF5,FGF16,BDKRB2,FGF8,PIK3R5,FGFR1,ITGA4,GSN,MOS,FGF19,MAP2K1,TMSB4X,GNG12,TMSB4XP8,MYLK,MSN,ACTG1,MYL12A,ARPC1B,DOCK1,PAK1,ITGA5,ACTB,ITGB2,ITGAV,ITGB1,DIAPH1,IQGAP3,DIAPH3,SCIN,PIK3R1,WASF2,RRAS,FGF18,CYFIP1,RDX,RAC1,PFN1,RHOA,PAK3,CFL2,PAK4,NCKAP1L,ITGA9,IQGAP1,CFL1,FGF12,FGF2,CD14,PDGFC,TIAM2,PPP1CA,LIMK1,WASL,SOS2,ACTN4,ARPC4,PAK2,MYL12B,CDC42,PAK6,NRAS,PDGFD,F2R	res1
WNT.SIGNALING.PATHWAY	1	1	-0.4775	150	RAC2,PPP3R2,DKK2,WNT16,DKK4,FOSL1,WNT9B,WIF1,PRKCB,WNT2B,PRKCG,CAMK2A,PLCB2,WNT10B,WNT3A,WNT4,NFAT5,PRICKLE2,NKD2,CAMK2B,PPP3CA,WNT8A,CAMK2G,DAAM2,FZD9,SFRP5,FZD7,AXIN2,PRICKLE1,WNT10A,FRAT2,WNT7A,WNT1,LEF1,PLCB4,APC,RBX1,WNT6,MAPK9,SFRP1,NKD1,PPP3CB,FZD4,APC2	res1

## Sheet: Table 2 WIKIPATHWAYS
P200300-RNAseq: iPSC-neurons Enrichment Analysis (directionality)
Table 2. WIKIPATHWAYS - gene set enrichment analysis across groups comparisons. pval – an enrichment p-value; padj – a BH-adjusted p-value; NES – enrichment score normalized to mean enrichment of random samples of the same size; size – size of the pathway after removing genes not present in 'names(stats)'.
pathway	pval	padj	NES	size	leadingEdge	group
NEURAL.CREST.DIFFERENTIATION	2.882e-7	0.0001692	-1.918	100	TFAP2B,PAX3,FOXD3,SOX10,WNT3A,MPZ,GJB1,TWIST1,MSX2,ETS1,PAX7,OLIG3,TLX2,BMP4,MSX1,COL2A1,DLL3,OLIG2,TFAP2A,FGF8,PMP22,ASCL1,DLX5,DLL1,ISL1,SNAI1,WNT8A,NEUROG1,TCF7L1,WNT1,HES1,PRTG,NOTCH4,FGF19,SNAI2,HDAC1	res6
RETINOBLASTOMA.GENE.IN.CANCER	5.827e-7	0.000342	2.028	87	CCND1,CDK1,RRM2,TP53,WEE1,MYC,CDT1,ANLN,TTK,HMGB2,E2F1,KIF4A,CDC45,SMC2,CCNA2,CDK6,CDK2,PLK4,RRM1,E2F3,TOP2A,RBP1,CCNE1,RFC3,POLA1,E2F2,DHFR,HDAC1,CCNB2,BARD1,SUV39H1,CDC25A,CCNB1,MCM7,CDKN1B,RB1,RPA1,RPA3,SAP30,CHEK1,RFC4,CCNE2,HMGB1,ORC1,MCM6,CDKN1A,MCM3,PCNA,POLD3,PRIM1,RPA2,POLE2,SKP2,FANCG,TYMS,RBBP7,ABL1,FAF1,NPAT,RFC5,MCM4,SMC1A,CDK4	res1
RETINOBLASTOMA.GENE.IN.CANCER	9.481e-7	0.0002783	-1.929	87	MIR3917,RBP1,HMGB2,TTK,CCNB1,CDK6,ANLN,CCNB2,CCND1,TP53,TOP2A,CCNA2,CDK1,CDT1,CDC7,KIF4A,CDC25B,PLK4,TYMS,TFDP2,ORC1,HDAC1,E2F3,CDKN1A,CDC25A,SUV39H1,DHFR,E2F2,RRM1,CDK4,MCM7,RFC3,BARD1,SKP2,CDK2,RFC4,RRM2,CCNE2,RPA1,SMC2,RPA3,PCNA,PRIM1,POLA1,CHEK1,CDC45,WEE1,MCM3,HMGB1,MCM6,RPA2,POLD3,CDKN1B,RBBP7,SMC3,ABL1,TFDP1,POLE,POLE2,RFC5,FANCG,SMC1A,MCM4,SIN3A	res6
22Q112.DELETION.SYNDROME	1.245e-06	0.0007311	-1.943	86	PAX3,PITX2,FOXA2,TSKS,GGT2,TBX1,ACTA2,CYP26C1,FOXC2,SHH,VWF,ACTC1,FOXC1,CYP26A1,CLDN5,SLC2A4,FGF10	res7
WNT.SIGNALING.PATHWAY.AND.PLURIPOTENCY	3.317e-06	0.0005187	-1.804	100	FOXD3,WNT3A,FZD10,NANOG,PRKCD,CD44,PLAU,MMP7,LEF1,WNT9B,PRKCH,WNT11,TCF7L2,FZD7,WNT2,WNT6,WNT3,PPP2R1B,CCND1,TP53,PRKCQ,FZD5,LRRK2,TCF7L1,WNT5A,WNT1,NKD1,FZD4,RACGAP1,FZD6,FZD2,TCF7,RHOA,SOX2,FZD8	res6
VEGFAVEGFR2.SIGNALING.PATHWAY	3.853e-06	0.0006776	1.415	416	ERG,ITGB5,DSC1,EGR1,TMOD1,MMP10,CCRL2,CDH5,FGG,SELE,JUN,NR4A1,NFATC1,RHOJ,KDR,EIF2AK3,MMP2,VEGFA,MMP14,TAL1,KL,CHAC1,ADAMTS9,NFATC2,PTPRZ1,F3,DECR1,MAP2K1,TMSB4X,ADAMTS1,SHC2,CLIC1,RCAN2,CSRP1,SDCBP,TXNIP,FHL2,CCND1,DUSP5,INPP4B,PLA2G4A,HSPB1,CALU,CAPZB,PBK,EPHA2,IGFBP7,ACTG1,HERPUD1,ATF4,PAK1,ACKR3,HTRA1,SLC2A14,ITGAV,CTNNA1,SLC7A1,PLAUR,BIRC5,PTPN9,ITGB1,TXNDC5,PRKCD,MAPKAPK2,PBXIP1,STAT6,FYN,M…	res1
EPITHELIAL.TO.MESENCHYMAL.TRANSITION.IN.COLORECTAL.CANCER	4.272e-06	0.0005187	-1.682	158	WNT3A,FZD10,TWIST1,CLDN7,CLDN14,TWIST2,TGFBR2,PKP1,CLDN5,JAG1,FN1,CLDN23,WNT9B,MMP2,FOXQ1,COL4A1,WNT11,DLL3,CLDN6,CLDN16,FZD7,COL4A6,ITGA5,COL4A2,WNT2,ZEB2,DLL1,WNT6,COL4A4,SPARC,SHC1,WNT3,DSP,SNAI1,WNT8A,TP53,TGFB1,FZD5,COL4A5,WNT5A,WNT1,FOXM1,NOTCH4,SNAI2,FZD4,CLDN10,FZD6,FZD2,PIK3R2,CLDN18,CTDSP1,STRAP,GDF15,DLK1	res6
MRNA.PROCESSING	4.418e-06	0.0005187	-1.789	124	LSM2,CPSF3,PTBP1,HNRNPA1,RBMX,SRSF3,SRSF6,SNRPD2,NONO,SRSF2,SNRPB,SNRPA,HNRNPD,HNRNPK,SNRPF,DDX20,SNRPD1,SNRPB2,CDC40,PCBP2,HNRNPM,HNRNPA2B1,SRSF9,HNRNPAB,HNRNPL,SRSF7,DHX15,XRN2,SRSF1,SF3B3,DHX9,DDX1,PHF5A,HNRNPU,PSKH1,PABPN1,SNRPE,SUGP1,SF3B2,HNRNPC,SRPK1,NXF1,DHX8,SPOP,SRSF10,CPSF4,PRPF4B,SF3B4,PRPF40A,SFPQ,SF3A1,PRPF18,SRRM1,CPSF2,TRA2B,METTL3,SNRNP40,CSTF2T,DHX38,HNRNPR,PPM1G,NUDT21,FUS,PTBP…	res6
TGFBETA.SIGNALING.PATHWAY	4.475e-06	0.0006776	1.764	131	MMP1,FOSB,FOS,ATF3,MET,TNC,RBL1,TGIF1,JUN,JUNB,JUND,NEDD9,KLF6,MAP2K1,KLF11,CCND1,CDK1,KLF10,TP53,TGFBR3,MYC,TGFBR2,ZEB1,ITGB1,TGFB1I1,PIK3R1,SKIL,HDAC1,SP1,CCNB2	res1
G1.TO.S.CELL.CYCLE.CONTROL	4.617e-06	0.0006776	2.013	64	GADD45A,CCND1,CDK1,TP53,WEE1,MYC,CDKN1C,PRIM2,E2F1,CDC45,POLA2,CDK6,CDK2,CREB3L1,E2F3,CREB3L4,CDKN2C,CCNE1,CCND2,E2F2,CDC25A,CCNB1,MCM7,CDKN1B,RB1,RPA1,RPA3,CDK7,ORC6,CCNE2,MCM5,ORC1,MCM6,MCM2,CDKN1A,MCM3,PCNA,PRIM1,RPA2,POLE2,MNAT1,MYT1,ORC5,ORC3,MCM4,CDK4	res1
VEGFAVEGFR2.SIGNALING.PATHWAY	1.125e-05	0.001101	-1.399	416	IGFBP7,NFATC2,CCRL2,FGG,ETS1,PLA2G4A,PRKCD,MMP14,JAG1,PLAU,ERG,STAT6,DSC1,FN1,NOS3,MMP2,TMOD1,ANXA1,FAS,CDH5,DKK1,ICAM1,FLT1,CAV1,TEAD4,ENG,SLC2A14,CLIC1,F3,P4HA2,IGFBP3,FHL2,CSRP1,TUBB8,NFATC1,PLAUR,AMOT,ADAMTS1,SHC1,PTPN14,DECR1,CCND1,RPL5,PRDX6,C15orf39,ADRB2,ARMCX1,BIRC5,APOLD1,RPL10A,RPS11,NAP1L1,RPS6,IQGAP1,MYH9,KL,TPP1,PABPC1,NOTCH4,MAPKAPK2,PLOD3,RPL13A,TNFRSF10C,RHOC,PBK,NRARP,RCN1,PNP,H…	res6
CELL.CYCLE	1.129e-05	0.001325	1.725	119	RBL1,GADD45A,GADD45G,CDC14A,CCND1,CDK1,TP53,WEE1,MYC,CDKN1C,CDC25C,BUB1,TTK,E2F1,CDC14B,CHEK2,CDC45,CCNA2,CDK6,CDK2,E2F3,STAG2,CDKN2C,CCNE1,CCND2,PTTG1,E2F2,HDAC1,CCNB2,PLK1,CDC25A,CCNB1,DBF4,MCM7,CDKN1B,RB1,CDK7,CHEK1,ORC6,ESPL1,CCNE2,MAD2L2,BUB3,TGFB1,MCM5,YWHAH,CDC6,CDC20,ORC1,MCM6,MCM2,CDKN1A,MCM3,PCNA,SKP2,YWHAE,PKMYT1,HDAC2,ABL1,ORC5,ANAPC11,ORC3,SMAD3,YWHAZ,MCM4,SMC1A,CDK4,RAD21,SMAD4	res1
NEURAL.CREST.DIFFERENTIATION	2.078e-05	0.006098	-1.743	100	PAX3,TFAP2B,FOXD3,SOX10,TWIST1,GJB1,DMBX1,MPZ,PAX7,CDH1,MSX2,ETS1,SNAI1	res7
DNA.IRDAMAGE.AND.CELLULAR.RESPONSE.VIA.ATR	3.422e-05	0.003348	1.844	76	FANCI,CDK1,TP53,RMI1,RAD51,CDC25C,EXO1,E2F1,BRIP1,FANCD2,CHEK2,BRCA1,FOXM1,CDC45,CDK2,RBBP8,RFWD3,SP1,BARD1,PLK1,CLSPN,RECQL,DCLRE1A,USP1,RPA1,CHEK1,BRCA2,PARP1,MDC1,MCM2,PCNA,TOPBP1,RAD17,RPA2,MSH2,MCPH1,FEN1,BCL6,TDP1,MLH1,RAD1,PALB2,ATRIP,PML,HUS1,SMC1A,SMARCAL1,NBN,FANCA,TRIM28,BRCC3,UBE2D3,XRCC5,PPM1D	res1
INFLAMMATORY.RESPONSE.PATHWAY	3.49e-05	0.002926	-1.984	30	TNFRSF1B,COL1A2,CD28,COL3A1,IL5,IL4R,IL2RG,CD80,IL4,FN1,COL1A1,IL2RB,LAMB1,LAMC1,TNFRSF1A,LCK,IL5RA,LAMB2	res6
FOCAL.ADHESION	4.013e-05	0.00655	-1.599	194	COL1A2,COL5A3,COL1A1,IBSP,ITGA11,PARVG,COL6A2,ITGA1,TNC,LAMA4,TNN,LAMC3,COMP,PDGFRA,VWF,IGF1,PDGFRB,COL5A2,CAV2,ITGB4,COL4A1,MYL9,LAMC1,BIRC3,FLNC,LAMB1,FN1,PIK3R2,CAV1,LAMB2,ITGA4,PGF,MYLK3,EGFR,COL4A2,ITGA10,HGF,SHC1,HCK,ITGA9,ILK,TNR,LAMA1,ITGAV,ITGB8,COL2A1	res7
SENESCENCE.AND.AUTOPHAGY.IN.CANCER	4.464e-05	0.00655	-1.743	103	COL3A1,IGFBP7,COL1A1,TNFSF15,CD44,SERPINE1,MMP14,IGF1,IGFBP3,CDKN2A,IGFBP5,PLAU,FN1,MAP1LC3C,TGFB1,SLC39A4	res7
INTEGRATED.CANCER.PATHWAY	6.799e-05	0.005701	1.925	43	MMP1,BBC3,CASP3,CDK1,TP53,BLM,MYC,E2F1,CHEK2,BRCA1,CDK2,MAP3K5,BARD1,PLK1,CDC25A,CDKN1B,RB1,CHEK1,BCL2,STAT1	res1
IL18.SIGNALING.PATHWAY	6.889e-05	0.007487	-1.498	267	COL3A1,COL1A2,NCF1,CXCL2,COL1A1,IL18,PTGS2,SPON1,MIR718,NCF2,MMP8,NR0B2,IL12B,IL18R1,MIR3917,NPPB,ACTA2,HSPB8,TRPC2,S1PR4,CXCL3,IER3,CD36,MMP14,FAS,CCL19,IL9,ICAM1,PLD1,ZC3H12A,PRKCD,MYD88,MMP1,BIRC3,FN1,LCK,CASP8,MMP2,CCL5,MMP9,ADAMTS5,NOS2,KLF2,NFKBIZ,IRAK1,TIMP1,ACADS,PTPN7	res7
TGFBETA.SIGNALING.PATHWAY	7.028e-05	0.005157	-1.641	131	COL1A2,MMP1,TGFBR2,ETS1,TNC,TGFBR3,FN1,RBL1,CAV1,ITGB4,DAB2,TGFB1I1,ITGA2,ZEB2,SHC1,CCNB2,CCND1,TP53,TERT,TGFB1,CDK1,YAP1,HDAC1,ATF3,CDKN1A,PIK3R2,STRAP,ITGB1,RHOA,MET	res6
FOCAL.ADHESIONPI3KAKTMTORSIGNALING.PATHWAY	8.897e-05	0.007487	-1.46	298	COL3A1,COL1A2,FOXA1,COL5A3,COL1A1,IBSP,ITGA11,COL6A2,ITGAX,TNC,IL2RG,LAMA4,TNN,LAMC3,GNGT1,COMP,EPAS1,PDGFRA,FGF1,LPAR3,VWF,IGF1,COL5A1,IFNA7,GNG11,PDGFRB,COL5A2,PRL,ITGB4,IL4R,COL4A1,LAMC1,SLC2A4,LAMB1,FN1,FGF10,LPAR6,PIK3R2,NOS2,JAK3,FGF8,LAMB2,ITGA4,PGF,CSF1R,LPAR5,EGFR,GHR,FOXO1,ANGPT1,CREB3L4,COL4A2,PFKFB1,NOS3,ITGA10,HGF,OSMR,PIK3R5,CREB3L2	res7
AGERAGE.PATHWAY	8.928e-05	0.007487	-1.79	66	NCF1,PLA2G4A,MMP14,MMP7,PRKCD,MYD88,CASP8,MMP2,MMP9,NOS2,EGFR,LGALS3,FOXO1,MSN,NOS3,SHC1,IRAK4	res7
ONCOSTATIN.M.SIGNALING.PATHWAY	9.79e-05	0.007183	1.857	64	MMP1,FOS,EGR1,CEBPB,VEGFA,JUNB,MMP13,JUND,LIFR,JAK3,MAP2K1,CASP3,TP53,CASP7,LDLR,PRKCD,CDK2,OSMR,PIK3R1,CCL2,CDKN1B,STAT1,PRKCA,RPS6,NFKB1,NFKBIA,PTK2B,HIF1A	res1
IL2.SIGNALING.PATHWAY	0.0001173	0.007649	1.92	42	FOS,LCK,IL2RB,JUN,NMI,JAK3,MAP2K1,MYC,CISH,FYN,FOXO3,CCND2,PIK3R1,IL2RG,GAB2,BCL2,STAT1,RPS6	res1
WNT.SIGNALING.PATHWAY.AND.PLURIPOTENCY	0.0001404	0.0103	-1.665	100	FOXD3,WNT2,NANOG,FZD10,WNT6,CD44,MMP7,WNT9B,PRKCD,PLAU,WNT1,LRRK2,PRKCH,LEF1,WNT11,TCF7L2,WNT2B,WNT3A,WNT10A,FZD8,WNT7A,PRKD1,WNT3,SOX2	res7
FOCAL.ADHESION	0.0001851	0.01089	-1.465	194	COL1A2,IBSP,COL5A3,COL6A2,PARVG,ITGA11,ITGA1,LAMA4,TNC,LAMC3,FN1,ITGB6,ITGA4,COL1A1,CAV2,PDGFRA,LAMB1,COL4A1,COL5A2,LAMC1,FLT1,FLNC,CAV1,COMP,COL2A1,PDGFRB,LAMA2,HCK,ITGB4,LAMB2,TNN,ITGA9,COL4A6,ITGA5,BIRC3,COL4A2,MYLK,ITGA2,MYL12A,COL4A4,IGF1,SHC1,CCND1	res6
APOPTOSISRELATED.NETWORK.DUE.TO.ALTERED.NOTCH3.IN.OVARIAN.CANCER	0.0001854	0.01089	-1.815	52	ERBB3,ETS1,APOE,BCL3,IER3,VIM,NQO1,TRAF1,YBX3,ANXA5,BIRC5,NET1,HDAC1,CDKN1A,HSPD1,TNFRSF10B,CASP7,CTNNA1,SERBP1,NFKB1,PTK2,F2R,HSPB1,CDKN1B,PAK2,TNFRSF21,ABL1,RNF7,HSPA5	res6
LNCRNA.INVOLVEMENT.IN.CANONICAL.WNT.SIGNALING.AND.COLORECTAL.CANCER	0.0002348	0.01253	-1.615	96	WNT3A,SOST,FZD10,DKK2,MIR34A,H19,PLAU,LEF1,DKK1,ROR2,WNT11,TCF7L2,SFRP4,TFAP2A,FZD7,WNT2,WNT6,ROR1,WNT3,CDK6,SFRP2,CCND1,KREMEN1,FZD5,TCF7L1,WNT5A,WNT1,NKD1,ATF3,FZD6,FZD2,TCF7	res6
SENESCENCE.AND.AUTOPHAGY.IN.CANCER	0.0002403	0.0833	-1.661	103	COL3A1,SLC39A4,IFNB1,IGFBP7,CCL3,IL24,IL1A,COL1A1,CD44,MAP1LC3C,MMP14,FN1,IGFBP5,CXCL1,COL10A1,THBS1,PLAU,IL1B,CEBPB,SERPINE1,CDKN2A	res4
SIGNALING.PATHWAYS.IN.GLIOBLASTOMA	0.0002818	0.01378	-1.692	82	ERBB3,PRKCD,PLCG2,PDGFRA,PRKCH,PDGFRB,PIK3CG,CDKN2A,CDK6,CCND1,TP53,PRKCQ,ERBB2,CDKN1A,CDKN2C,PIK3R2,FOXO1,CDK4,MET,BRCA1,EGFR,CDK2,MAP2K1	res6
PREIMPLANTATION.EMBRYO	0.0002838	0.0833	-1.731	56	TFAP2B,BARX2,GATA3,FOXQ1,ARGFX,AQP9,ZFP42,TPRX1,TBX3,CDX2,MOS,DPRX,NKX2-1,GATA2,KLF4,CDH1,BATF3,FOXD1,TEAD4,ZAR1	res4
EPITHELIAL.TO.MESENCHYMAL.TRANSITION.IN.COLORECTAL.CANCER	0.0003202	0.02088	-1.572	158	TWIST1,TWIST2,WNT2,CLDN14,TGFBR2,CDH1,FZD10,WNT6,FOXC2,WNT9B,DSP,SNAI1,CLDN7,CLDN5,PKP1,COL4A1,GDF15,CLDN16,FN1,MMP2,PIK3R2,MMP9,DLL3,CLDN9,TGFB1,WNT1,DLK1,WNT8A,DLL1,CLDN6,NOTCH4,WNT11,COL4A2,SHC1,PROX1,ZEB2,WNT2B,WNT3A,SNAI2,WNT10A,DLL4,FZD8,WNT7A,SPARC,WNT3	res7
CELL.CYCLE	0.000328	0.01481	-1.543	119	RBL1,CDC25C,CDC20,TTK,PLK1,CCNB1,CDKN2A,CDK6,CCNB2,CCND1,TP53,GADD45B,DBF4,BUB1,TGFB1,CCNA2,CDK1,CCNB3,CDC7,CDC25B,TFDP2,ORC1,HDAC1,GADD45G,BUB3,ESPL1,E2F3,CDKN1A,CDC14A,CDC25A,CDKN2C,E2F2,ORC6,ANAPC10,PTTG1,CHEK2,CDK4,MCM7,SKP2,CDK2,MCM2,CDC23,CCNE2,PCNA,MCM5,CHEK1,CDC45,CDKN1C,HDAC2,WEE1,MCM3,MAD2L2,MCM6,E2F4,ANAPC1,CDC27,CDKN1B,SMC3,ABL1,E2F5,SMAD3,TFDP1,ZBTB17,ANAPC7	res6
VEGFAVEGFR2.SIGNALING.PATHWAY	0.0004752	0.02789	-1.346	416	IGFBP7,NCF1,SELE,NFATC2,PTGS2,ERG,NCF2,CCRL2,FGG,PLA2G4A,STAT6,DSC1,ETS1,MMP14,FAS,IGFBP3,ICAM1,TMOD1,ENG,TNFRSF10C,ANXA1,PRKCD,CSRP1,PLAU,FN1,SLC2A14,MMP2,PLAUR,PIK3R2,KL,CAV1,PGF,NFATC1,P4HA2,RAB37,F3,PTPN14,SCUBE2,TEAD4,NOTCH4,FOXO1,SHB,NOS3,SHC1,NEXN,HSPA1A,MMRN2,DUSP5,DLL4,RHOJ,INPP4B,FHL2,MYH9,PRKD1,ITGAV,DECR1,FHOD1,PLOD3,APOLD1,ADAMTS1,ACTG1,GRB10,CYBB,HDAC9	res7
FOCAL.ADHESIONPI3KAKTMTORSIGNALING.PATHWAY	0.0004804	0.02014	-1.345	298	COL1A2,IBSP,COL5A3,COL6A2,COL3A1,ITGAX,FOXA1,FGF16,IL4R,ITGA11,OSMR,EPAS1,LAMA4,TNC,COL5A1,LAMC3,IL2RG,LPAR6,FN1,ITGB6,ITGA4,GNG11,NOS3,COL1A1,IFNB1,IL2RB,PDGFRA,LAMB1,COL4A1,COL5A2,LAMC1,FLT1,COMP,SLC2A4,FGF20,LPAR3,NGFR,COL2A1,PDGFRB,LAMA2,ANGPT1,ITGB4,EPO,PIK3CG,LAMB2,GYS2,TNN,CREB3L4,ITGA9,COL4A6,ITGA5,FGF8,COL4A2,GHR,ITGA2,SLC2A1,COL4A4,IGF1,PPP2R1B,LPAR5,GNG5,FGF10,EIF4EBP1,FGF7,LPAR1,FGF1,…	res6
CYTOPLASMIC.RIBOSOMAL.PROTEINS	0.0005291	0.02071	-1.679	88	RPL5,RPL23A,RPL10A,RPS11,RPS6,RPLP0,RPL13A,RPL19,RPL28,RPL3,RPL7A,RPS14,RPS9,RPS4X,RPS2,RPL29,RPS24,RPS8,RPL36,RPL11,RPS3,RPL10,RPL18,RPL13,RPL17,RPS6KB2,RPS15,FAU,RPS17,RPLP2,RPS6KA3,RPL35A,RPL38,RPLP1,UBA52,RPS25,RPL14,RPS20,RPS16,RPS19,RPL27A,RPL6,RPS5,RPL39,MRPL19,RPL8,RPS18,RPL41,RPS23,RPS3A,RPL4,RPS29,RPS6KA2,RPL36A,RPL22,RPL12,RPL30,RPL35,RPL27,RPS27A,RPS27,RPL23	res6
INFLAMMATORY.RESPONSE.PATHWAY	0.0005603	0.0299	-1.833	30	COL3A1,COL1A2,COL1A1,CD80,IL2RG,IL5,TNFRSF1B,IL4R,IL5RA,LAMC1,LAMB1,FN1,LCK,LAMB2,IL4,CD40	res7
CYTOPLASMIC.RIBOSOMAL.PROTEINS	0.0006608	0.3879	-1.636	88	RPL3L,RPS28,RPL17,RPS27,RPS25,RPS15A,RPL9,RPS19,RPL10A,RPL31,RPL27,RPL35,RPL41,RPS8,RPL13A,RPL13,RPSA,RPL26,RPL12,RPS24,RPL34,RPS5,RPL37,RPL36,RPL38,RPL4,RPL18,RPL27A,RPLP1,RPL30,FAU,RPLP2,RPS23,RPL15,RPLP0,RPL23,RPL29,RPL7A,RPL32,RPL22,RPL3,RPL19,RPS14,RPL6,RPL10,RPS6,RPS27A,RPL5,RPS4X,RPS16,RPS6KA1,RPS2,RPL14,RPS6KB2,RPS11,RPS13,RPL35A,RPS17,RPL8,RPL28,RPS15,RPS6KB1,RPL24,RPL11,RPS3A,RPL36A,RPL…	res3
DNA.IRDOUBLE.STRAND.BREAKS.DSBS.AND.CELLULAR.RESPONSE.VIA.ATM	0.0006716	0.03853	1.748	53	TP73,CASP3,TP53,BLM,STK3,RAD51,CDC25C,EXO1,E2F1,FANCD2,CHEK2,BRCA1,APAF1,CHEK1,BRCA2,PARP1,MDC1,ACTL6A,PCNA,RASSF1,RAD17,MCPH1,CASP9,TRAF6,ABL1,HSF1,YAP1,BAK1,SMC1A,NBN,DCLRE1C,TRIM28	res1
DNA.REPLICATION	0.0007221	0.03853	1.784	42	UBC,CDT1,MCM10,PRIM2,CDC45,POLA2,CDK2,RFC3,POLA1,RPA4,DBF4,MCM7,RPA1,RPA3,GMNN,ORC6,RFC4,MCM5,CDC6,ORC1,RFC2,MCM6,MCM2,MCM3,PCNA,POLD3,PRIM1,RPA2,POLE2,ORC5,ORC3,POLD1,RFC5,MCM4,POLD2,POLE,RFC1,UBA52,CDC7	res1
FOCAL.ADHESION	0.0008834	0.1487	-1.484	194	COL1A2,COL5A3,COMP,COL6A2,COL1A1,PIK3R2,ITGA11,VAV1,PARVG,ITGA1,CAV3,IBSP,RAC2,LAMA4,TNC,LAMC3,FN1,CAV1,COL5A2,MYLK3,TNN,HGF,THBS1,COL4A1,LAMB1,ITGA10,MYLK2,FLNC,PDGFRB,LAMB2,PDGFRA,LAMC1,MYLK,ITGA9,COL4A6,COL2A1,MYL9,TXK,SHC1,EGF,MYL12A,ACTN1,SPP1,LAMA1,ITGB7,COL4A2,CCND1,ITGB4,VEGFA,IGF1,VWF,FLT1,FLNA,LAMA3,LAMC2,STYK1,ITGA4,FGR,LAMA2	res4
PHOTODYNAMIC.THERAPYINDUCED.UNFOLDED.PROTEIN.RESPONSE	0.0008957	0.04382	1.881	25	ATF3,DDIT3,EIF2AK3,BBC3,TRIB3,BCL2L11,XBP1,PPP1R15A,ATF4,ASNS,SULT1E1,NFE2L2,EIF2A,UBE2E1,ERN1	res1
FIBRIN.COMPLEMENT.RECEPTOR.3.SIGNALING.PATHWAY	0.0009278	0.03313	-1.758	41	MIR718,LBP,CXCL3,FGG,ITGAM,SYK,TLR3,IFNB1,TYROBP,LY96,MYD88,TLR4	res6
DNA.IRDAMAGE.AND.CELLULAR.RESPONSE.VIA.ATR	0.0009594	0.03313	-1.58	76	CDC25C,PLK1,BCL6,TP53,CDK1,RMI1,FOXM1,RAD17,FANCI,CHEK2,PARP1,BARD1,BRCA1,CDK2,MCM2,RAD51,RPA1,RFWD3,RBBP8,PCNA,TRIM28,CLSPN,PALB2,CHEK1,USP1,FEN1,CDC45,SP1,MDC1,EXO1,ATRIP,BRIP1,RECQL,RECQL5,TDP1,BRCC3,SMARCAL1,PML,RPA2,BRCA2,NBN,DCLRE1A,FANCD2,PPM1D,XRCC5,UBE2D3,MLH1,MSH2,SMC1A,TOPBP1,MCPH1,UPF1	res6
HUMAN.COMPLEMENT.SYSTEM	0.001013	0.1487	-1.592	92	C5AR2,FCN1,F13A1,C3AR1,ITGAX,CD19,DCN,C9,KLKB1,CFH,ICAM1,CFI,CD93,IBSP,FCER2,C3,CR2,SELP,GNA15,SFTPA2,CFHR4,C8A,THBS1,LAMB1	res4
CHOLESTEROL.METABOLISM.INCLUDES.BOTH.BLOCH.AND.KANDUTSCHRUSSELL.PATHWAYS	0.001014	0.04578	1.787	46	SOAT2,ELOVL2,SCD,HMGCS1,FDFT1,CYP27A1,MVD,FDPS,ELOVL3,FADS1,CYP51A1,SREBF1,MSMO1,IDI1,ELOVL5,DHCR7,SQLE,SREBF2,NSDHL,FADS2,SC5D,HSD17B7,LBR,SOAT1,ACOT2,MYLIP,HMGCR,MVK,ACSL3	res1
MIRNA.TARGETS.IN.ECM.AND.MEMBRANE.RECEPTORS	0.001144	0.0363	-1.77	34	COL1A2,COL5A3,COL6A2,COL3A1,ITGA11,ITGA1,LAMA4,COL5A1,FN1,ITGB6,MIR30B,MIR30C1,COL4A1,COL5A2,LAMC1,COL6A1,LAMB2,COL4A2	res6
CILIARY.LANDSCAPE	0.001175	0.0363	-1.355	211	TFAP2B,USH1C,LCN2,TFAP2A,VIM,AGPAT2,IQGAP1,STOM,YAP1,DOCK5,SMC4,CBS,HDAC1,ERF,DYNLT3,TBC1D4,IFT80,IQGAP3,MCM7,NEK7,EXOSC9,MCM2,IQCB1,MCM5,IQGAP2,RAB8A,COPS2,SNRPB2,HDAC2,LZTFL1,NFKB1,WEE1,MCM10,MCM3,TMED1,CTNNB1,MCM8,XPNPEP3,MCM6,NUP133,IFT122,LSM4,EXOC5,COPS7B,PGRMC2,ECHS1,TTC30B,MCM9,DYNLRB2,GLB1,IFT81,RMND5A,RAB3IL1,AIMP1,MFAP1,MYL6,COPS5,HTRA2,EXOC4,IFT52,WDR34,SSNA1,GLA,PSMD13,RAC1,EXOSC7,IF…	res6
APOPTOSIS	0.001229	0.05141	1.53	84	HRK,TNFRSF1B,JUN,BBC3,FASLG,PMAIP1,TP73,BCL2L11,CASP3,IRF1,TP53,BIRC3,IRF4,MYC,IRF2,IGF2,CASP7,BIRC5,TRAF1,LTA,TNFRSF1A,TP63,PIK3R1,TNFSF10,CRADD,TRADD,APAF1,CASP10,BCL2,BIRC2,MCL1,CASP6,NFKB1,NFKBIA,MAPK10,RIPK1,CASP9,TNFRSF10B,RELA,BAD,SCAF11,IRF3,NFKBIE,BCL2L2,TRAF2,BAK1,HELLS,IGF1R	res1
TCA.CYCLE.AND.DEFICIENCY.OF.PYRUVATE.DEHYDROGENASE.COMPLEX.PDHC	0.001296	0.06339	1.682	16	PCK1,SDHA,IDH3A,OGDH	res7
ENDOCHONDRAL.OSSIFICATION	0.001307	0.03654	-1.585	63	RUNX3,COL10A1,MGP,PLAU,IGF2,MMP13,CST5,ADAMTS4,DDR2,COL2A1,FRZB,SERPINH1,NKX3-2,GHR,SCIN,ADAMTS1,IGF1,ENPP1,TGFB1,TIMP3,SOX6,ADAMTS5	res6
ENDOCHONDRAL.OSSIFICATION.WITH.SKELETAL.DYSPLASIAS	0.001307	0.03654	-1.585	63	RUNX3,COL10A1,MGP,PLAU,IGF2,MMP13,CST5,ADAMTS4,DDR2,COL2A1,FRZB,SERPINH1,NKX3-2,GHR,SCIN,ADAMTS1,IGF1,ENPP1,TGFB1,TIMP3,SOX6,ADAMTS5	res6
ALZHEIMERS.DISEASE	0.001316	0.4834	-1.53	117	MIR95,MIR598,MIR3200,MIR887,MIR199B,MIR181A2,MIR218-1,MIR181B2,LPL,MIR138-2,APOE,MIR769,FAS,MIR326,PPP3R2,IL1B,MIR181B1,MIR9-1,ITPR3,MIR124-3,MIR125B1,MIR29A,MIR708,MIR101-1,CASP8,ITPR1	res5
ATM.SIGNALING.PATHWAY	0.001341	0.05141	1.754	37	JUN,TP73,GADD45A,CDK1,TP53,RAD51,CDC25C,FANCD2,CHEK2,BRCA1,CDK2,CCNE1,CRADD,CDC25A,CCNB1,CHEK1,MDC1,CDKN1A,NFKBIA,RIPK1	res1
SIGNALING.OF.HEPATOCYTE.GROWTH.FACTOR.RECEPTOR	0.001401	0.05141	1.771	34	FOS,MET,JUN,MAP2K1,DOCK1,PAK1,ITGB1,GAB1	res1
B.CELL.RECEPTOR.SIGNALING.PATHWAY	0.001661	0.04265	-1.49	97	CD79B,NFATC2,CARD11,ETS1,PRKCD,PLCG2,SYK,CD19,CR2,LCK,PIK3CG,TEC,LYN,DAPP1,BCL6,CD79A,SHC1	res6
THYMIC.STROMAL.LYMPHOPOIETIN.TSLP.SIGNALING.PATHWAY	0.001719	0.05936	1.695	44	TEC,LCK,HCK,TNFSF4,MAP2K1,NFKB2,MYC,CISH,LYN,CRLF2,STAT6,FYN,RELB,YES1,GAB2,STAT1,RPS6,STAT4,NFKB1,NFKBIA	res1
NOTCH.SIGNALING.PATHWAY.NETPATH	0.00178	0.04265	-1.533	59	JAG1,LCK,DLL3,HEY1,DLL1,CCND1,FBXW7,HES1,NOTCH4,APH1B,HDAC1,MAML2,CDKN1A,PIK3R2,HES5,DLL4,PSENEN,NCSTN,HDAC2,NFKB1,CIR1,SNW1,ITCH,HIF1A,PSEN1,ADAM17,NUMB	res6
TCELL.ANTIGEN.RECEPTOR.TCR.PATHWAY.DURING.STAPHYLOCOCCUS.AUREUS.INFECTION	0.001874	0.04265	-1.545	62	CD28,NFATC2,IL5,CD4,LCP2,CARD11,IL4	res6
NCRNAS.INVOLVED.IN.WNT.SIGNALING.IN.HEPATOCELLULAR.CARCINOMA	0.001877	0.04265	-1.559	86	WNT3A,SOST,FZD10,DKK2,PLAU,KLF4,LEF1,DKK1,ROR2,WNT11,TCF7L2,SFRP4,FZD7,WNT2,WNT6,ROR1,WNT3,SFRP2,CCND1,KREMEN1,FZD5,TCF7L1,WNT5A,WNT1,NKD1,FZD6,FZD2,TCF7	res6
TGFBETA.RECEPTOR.SIGNALLING.IN.SKELETAL.DYSPLASIAS	0.001889	0.04265	-1.52	59	RUNX3,TGFBR2,TGFBR3,ITGB6,LEF1,SERPINE1,BMP4,ENG,LIF,BAMBI,ZEB2,LEFTY1,TGFB1,WNT1,FST	res6
GASTRIN.SIGNALING.PATHWAY	0.002049	0.04456	-1.462	111	PRKCD,ANXA2,CD44,JAG1,MMP7,KLF4,RHOD,GAST,PRKCH,SERPINE1,BIRC3,SHC1,CDKN2A,CCND1,PRKCQ,EIF4EBP1,BIRC5,RPS6,CDKN1A,YES1,PIK3R2,NFKBIA,ITGB1,FOXO1,RHOA,EGFR,MAP2K1,MAP3K11,SP1,VEGFA,IRS1,NFKB1,TJP1,PTK2,CTNNB1,CLDN1	res6
WNT.SIGNALING	0.002183	0.04566	-1.462	114	WNT3A,SOST,NFATC2,FZD10,DKK2,PLAU,LEF1,DKK1,ROR2,WNT11,TCF7L2,SFRP4,FZD7,NFATC1,WNT2,WNT6,ROR1,WNT3,NFATC4,SFRP2,CCND1,DAAM2,KREMEN1,FZD5,TCF7L1,WNT5A,WNT1,GPC4,NKD1,PLCB3,FZD6,FZD2,TCF7,RHOA,SFRP1,FZD8,CSNK2A2	res6
SENESCENCE.AND.AUTOPHAGY.IN.CANCER	0.002221	0.4834	-1.496	103	COL3A1,CXCL1,IGFBP7,IL1A,CCL3,COL1A1,TNFSF15,IL1B,SLC39A4,CDKN2A,IGFBP5	res5
ANDROGEN.RECEPTOR.SIGNALING.PATHWAY	0.002256	0.04566	-1.535	86	NR0B2,RLN1,KLK3,CAV1,FHL2,AR,TGFB1I1,CCND1,KAT7,HDAC1,CDKN1A,PIK3R2,FOXO1,RHOA,BRCA1,EGFR,FLNA,RAN,SP1,RNF6,PTK2,CTNNB1,ETV5,KAT2B,PRDX1,UBE2I,DAXX,SMARCE1,SMAD3,SUMO1,CALR,KDM1A,RAC1,RNF4,RELA,PIAS4,NCOA4,SIN3A,BAG1,CREB1,CARM1	res6
INFLAMMATORY.RESPONSE.PATHWAY	0.002309	0.0753	1.81	30	LCK,CD28,ZAP70,CD80,CD86,CD40,TNFRSF1B,IL2RB,LAMC1,LAMB1	res1
MIRNA.TARGETS.IN.ECM.AND.MEMBRANE.RECEPTORS	0.00233	0.08259	-1.671	34	COL3A1,COL1A2,COL5A3,ITGA11,COL6A3,COL6A2,ITGA1,LAMA4,COL5A1,COL5A2,MIR30C1,COL4A1,LAMC1,FN1,MIR589,LAMB2	res7
MESODERMAL.COMMITMENT.PATHWAY	0.002408	0.08259	-1.452	147	PITX2,FOXA2,FOXA1,TBX1,NANOG,FOXC2,SNAI1,FOXC1,KLF4,BMP4,LEFTY2,RARG,FGF8,DLL1,LEF1,SLC2A12,RARB,FOXH1,WNT3A,HMGA2,FZD8,WNT3,SOX2,RGS10,TRIM71,TBX6,C6orf201,FZD4,SMAD3,JARID2,GATA6,TRERF1,FZD5,INHBA,MBTD1,EPB41L5,NOG	res7
MIRNA.TARGETS.IN.ECM.AND.MEMBRANE.RECEPTORS	0.002471	0.4834	-1.66	34	COL3A1,COL1A2,COL5A3,ITGA11,COL6A2,COL6A3,ITGA1,MIR148B,MIR30C1,LAMA4,MIR589	res5
COVID19.THROMBOSIS.AND.ANTICOAGULATION	0.002592	0.3042	-1.542	6	F13A1,F13B	res4
DNA.DAMAGE.RESPONSE	0.002596	0.07704	1.608	65	BBC3,PMAIP1,HUS1B,CASP3,GADD45A,GADD45G,CCND1,CDK1,TP53,MYC,RAD51,CDC25C,E2F1,FANCD2,CHEK2,BRCA1,CDK6,CDK2,CCNE1,CCND2,CCNB2,CDC25A,CCNB1,CDKN1B,RB1,APAF1,CHEK1,CCNE2,RRM2B,CDKN1A,TLK2,RAD17,RPA2,CASP9,TNFRSF10B,ABL1,RAD1,ATRIP,PML,SMC1A,NBN,CDK4	res1
TGFBETA.SIGNALING.PATHWAY	0.002597	0.08259	-1.413	131	COL1A2,TGFBR2,TNC,ETS1,ITGB4,MMP1,FN1,TGFBR3,PIK3R2,CDKN2B,TGFB1,CAV1,DAB2,SHC1,STAMBPL1,FOXH1,ZEB2,TGFB1I1,JUNB,FOSB,THBS1,SMAD3,RBL1,CCNB2,NEDD4L,ITGB1,HDAC1,CDK1,ITCH	res7
TYROBP.CAUSAL.NETWORK	0.002622	0.08259	-1.641	61	RUNX3,RGS1,CYTL1,KCNE3,IL18,CD4,LGALS9B,ITGAX,NCF2,GAPT,ITGAM,LYL1,TNFRSF1B	res7
INTEGRATED.BREAST.CANCER.PATHWAY	0.002625	0.07704	1.37	149	MMP1,RHO,FILIP1,JUN,VEGFA,LGALS13,CASP3,GADD45A,CCND1,TP53,WEE1,PHB,BLM,MYC,CCNB1IP1,RAD51,TGFBR2,PAK1,E2F1,CHEK2,BRCA1,CDK2,RAD54L,AURKA,RRAS,HDAC1,SP1,IMPA1,BARD1,PLK1,PLK3,CDC25A,RAC1,RB1,CERK,SMAD1,BMPR1A,TRADD,CDK7,CHEK1,BRCA2,BCL2,STAT1,GRN,ODC1,NFKB1,HMGCR,TGFBR1,MAP3K13,NAB1,SMAD7,MSH2,CDC42,CASP9,MYT1,ABL1,DAG1,BAD,DCAKD,KRAS,AR,PML,JAK1,AHR,BAK1,USP16,CDK4,DHTKD1,ALKBH1,NF1,BACH1,SMAD4,…	res1
ANDROGEN.RECEPTOR.SIGNALING.PATHWAY	0.002792	0.07805	1.493	86	ETV5,TGIF1,JUN,RLN1,KLK3,KAT7,FHL2,CCND1,RHOB,BMF,BRCA1,FLNA,TGFB1I1,CCNE1,PIK3R1,HDAC1,SP1,RAC1,RB1,RHOA,KAT2B,PSMC3IP,CDKN1A,RNF14,PRDX1,CDC42,PAK6,PATZ1,UBE2I,RELA,PTK2,AR,SMAD3,NCOA4,SMAD4,UBE3A,CTNNB1,SUMO1,RNF4,SIN3A,BAG1,AKT1	res1
IL3.SIGNALING.PATHWAY	0.002797	0.08259	-1.62	47	CCR3,SYK,ENPP3,CD69,IL5RA,PIK3R2,TGFB1,SHC1,HCK	res7
ENDOCHONDRAL.OSSIFICATION	0.002816	0.08259	-1.546	63	RUNX3,MGP,FRZB,IGF2,IGF1,DDR2,CST5,PLAU,MMP9,ADAMTS5,TGFB1,SOX6,BMP6,COL10A1,GHR,SOX9,ACAN,TIMP3,ADAMTS4	res7
ENDOCHONDRAL.OSSIFICATION.WITH.SKELETAL.DYSPLASIAS	0.002816	0.08259	-1.546	63	RUNX3,MGP,FRZB,IGF2,IGF1,DDR2,CST5,PLAU,MMP9,ADAMTS5,TGFB1,SOX6,BMP6,COL10A1,GHR,SOX9,ACAN,TIMP3,ADAMTS4	res7
GENES.INVOLVED.IN.MALE.INFERTILITY	0.002921	0.08259	-1.458	138	CRISP2,DAZ2,PRDM9,APOB,PIWIL3,SPO11,DAZL,DAZ4,HLA-DRA,FAS,LTF,MSMB,PIWIL2,CLU,AHR,AHRR,SRD5A2,MMP2,MMP9,ABCB1,SLC16A7,NOS2,CYP1A1,SOD3,AR,NOS3,OR2W3,REC8,PON1,SOX5,ETV5,MSH5,PON2,THBS1,TSSK6,MSH4,RAG1,XRCC2,VCX,CYP26B1	res7
FIBRIN.COMPLEMENT.RECEPTOR.3.SIGNALING.PATHWAY	0.002955	0.08259	-1.696	41	SYK,MIR718,TLR3,IL12B,FGG,ITGAM,CXCL3,TYROBP,TICAM1,MYD88,NOS2,IRAK1,TLR4,PLG	res7
CANCER.IMMUNOTHERAPY.BY.CTLA4.BLOCKADE	0.002996	0.07993	1.812	14	CD28,CD80,CD86,HLA-DRB1	res1
MIRNA.REGULATION.OF.DNA.DAMAGE.RESPONSE	0.003186	1	1.544	76	MIR210,MIR106B,MIR221,MIR16-1,BBC3,MIR34B,MYC,GADD45A,PMAIP1,CASP3,CCND1,E2F1,GADD45G,RAD51,CDKN1A,MIR421,CCNE1,FANCD2,CHEK2,CASP8,FAS,CASP9,TP53,MIR17HG,BRCA1,CDK6,CCND2,CDK1,CDC25A,RRM2B,CHEK1,TNFRSF10B,CDC20B,MCM7,APAF1,CDC25C,RB1,CDK2,BAX	res2
DNA.DAMAGE.RESPONSE	0.00326	0.06378	-1.561	65	FAS,CDC25C,PMAIP1,CCNB1,CDK6,CCNB2,CCND1,TP53,GADD45B,CDK1,CCNB3,HUS1B,CASP8,GADD45G,CDKN1A,RAD17,CDC25A,TNFRSF10B,CHEK2,CDK4,BRCA1,CDK2,RAD51,CCNE2,CHEK1,RRM2B,BBC3,BAX,ATRIP,PML,RPA2,CDKN1B,SESN1,ABL1,NBN,FANCD2	res6
CYTOPLASMIC.RIBOSOMAL.PROTEINS	0.003369	0.0884	-1.521	88	RPL3L,RPL17,RPS3A,RPS25,RPS7,RPL13A,RPL39,RPL30,RPS27,RPS6KA2,RPS29,RPS17,RPS16,RPS6KB2,RPS18,RPL19,RPL27A,RPL10,RPS27A,RPL28,RPS6KB1,RPL11,RPS26,RPS24,RPLP1,RPS8,RPL14,RPL10A,RPL7,RPL34,RPL12,RPS11,RPL27,RPL35A,RPLP2,RPL29,RPS4X,RPL9,RPL32,RPL22,RPL24,RPS6KA6,RPS6,RPS13,RPL38,RPL5,RPS28,RPS14,RPL7A,RPL41,FAU,RPL13,RPS23,RPL36,RPL6,RPS15,RPSA,MRPL19,RPL23,RPL18,RPL37A,RPL3,RPL4,RPL31,RPL15	res7
NEURAL.CREST.CELL.MIGRATION.DURING.DEVELOPMENT	0.003385	0.08457	1.705	38	FOS,JUN,PIK3R5,MMP2,TWIST1,MMP8,F2RL2,NGFR,PAK1,EPHB3,AKT3,RAC1,EPHB4,RHOA,PAK3,PAK4	res1
HEPATITIS.C.AND.HEPATOCELLULAR.CARCINOMA	0.003458	0.08457	1.613	49	MMP1,JUN,VEGFA,FASLG,NOS2,CASP3,CCND1,RRM2,TP53,BIRC3,MYC,CASP7,BIRC5,BRCA1,E2F2,RAC1,COL4A2,TGFB1,NFKB1,CDKN1A,TGFBR1,HIF1A	res1
ADIPOGENESIS	0.003464	0.0884	-1.405	128	AGT,TWIST1,FRZB,STAT6,FOXC2,EPAS1,SERPINE1,LPL,FAS,IGF1,CYP26A1,AHR,BMP4,SLC2A4,CEBPD,PLIN1,EBF1,TGFB1,WNT1,DLK1,PPARG,GADD45B,FOXO1	res7
INTEGRATED.BREAST.CANCER.PATHWAY	0.003684	0.06889	-1.367	149	TFPI,MMP1,TGFBR2,TRADD,LGALS13,ANXA1,PHB,AHR,AR,CYP19A1,PLK1,AURKA,CCND1,TP53,BAK1,CDC25B,GRN,CASP8,HDAC1,CDC25A,BLM,PIK3R2,FOXO1,CHEK2,DAG1,CCNB1IP1,CDK4,BARD1,CERK,MYT1,BRCA1,EGFR,ALKBH1,CDK2,ODC1,RAD51,SMAD6,FAU,BMPR1A,CHEK1,SP1,VEGFA,IRS1,BAX,TGFBR1,NFKB1,WEE1,STAT1,CTNNB1,ERAL1,RAD54L,IMPA1,SMAD1,PML,BRCA2,ITPKC,TAB1,ARAF,USP21,FILIP1,ABL1,DHTKD1	res6
PHOTODYNAMIC.THERAPYINDUCED.NFKB.SURVIVAL.SIGNALING	0.003751	0.09175	-1.631	34	CXCL2,SELE,PTGS2,ICAM1,MMP1,BIRC3,MMP2,MMP9	res7
TRANSSULFURATION.AND.ONE.CARBON.METABOLISM	0.003755	0.06889	-1.642	30	MAT1A,BHMT,PSAT1,SHMT2,MAT2B,TYMS,SHMT1,CBS,MTHFD2,MTHFD1L,PHGDH,AHCY,DHFR,GCLM,CTH,MAT2A,DNMT3B,GCLC,AHCYL1,PSPH,AHCYL2	res6
GASTRIC.CANCER.NETWORK.2	0.003976	0.07072	-1.691	29	S100A6,CD48,UBE2C,TP53,TOP2A,COL9A1,LBR,DSCC1,RAD17,FANCI,UBE2T,RFC3,EGFR,RFC4,ATAD2,RNF144B,CTNNB1,CEBPZ,LMNB2	res6
MIR5093P.ALTERATION.OF.YAP1ECM.AXIS	0.004199	0.6161	-1.655	17	COL3A1,TWIST1,COL1A1	res5
MATRIX.METALLOPROTEINASES	0.004212	0.0989	1.712	29	MMP1,MMP10,TIMP4,MMP2,MMP8,MMP14,MMP13,MMP7,TIMP1	res1
APOPTOSISRELATED.NETWORK.DUE.TO.ALTERED.NOTCH3.IN.OVARIAN.CANCER	0.004361	0.1024	-1.586	52	ERBB3,APOE,IER3,ETS1	res7
IL18.SIGNALING.PATHWAY	0.004376	0.07377	-1.259	267	COL1A2,CXCL2,MIR3917,COL3A1,TRPC2,MIR718,NR0B2,CXCL3,MMP1,PRKCD,MMP14,NPPB,SPON1,FN1,CD36,HSPB8,COL1A1,IL18R1,CCL19,MMP13,IL9,S1PR4,MMP2,PLD1,SLC12A3,FAS,MYD88,TIMP1,ICAM1,TNFRSF1A,TNFRSF11B,LCK,CCL5,HMOX1,TF,IER3,BIRC3,PTX3,TRAF1,HPS1,B2M,CCNB2,NFATC4,TP53,CPT1A,CEBPB,CCNA2,CRYGC,RPS11,PPP1R13L,KLF2,FBXW7,GRN,TIMP3,RGS16,PIGT,PLOD3,ADAMTS5,CASP8,ACTA2,IRAK1,ATF3,NFKBIZ,HADH,ZNF219,DEK,TNFAIP3,PP…	res6
G1.TO.S.CELL.CYCLE.CONTROL	0.004384	0.6661	1.552	64	CREB3L3,MYC,GADD45A,CCNE1,CREB3L4,E2F1,CCND1,CDKN2A,POLA2,CCNE2,CDK6,CDC45,TP53,WEE1,CDK1,CCND2,E2F2,POLE2,PRIM1,CREB3L1,CDC25A,POLE,MCM5,ORC6,E2F3,CDK2,CDK7,CDKN2C,ORC1,MCM6,MCM3,CDKN1C,CDKN1A,MCM7,MCM2,PCNA	res3
SENESCENCE.AND.AUTOPHAGY.IN.CANCER	0.004398	0.07377	-1.429	103	IGFBP7,COL3A1,COL10A1,SLC39A4,CD44,MMP14,PLAU,FN1,COL1A1,IFNB1,CXCL1,MAP1LC3C,SERPINE1,IGFBP3,IGFBP5,IL1A,GSN,IGF1,SPARC,CDKN2A,TP53,CEBPB,TGFB1	res6
EBV.LMP1.SIGNALING	0.004468	0.6661	-1.622	23	CCL20,IFNB1,CCL5,TNF	res3
NEUROINFLAMMATION	0.004544	0.1026	1.719	13	FOS,TLR4,JUN,NOS2	res1
ECTODERM.DIFFERENTIATION	0.004642	0.1026	-1.387	136	PAX3,FOXA2,KRT6A,FOXL1,SHH,TRPM2,MIR34C,BMP4,WNT1,NFATC1,ARX,ZBTB7B,CDH6,FZD8,BOC,FGFR2,FHL2,SOCS2,PLXNA2,GAS2L1,PLCXD3,SOX2,ANKS1B,RAB8B,MAFB,GRAMD1B,C1GALT1,FZD4,BCAS3,SORCS1,RGMA,GATA6,RRBP1,GLI3,FZD5,HESX1,OGT,EDA2R,STC1,ROR2,BCOR,PAN2,CCDC88C,PHF8,SDCBP,PODXL,PGM1,NLK,HMGB2,TTC14,PTPRB,TCF7L1	res7
TYROBP.CAUSAL.NETWORK	0.004689	0.6661	-1.58	61	ITGAX,IL18,KCNE3,C1QC,ITGAM,NCF2,GAPT,LGALS9B,RNASE6,PLEK,CD84,CYTL1	res3
EUKARYOTIC.TRANSCRIPTION.INITIATION	0.00472	0.1026	-1.631	42	GTF2H4	res7
TGFBETA.RECEPTOR.SIGNALING	0.004791	0.07639	-1.529	55	RUNX3,TGFBR2,TGFBR3,ITGB6,LEF1,SERPINE1,BMP4,ENG,LIF,BAMBI,ZEB2,LEFTY1,TGFB1,WNT1,FST	res6
MECHANOREGULATION.AND.PATHOLOGY.OF.YAPTAZ.VIA.HIPPO.AND.NONHIPPO.MECHANISMS	0.005052	0.07639	-1.562	44	ACTG2,ITGB6,TEAD4,ACTC1,ITGB4,ITGB7,ACTA2,ACTG1,TEAD2,ACTB,ITGB1,STK3,PAK4,TEAD3,CTNNA1	res6
NANOPARTICLEMEDIATED.ACTIVATION.OF.RECEPTOR.SIGNALING	0.005075	0.07639	-1.635	28	AREG,ITGA1,FN1,COL1A1	res6
TLR4.SIGNALING.AND.TOLERANCE	0.005075	0.07639	-1.639	28	MIR718,IFNB1,MYD88,TLR4,IKBKE,IRAK3,IRAK4,TICAM1,IRAK1,NFKBIA,TRAM1	res6
NUCLEOTIDE.EXCISION.REPAIR	0.005081	0.1065	-1.632	44	GTF2H4	res7
NEURAL.CREST.CELL.MIGRATION.IN.CANCER	0.005091	0.1102	1.601	41	FOS,JUN,PIK3R5,MMP2,TWIST1,MMP8,F2RL2,NGFR,PAK1,EPHB3,AKT3,RAC1,EPHB4,RHOA,PAK3,PAK4	res1
DNA.REPLICATION	0.00521	0.07646	-1.59	42	RPA4,DBF4,CDT1,CDC7,ORC1,POLD1,ORC6,MCM7,RFC3,PRIM2,CDK2,RFC4,MCM2,POLA2,GMNN,RPA1,RPA3,PCNA,PRIM1,MCM5,POLA1,CDC45,POLD2,UBA52,MCM10,MCM3,MCM6,RPA2,POLD3,RFC2,POLE,POLE2,RFC5,MCM4	res6
HOSTPATHOGEN.INTERACTION.OF.HUMAN.CORONA.VIRUSES.MAPK.SIGNALING	0.005342	0.1102	1.619	36	FOS,BST2,JUN,DDIT3,JUNB,MAP2K1,IFITM2	res1
PI3KAKTMTOR.VITD3.SIGNALLING	0.005442	0.4684	1.61	22	CD80,IL12A,CD86,CYP24A1,HK3	res4
EBOLA.VIRUS.PATHWAY.ON.HOST	0.005445	0.1102	1.39	127	HLA-F,CLEC4M,TLR4,BST2,HAVCR1,HLA-DRB1,MERTK,CLEC6A,ITGA4,CAV2,GSN,NEDD4,NFKB2,HLA-DQB1,RHOB,HLA-A,MFGE8,ACTG1,HLA-DPB1,PAK1,ITGA5,HLA-DRA,ACTB,TFAP2A,ITGAV,ITGB1,FLNA,RELB,SCIN,NPC1,EPS15,HLA-B,PIK3R1,RAB9A,HLA-E,EIF2AK2,RHOC,RAC1,RHOA,HLA-DMA,ADAM17,STAT1,NPC2,IKBKE,IQGAP1,RAB5A,NFKB1	res1
TOLLLIKE.RECEPTOR.SIGNALING.RELATED.TO.MYD88	0.005493	0.07693	-1.598	30	MIR718,TLR3,TLR5,MYD88,TLR4,IKBKE,IRAK4,TICAM1,IRAK1,NFKB2	res6
SMALL.CELL.LUNG.CANCER	0.005505	0.1114	-1.484	96	PTGS2,LAMA4,LAMC3,COL4A1,LAMC1,BIRC3,LAMB1,FN1,CASP8,PIK3R2,CDKN2B,NOS2,LAMB2,GADD45B,COL4A2,RARB,FHIT,CDK6,GADD45G,LAMA1,ITGAV	res7
ALZHEIMERS.DISEASE	0.005586	0.4684	-1.455	117	MIR3200,MIR181B1,MIR138-2,MIR95,MIR598,MIR9-1,MIR124-3,APOE,FAS,LPL,MIR29A,MIR181B2,MIR181A2,PPP3R2,MIR101-1,CASP8,MIR132,IL1B,ITPR1,TNFRSF1A,ITPR3,CACNA1S,MIR887	res4
MIR5093P.ALTERATION.OF.YAP1ECM.AXIS	0.005632	0.07693	-1.748	17	COL3A1,TWIST1,COL5A1,FN1,COL1A1,EDNRA,TEAD4,SPARC,YAP1,SNAI2,TEAD2	res6
APOPTOSIS	0.005641	0.07693	-1.432	84	TNFRSF1B,TRADD,IGF2,PRF1,FAS,TNFRSF1A,BIRC3,PMAIP1,TRAF1,IGF1,CDKN2A,TP53,BIRC5,BAK1,CASP8,CASP6,MAP3K1,NFKBIA,TNFRSF10B,CASP7,CRADD,SCAF11	res6
HEMATOPOIETIC.STEM.CELL.GENE.REGULATION.BY.GABP.ALPHABETA.COMPLEX	0.005737	0.1123	1.638	20	GZMB,FLT3,DNMT3B,BCL2	res7
OSTEOBLAST.DIFFERENTIATION	0.005767	0.07693	-1.362	118	HES2,WNT3A,FZD10,HES3,PRKCD,JAG1,WNT9B,PRKCH,BMP4,WNT11,DLL3,HEY1,PIK3CG,FZD7,FGF8,WNT2,DLL1,WNT6,WNT3,WNT8A,FGF10,PRKCQ,FZD5,FGF7,FGF1,WNT5A,WNT1,NOTCH4,FZD4,FZD6,PTCH1,FZD2,PIK3R2,SMO	res6
EBV.LMP1.SIGNALING	0.00602	0.07852	-1.677	23	MIR718,TRADD,IFNB1,CCL5,TRAF1,IRAK1,NFKB2,NFKBIA,PDLIM7,NFKB1	res6
MIR5093P.ALTERATION.OF.YAP1ECM.AXIS	0.006114	0.1158	-1.671	17	COL3A1,TWIST1,COL1A1,COL5A1,EDNRA,FN1	res7
PROLACTIN.SIGNALING.PATHWAY	0.006248	0.1222	1.45	76	FOS,TEC,ZAP70,JUN,NOS2,MAP2K1,CASP3,IRF1,MYC,CISH,PAK1,NEK3,ITGB1,FLNA,FYN,PIK3R1,RAC1,GAB2,PPIA,STAT1,RPS6,NFKB1,NFKBIA,PPIB,SOCS3,CTSD,RELA,EIF4EBP1,PIK3CA,PTK2,CBL,JAK1,YWHAZ	res1
HYPERTROPHY.MODEL	0.00632	0.1159	-1.676	19	MYOG,IL18,IL1R1	res7
DNA.REPLICATION	0.00643	0.6661	1.653	42	RPA4,UBC,MCM10,POLA2,CDC45,CDT1,POLE2,PRIM1,DBF4,POLE,MCM5,ORC6,CDK2,RFC4,CDC6,ORC1,GMNN,MCM6,MCM3,MCM7,RFC3,MCM2,PCNA,RFC5,POLA1,POLD3,ORC3,RPA3,POLD4,RPA1,RFC2,POLD1,PRIM2,RFC1	res3
PANCREATIC.ADENOCARCINOMA.PATHWAY	0.006463	0.08248	-1.412	87	TGFBR2,PRKCD,PLD1,CDKN2A,CDK6,CCND1,TP53,GADD45B,TGFB1,RIPK4,BAK1,ERBB2,GADD45G,E2F3,CDKN1A,PIK3R2,DUSP6,E2F2,RHOA,CDK4,EGFR,PAK4,RAD51,MAP2K1,RPS6KB2,EGF,VEGFA,BAX,TGFBR1,NFKB1,STAT1,BRCA2,ARAF,PAK2,SMAD3,RALA,RAC1,KRAS,RALBP1,RELA	res6
THYMIC.STROMAL.LYMPHOPOIETIN.TSLP.SIGNALING.PATHWAY	0.006569	0.7326	1.583	44	TEC,LCK,IL2RA,TSLP,IL7R,FES,IL6,TNFSF4,HCK,BTK,LYN,RPS6,NFKBIA	res5
DNA.IRDAMAGE.AND.CELLULAR.RESPONSE.VIA.ATR	0.006809	0.6661	1.477	76	FANCI,E2F1,RAD51,CLSPN,BRCA2,BRCA1,CDC25C,CDC45,TP53,BRIP1,FANCD2,EXO1,CDK1,FOXM1,RFWD3,BCL6,CHEK1,CHEK2,MDC1,RBBP8,SP1,BARD1,CDK2,FANCA,CEP164,FEN1,RECQL,RMI1,RECQL5,MCM2,PCNA,DCLRE1A,PARP1,TOPBP1,SMC1A,USP1,MLH1,PML,RPA1,POLN,SMARCAL1,MSH2,PLK1,WRN,ATM,RAD17	res3
TRYPTOPHAN.METABOLISM	0.006884	0.1195	-1.616	41	IDO1,CYP1A2,KYNU,CYP1B1,INMT,CYP2J2,TDO2,CYP2F1,ALDH1A1,AOC1,CYP1A1,AOX1,CYP19A1,AANAT	res7
NEPHROTIC.SYNDROME	0.007095	0.1195	-1.549	43	LMX1B,APOL1,NPHS2,ITGB4,SYNPO,PAX2,LAMB2,COQ6,ARHGAP24,MYH9,CD2AP,INF2,PDSS2,ANLN,COL4A4,COL4A5,LMNA,PODXL	res7
BMP.SIGNALING.PATHWAY.IN.EYELID.DEVELOPMENT	0.007213	0.1195	-1.667	20	PITX2,DKK2,FOXC2,SHH,FOXC1,BMP4,FGF10,SFRP1,EGFR,MAP3K1,FGFR2	res7
APOPTOSIS.MODULATION.AND.SIGNALING	0.007319	0.1386	1.439	88	FOS,HRK,MIR718,TNFRSF1B,JUN,BBC3,FASLG,PMAIP1,MYD88,BCL2L11,TNFRSF11B,CASP3,BIRC7,BAG3,TP53,BIRC3,BMF,CASP7,BIRC5,TNFRSF1A,TNFSF10,MAP3K5,CRADD,IRAK1,MAP3K14,TRADD,APAF1,CASP10,BCL2,PTPN13,BIK,BIRC2,MCL1,CASP6	res1
SIGNALING.PATHWAYS.IN.GLIOBLASTOMA	0.007329	0.1195	-1.473	82	ERBB3,PIK3C2G,PDGFRA,PDGFRB,CDKN2A,PRKCD,PIK3R2,CDKN2B,EGFR,PRKCH,FOXO1	res7
G1.TO.S.CELL.CYCLE.CONTROL	0.007472	0.09333	-1.429	64	CREB3L4,CCNB1,CDKN2A,CDK6,CCND1,TP53,CDK1,TFDP2,ORC1,E2F3,CDKN1A,CDC25A,CDKN2C,E2F2,ORC6,CDK4,MCM7,MYT1,PRIM2,CDK2,MCM2,POLA2,CCNE2,RPA1,RPA3,PCNA,PRIM1,MCM5,CDC45,ATF6B,CDKN1C,WEE1,MCM3,MCM6,RPA2,MNAT1,CDKN1B,TFDP1,POLE	res6
PRIMARY.FOCAL.SEGMENTAL.GLOMERULOSCLEROSIS.FSGS	0.007658	0.1215	-1.557	71	LMX1B,KRT8,CD80,NPHS2,ITGB4,PLAUR,SYNPO,TGFB1,WNT1,PAX2,LAMB2,TLR4,KIRREL3,ILK,MYH9,ITGAV,VIM,CD2AP,MME,LIMS1,INF2,CDKN1C,UTRN,ITGB1,COL4A4,LRP5,DAG1,COL4A5,PODXL,CDKN1B	res7
OVERVIEW.OF.NANOPARTICLE.EFFECTS	0.008089	0.6784	-1.631	18	ITGAD,PTGS2,TNF,IL6,CRP,LAMA3	res3
CILIARY.LANDSCAPE	0.008179	0.1263	-1.362	211	TFAP2B,USH1C,LCN2	res7
22Q112.DELETION.SYNDROME	0.008454	0.7326	-1.445	86	PAX3,FOXA2,TBX1,PITX2,FOXC1,TSKS,CYP26A1,ACTA2,MIR4761,SHH,GGT2,GP5,SERPIND1,CLDN5	res5
HAIR.FOLLICLE.DEVELOPMENT.CYTODIFFERENTIATION.PART.3.OF.3	0.008483	0.1277	-1.461	82	RUNX3,S100A4,KRT15,CASP14,SPINK5,HR,MSX2,GPRC5D,IGF1,CD34,DSG1,KLK13,HOXC12,IGFBP5,BMP4,TP63,TGFB1,BCL11B,SFRP1,ADAMTS20,NFATC1,EGFR,BMP6,LEF1,SOX9,KLK14,SOSTDC1	res7
ARYL.HYDROCARBON.RECEPTOR.PATHWAY	0.008733	0.1602	1.581	40	ALDH3A1,IGFBP1,CYP1A2,IL12B,JUN,JUNB,GSTA2,JUND,IL12A,SLC7A5,HES1,CAP2,NQO1,NFE2L2,CDKN1B,CYP1A1	res1
GLUCURONIDATION	0.00924	0.113	-1.675	15	UGT2B7,UGT2B11,PGM5,UGT2B28	res6
PHOTODYNAMIC.THERAPYINDUCED.AP1.SURVIVAL.SIGNALING	0.0094	0.1672	1.479	50	FOS,JUN,MMP2,JUNB,FASLG,BCL2L11,CCND1,TP53,BMF,BCL3,CCNA2,TNFRSF1A,CCNE1,TNFSF10,MAP3K5,TRAF5,NFE2L2,RB1,BCL2,MCL1,CDKN1A	res1
NEURAL.CREST.DIFFERENTIATION	0.00942	0.6152	-1.43	100	PAX3,TFAP2B,FOXD3,GJB1,SOX10,MPZ,TWIST1,MSX2,WNT3A,CDH1,PMP22,ETS1,PAX7,OLIG3,OLIG2,SNAI1,SNAI2,BMP4,PRTG,COL2A1,TFAP2A,HDAC10,MSX1,DLL3,DLL4,DLX5,NOTCH4,TCF7L1,MYC,ASCL1	res4
COMPLEMENT.AND.COAGULATION.CASCADES	0.009433	0.6152	-1.502	55	F13B,C3AR1,TFPI,C9,KLKB1,CFH,CFI,C3,CR2,CLU,F5,SERPINC1,PLAU,F7,SERPINA5,SERPINE1,SERPIND1,C8G,C1R	res4
NAD.BIOSYNTHETIC.PATHWAYS	0.009614	0.1386	-1.644	21	IDO1,TDO2	res7
AMPLIFICATION.AND.EXPANSION.OF.ONCOGENIC.PATHWAYS.AS.METASTATIC.TRAITS	0.009619	0.1152	-1.697	17	POSTN,EPAS1,TNC,JAG1,LEF1,TCF7L2,PIK3CG,WNT2,VCAM1,TCF7L1	res6
HEART.DEVELOPMENT	0.009873	0.1386	-1.553	45	PITX2,ERBB3,FOXA2,TBX2,NFATC2,TBX1,FOXC2,SHH,FOXC1	res7
IL2.SIGNALING.PATHWAY	0.00992	0.1386	-1.574	42	SYK,IL2RG,NMI,LCK,JAK3,SHC1	res7
PREIMPLANTATION.EMBRYO	0.01002	1	1.518	56	FOSB,EGR1,FOXD1,DPPA3,GATA3,AQP9,TFAP2B,DDIT3,BATF3,MOS,BARX2,GATA2,AQP3,NR3C2,MYBL1,ZSCAN4,IRX5,ZAR1,SOX8	res2
PEPTIDE.GPCRS	0.01063	0.7326	1.439	71	NPY4R,MC2R,NTSR2,CCR7,CXCR3,CCR1,AGTR1,CXCR5,NPY6R,GHSR,CCR3,CXCR2,FSHR,AVPR1B,BRS3,AGTR2,BDKRB1,CCR9,FPR1,SSTR3,AVPR1A	res5
RETINOBLASTOMA.GENE.IN.CANCER	0.01064	0.7784	1.435	87	MYC,CCNE1,RRM2,E2F1,CCND1,CCNE2,CDK6,CDC45,TP53,WEE1,CDT1,ANLN,CDK1,E2F2,HDAC1,POLE2,HMGB2,PRIM1,TYMS,PLK4,CDC25A,CHEK1,POLE,TTK,FANCG,E2F3,BARD1,CDK2,RRM1,RFC4,KIF4A,CCNA2,DHFR,SMC2,ORC1,SAP30,RBP1,MCM6,MCM3,CDKN1A,MCM7,RFC3,SUV39H1,TOP2A,PCNA,RFC5,POLA1,POLD3,RBBP7,CCNB2,RPA3,SMC1A	res3
FAS.LIGAND.FASL.PATHWAY.AND.STRESS.INDUCTION.OF.HEAT.SHOCK.PROTEINS.HSP.REGULATION	0.01084	0.1872	1.503	43	JUN,FASLG,MIR34C,CASP3,HSPB1,ACTG1,RIPK2,PAK1,ACTB,CASP7,MAPKAPK2,LMNB1,ARHGDIB,RB1,APAF1,CASP10,PARP1,BCL2,CASP6,PAK2,CASP9,LMNB2	res1
NANOPARTICLEMEDIATED.ACTIVATION.OF.RECEPTOR.SIGNALING	0.01086	0.1482	-1.595	28	COL1A1,AREG,ITGA1	res7
SMALL.CELL.LUNG.CANCER	0.01091	0.1251	-1.344	96	LAMA4,LAMC3,FN1,LAMB1,COL4A1,LAMC1,LAMA2,LAMB2,COL4A6,BIRC3,COL4A2,ITGA2,COL4A4,TRAF1,CDK6,CCND1,CKS2,TP53,GADD45B,COL4A5,CKS1B,BAK1,TRAF5,CASP8,GADD45G,E2F3,CDKN1A,PIK3R2,RARB,E2F2,NFKBIA,ITGB1,LAMA1,CDK4,CDK2,CCNE2,ITGAV,BAX,CDKN1C,ITGA6,NFKB1	res6
NEURAL.CREST.DIFFERENTIATION	0.01105	0.7326	-1.426	100	TFAP2B,FOXD3,PAX3,SOX10,GJB1,TWIST1,MPZ,CDH1,WNT8A,DMBX1,BMP4,MSX2,PAX7	res5
22Q112.DELETION.SYNDROME	0.01121	0.1251	-1.4	86	PAX3,TBX1,FOXA2,CLDN5,FOXC1,NKX2-5,PITX2,ACTC1,SLC2A4,CYP26A1,SLC7A4,SHH,FGF8,FGF10,CYP26C1,HES1,ALDH4A1,ACTA2,GLUD1,PRODH,SCARF2,ASF1A,SRF,EGFR	res6
ECTODERM.DIFFERENTIATION	0.01123	0.1251	-1.319	136	PAX3,KRT6A,FOXA2,GATA6,BMP4,TNFRSF11B,ROR2,ZBTB7B,TFAP2A,FHL2,NFATC1,SHH,ARHGAP10,HMGB2,ARX,EDA2R,FZD5,TCF7L1,VAX2,PODXL,RRBP1,WNT1,BOC,FZD4,TSKU,PTPN13,ZNF219,SERPINB6,BCAS3,BAZ1A,CDH6,RGMA,RAB8B,SOX2,FZD8,PGM1,TBL1X	res6
TYROBP.CAUSAL.NETWORK	0.01129	0.1251	-1.431	61	TNFRSF1B,RUNX3,CD4,LGALS9B,ITGAX,GAPT,ITGAM,TYROBP,C1QC,KCNE3,ELF4,IL13RA1,NRROS,SLC1A5,CYTL1,NPC2,DPYD,CAPG,CREB3L2,LHFPL2	res6
TCELL.RECEPTOR.AND.COSTIMULATORY.SIGNALING	0.01154	0.7326	1.616	29	ITK,CTLA4,LCK,CD28,ZAP70	res5
TRANSCRIPTION.FACTOR.REGULATION.IN.ADIPOGENESIS	0.01175	0.1568	-1.653	22	TWIST1,SLC2A4,CEBPD,PPARG,FOXO1	res7
TYPE.II.INTERFERON.SIGNALING.IFNG	0.01193	0.7784	-1.536	35	IFNB1,CXCL9,ICAM1,GBP1,SPI1,IRF8,CXCL10,IRF4,SOCS1,PSMB9	res3
PATHWAYS.AFFECTED.IN.ADENOID.CYSTIC.CARCINOMA	0.01195	0.6827	1.419	62	CEBPA,FGF16,NFIB,FOXP2,MAGI2,ARID5B,KMT2C,PIK3CA,FOXO3,JMJD1C,IL17RD,CNTN6,NOTCH1,KAT6A,PTEN,MAGI1,KANSL1,SETD2,KDM6A	res4
PHYSIOLOGICAL.AND.PATHOLOGICAL.HYPERTROPHY.OF.THE.HEART	0.01216	0.1586	-1.624	25	AGT	res7
NAD.METABOLISM.SIRTUINS.AND.AGING	0.01248	0.7326	1.663	11	ROS1,NAMPT	res5
CANONICAL.AND.NONCANONICAL.NOTCH.SIGNALING	0.01271	0.1382	-1.53	27	JAG1,LEF1,DLL3,HEY1,DLL1,MFAP2,HES1,NOTCH4,MAML2,DLK1,DLL4	res6
CHROMOSOMAL.AND.MICROSATELLITE.INSTABILITY.IN.COLORECTAL.CANCER	0.01278	0.2143	1.394	73	FOS,JUN,BBC3,PMAIP1,MAP2K1,BCL2L11,CASP3,GADD45A,GADD45G,CCND1,TP53,MYC,TGFBR2,BIRC5,TCF7L1,AKT3,RAC1,TCF7L2,MSH3,RHOA,BCL2,CSNK1A1L,RALB,TGFB1,CDKN1A,TGFBR1,CSNK1A1,MSH2,MAPK10	res1
IL6.SIGNALING.PATHWAY	0.01278	0.1631	-1.503	43	AGT,PRKCD,PIK3R2,PRDM1,TIMP1,SHC1,HCK,JUNB,CRP	res7
HOSTPATHOGEN.INTERACTION.OF.HUMAN.CORONA.VIRUSES.MAPK.SIGNALING	0.013	1	1.552	36	FOS,IFITM1,JUNB,JUN,BST2,DDIT3	res2
ESTROGEN.SIGNALING.PATHWAY	0.01311	0.6827	-1.572	23	GNGT1	res4
TNF.ALPHA.SIGNALING.PATHWAY	0.01324	0.2159	1.389	92	TNFRSF1B,SELE,JUN,RIPK3,NFKB2,CASP3,TNFAIP3,BIRC3,CASP7,TRAF1,TNFRSF1A,CCL2,GLUL,MAP3K5,PLK1,MAP3K14,RAC1,TRADD,APAF1,BIRC2,CYBA,NFKB1,NFKBIA,SMPD2,PYGL,OTUD7B,RIPK1,TANK,NRAS,CASP9,HSP90AA1,RFFL,BAD,CSNK2A1,KRAS,NFKBIE,FBXW11,TRAF2,MAP3K7,CFLAR,TAB2,AKT1,TAB1,TXN	res1
EBV.LMP1.SIGNALING	0.01376	0.1718	-1.653	23	MIR718,TRADD,CCL5,IRAK1	res7
METABOLIC.PATHWAY.OF.LDL.HDL.AND.TG.INCLUDING.DISEASES	0.01377	0.1427	-1.627	15	APOB,APOE,ANXA2,LPL,PCSK9	res6
MESODERMAL.COMMITMENT.PATHWAY	0.01385	0.1427	-1.269	147	WNT3A,TBX1,FOXA1,NANOG,FOXA2,FOXC1,KLF4,LEF1,PITX2,RARG,DKK1,GATA6,BMP4,HMGA2,FGF8,SLC2A12,LEFTY1,DLL1,WNT3,SNAI1,CCND1,RGS10,FZD5,TRIM71,TCF7L1,YAP1,TRIM5,TWSG1,FZD4,EOMES,TEAD2,PLCH1,RARB,EPB41L5,SRF,SOX2,FZD8,JARID2,ASCC3,TRIM28,AEBP2,SMAD6,BMPR1A,SOX21,ELP4,RPL38,NCAPG2,TOX3,PHF6,WDHD1,NFE2L2,FGFR1,ARL4A,SMAD1,DNMT3B,TBX6,MBTD1,EXT1,C6orf201,TOX	res6
THE.HUMAN.IMMUNE.RESPONSE.TO.TUBERCULOSIS	0.01391	0.1427	-1.587	23	PSMB8,IFITM1,IFIT1,IFI35,IFIT3,SOCS1	res6
WNT.SIGNALING.PATHWAY.AND.PLURIPOTENCY	0.01396	0.6827	-1.402	100	FOXD3,WNT9B,FZD10,CD44,FOSL1,WNT3A,WNT11,PRKCD,PLAU,WNT6,WNT3,LEF1,LRRK2,WNT2B,TCF7L2,FZD7,NKD1,WNT2,FZD6,PPP2R1B,TCF7,TCF7L1,CCND1,MYC,LDLR	res4
STRIATED.MUSCLE.CONTRACTION.PATHWAY	0.0142	0.8337	-1.558	37	MYBPC1,TNNI2,MYBPC3,MYL1,TNNI1,MYL4,MYL3,MYL9,ACTN3,TNNT2,ACTA2,TNNT3,TNNC2,DES	res3
NOTCH.SIGNALING	0.01452	0.1427	-1.407	44	JAG1,DTX3L,DLL3,DLL1,HES1,NOTCH4,APH1B,HDAC1,HES5,DLL4,NCSTN,MFNG,HDAC2,LFNG,KAT2B,PSEN1,ADAM17,NUMB,APH1A,NOTCH3,DTX2,NUMBL,MAML1,DVL2	res6
HIPPOMERLIN.SIGNALING.DYSREGULATION	0.01461	0.1729	-1.331	116	CDH19,ITGA11,ITGAX,ITGA1,CDH1,ITGAM,CD44,PDGFRA,CDH15,CDH16,PDGFRB,ITGB4,CDH17,ITGA4,CSF1R,EGFR,TEAD4,PPP1R14A,ITGA10,CDH6,ITGA9,NTRK2,FGFR2,ITGAV,ITGB8	res7
TRYPTOPHAN.METABOLISM	0.01463	0.1427	-1.467	41	IDO1,ALDH1A1,CYP2C18,TDO2,CYP1B1,ASMT,CYP2J2,AOX1,CYP19A1,AOC1,CYP1A2	res6
GASTRIN.SIGNALING.PATHWAY	0.01468	0.1729	-1.403	111	PTGS2,CDH1,CD44,SERPINE1,ANXA2,MMP7,CDKN2A,KLF4,PRKCD,BIRC3,PIK3R2,PPARG,EGFR,PRKCH,FOXO1,SHC1	res7
INTEGRATED.BREAST.CANCER.PATHWAY	0.01473	0.1729	-1.351	149	TFPI,TGFBR2,RHO,CDH1,TRADD,APOBEC3G,ANXA1,MAP3K7CL,AHR,MMP1,CASP8,PIK3R2,EGFR,FOXO1,AR,CYP19A1,MYT1,CDC25B,NAB1,VEGFA,GRN,AURKA,PLK1,NCOA3,CCNB1IP1,USP16,HDAC1,DAG1,PHB,BID,ARAF,SMAD1,FILIP1,PAK1	res7
UREA.CYCLE.AND.METABOLISM.OF.AMINO.GROUPS	0.0149	0.1427	-1.582	20	OTC,NAGS,CPS1,ASS1,CKB,SARDH,ALDH18A1,GLUD1,SMS,ODC1,ACY1	res6
EUKARYOTIC.TRANSCRIPTION.INITIATION	0.015	0.1427	-1.471	42	GTF2H4,GTF2E1,POLR2C,POLR2G,POLR2J,POLR2E,MNAT1,GTF2B,TAF5,POLR1D,TAF7,POLR3K,TAF9,ERCC3,ERCC2,POLR2K,GTF2A2,TAF13,POLR3E,POLR2A,POLR1E,GTF2H3,POLR3D,POLR1A,POLR2H,GTF2H1	res6
MICRORNAS.IN.CARDIOMYOCYTE.HYPERTROPHY	0.01508	0.1427	-1.329	94	MIR103A1,WNT3A,PLA2G2A,AGT,MIR27B,NPPB,LIF,PIK3CG,IKBKE,MYLK,CISH,IGF1,NFATC4,TGFB1,WNT5A,MYLK3	res6
SPLICING.FACTOR.NOVA.REGULATED.SYNAPTIC.PROTEINS	0.01566	1	-1.513	42	CSN3,CHL1,GRIN2B,CADM1,RAP1GAP,CADM3,GRIN1,CAV2,GABRG2,NCDN,ANK3,GPHN,PRKCZ,EPB41L1,PLCB4,EPB41,CAMK2G,GRIK2,MAPK9	res2
NAD.METABOLISM.SIRTUINS.AND.AGING	0.01582	0.844	-1.607	11	ROS1	res3
COPPER.HOMEOSTASIS	0.01605	0.1495	-1.467	50	STEAP4,MT1E,MT1X,STEAP1,MT2A,CCND1,TP53	res6
TCELL.ANTIGEN.RECEPTOR.TCR.SIGNALING.PATHWAY	0.01626	0.1871	-1.374	88	NFATC2,CD4,LCP2,FAS,TNFRSF9,IL9,GRAP2,CARD11,ICOS,PRKCD,LCK,LAT,ITPR1,PIK3R2,TGFB1,NFATC1	res7
IL3.SIGNALING.PATHWAY	0.01628	1	1.506	47	FOS,IL3,CD86,PIK3R2,JUN,VAV1,CD69	res2
GASTRIN.SIGNALING.PATHWAY	0.0164	0.2566	1.287	111	FOS,EGR1,HDC,JUN,VEGFA,MMP7,PRKCQ,MAP2K1,CASP3,CCND1,RHOB,BIRC3,MYC,ARHGEF28,PAK1,KLF4,BIRC5,ITGB1,PRKCD,FYN,YES1,FOXO3,PIK3R1,PRKD2,SP1,CLDN1,RAC1,CDKN1B,RHOA,TJP1,TCF4,BIRC2,PRKCA,RPS6,NFKB1,CDKN1A,NFKBIA	res1
CHOLESTEROL.BIOSYNTHESIS.PATHWAY	0.01661	0.2566	1.637	15	HMGCS1,FDFT1,MVD,FDPS,CYP51A1,MSMO1,IDI1,DHCR7,SQLE,NSDHL,SC5D,HMGCR,MVK	res1
PI3KAKTMTOR.VITD3.SIGNALLING	0.01666	0.8889	1.632	22	IL12A,CD86,CD80,IL10,HK3	res5
OLIGODENDROCYTE.SPECIFICATION.AND.DIFFERENTIATION.LEADING.TO.MYELIN.COMPONENTS.FOR.CNS	0.01671	0.7543	-1.516	29	MOG,SOX10,MAG,CXCL2,CXCL1,IL1B,OLIG2,BMP4,SHH,LIF,IGF1,ASCL1	res4
IL2.SIGNALING.PATHWAY	0.01707	0.1566	-1.458	42	IL2RG,SYK,NMI,IL2RB,LCK,CISH,SHC1,RPS6	res6
ECTODERM.DIFFERENTIATION	0.01715	0.2581	1.269	136	SPRY2,KRT6A,NFATC1,SIX6,CLDN11,FOXA2,FOXL1,MIR34C,SORCS1,ROR2,CDH6,TNFRSF11B,ARHGDIG,SDCBP,FHL2,ELOVL2,ANKS1B,MYC,CAP2,HMGB2,TFAP2A,HESX1,ARHGAP15,FYN,ARHGAP10,VAX2,CCL2,SKIL,TCF7L1,BCAS3,SERPINB6,TFAP2C,ZNF219,BMPR1A,TSKU,TBL1X,PTPN13,RRBP1,BOC,PHF8,GLB1,C1GALT1,RAB8B,PAX3,TOX3,EDA2R,SOX2,ZBTB16,BAZ1A	res1
ERBB.SIGNALING.PATHWAY	0.0174	0.1571	-1.358	89	ERBB3,BTC,AREG,PLCG2	res6
INTEGRATED.CANCER.PATHWAY	0.01754	1	1.49	43	MMP1,BBC3,MYC,CASP3,E2F1,MAP3K5,CDKN1A,CHEK2,CASP8,CASP9,TP53,BLM,BRCA1,CDK1,CDC25A,BAD,CHEK1,BCL2,RB1,CDK2,BAX,MSH2,BARD1,STAT1,CDKN1B,AKT1,SMAD2	res2
ZINC.HOMEOSTASIS	0.01773	0.1572	-1.488	33	SLC39A12,MT1E,SLC39A4,MT1X,SLC39A8,MT2A	res6
COMPOSITION.OF.LIPID.PARTICLES	0.01816	0.1572	-1.549	8	APOB,APOE,LPL,APOC3	res6
NANOPARTICLE.TRIGGERED.REGULATED.NECROSIS	0.01825	0.1572	-1.539	12	PLA2G4A,TRADD,RIPK3,TNFRSF1A,TICAM1,CASP8,PARP1,FTL	res6
ALANINE.AND.ASPARTATE.METABOLISM	0.01833	0.2069	-1.602	11	ASPA	res7
BREAST.CANCER.PATHWAY	0.01848	0.1572	-1.26	153	HEYL,WNT3A,FZD10,FGF16,LEF1,FGF20,WNT11,DLL3,HEY1,TCF7L2,SFRP4,FZD7,FGF8,WNT2,DLL1,WNT6,IGF1,SHC1,WNT3,CDK6,CCND1,TP53,GADD45B,FGF10,FZD5,FGF7,FGF1,TCF7L1,WNT5A,BAK1,WNT1,HES1,ERBB2,NOTCH4,CETN3,FGF19,GADD45G,E2F3,CDKN1A,FZD6,FZD2,PIK3R2,TCF7,NFKB2,E2F2,PARP1,CDK4,FZD8,BRCA1,EGFR,CSNK2A2,HES5,RAD51,MAP2K1,DLL4,RPS6KB2	res6
CHOLESTEROL.METABOLISM.INCLUDES.BOTH.BLOCH.AND.KANDUTSCHRUSSELL.PATHWAYS	0.01886	1	1.523	46	CH25H,MVD,CYP27A1,FDPS,HMGCS1,DHCR7,FDFT1,CYP51A1,SCD,MVK,ELOVL2,IDI1,MSMO1,HSD17B7,SQLE,FADS1,EBP,NSDHL,SREBF2,SREBF1,SC5D,ACOT2,LSS,FADS2,HMGCR,NR1H3	res2
MECHANOREGULATION.AND.PATHOLOGY.OF.YAPTAZ.VIA.HIPPO.AND.NONHIPPO.MECHANISMS	0.01916	0.2122	-1.502	44	ACTG2,CDH1,ACTA2,ACTC1,ITGB4,TEAD4,ACTA1,ITGB8,TEAD3,ACTG1,ITGB1,MST1,ACTB,STK3,PAK1	res7
TNF.ALPHA.SIGNALING.PATHWAY	0.01963	0.1646	-1.377	92	TNFRSF1B,TRADD,RIPK3,CYBA,TNFRSF1A,PYGL,BIRC3,PLK1,TRAF1,GLUL,CASP8,MAP3K1,TNFAIP3,NFKB2,NFKBIA,SMPD2,CASP7	res6
NICOTINE.ACTIVITY.ON.DOPAMINERGIC.NEURONS	0.01994	0.9754	1.578	21	CHRNA3,ADCY2,CHRNA5,DDC,DRD2,SLC18A2,CHRNA6,KCNK3,DRD3,CHRNA4,GNG2,KCNK9,GNB1,CDK5,PRKACA,GNAI1,PPP1R1B,PPP1CA,CHRNB2	res5
TCELL.ANTIGEN.RECEPTOR.TCR.PATHWAY.DURING.STAPHYLOCOCCUS.AUREUS.INFECTION	0.01996	0.2919	1.44	62	FOS,LCK,CD28,ZAP70,JUN,CD4,LCP2,ITK,NFATC2,PRKCQ,MAP2K1,PAK1,FYN,CHP1,RRAS,MAP3K14,CALM1,BCL10,IL5,NFKB1,NFKBIA,PDK1,DLG1	res1
TP53.NETWORK	0.02041	0.2919	1.578	19	BBC3,PMAIP1,TP73,GADD45A,TP53,MYC,OTX2,TP63,TNFSF10,BCL2,CDKN1A	res1
EXTRACELLULAR.VESICLEMEDIATED.SIGNALING.IN.RECIPIENT.CELLS	0.02059	0.1703	-1.438	30	WNT3A,TSPAN8,TGFBR2,TGFBR3	res6
MAPK.PATHWAY.IN.CONGENITAL.THYROID.CANCER	0.02088	0.2919	1.605	15	FOS,JUN,MAP2K1,MYC	res1
SIGNALING.OF.HEPATOCYTE.GROWTH.FACTOR.RECEPTOR	0.02089	1	1.528	34	FOS,HGF,MET,JUN,MAP2K1,PAK1,ITGB1,DOCK1,GAB1	res3
CYTOPLASMIC.RIBOSOMAL.PROTEINS	0.02176	0.9826	1.329	88	RPL3L,RPL41,RPL36,RPS6,RPL19,RPS24,RPL5,RPS2,RPL32,RPL4,RPL8,RPS11,RPL38,RPS5,RPS27,RPS9,RPLP1,RPS14,RPL3,RPL35,RPS19,RPL18,RPL27,RPL13,RPLP0,RPL29,RPS4X,RPLP2,RPL13A,RPL28,RPL6,RPL15,RPL30,RPL14,RPS4Y1,RPL11,RPS23,RPS8,RPL27A,RPL10A,FAU,RPS3,RPL26,RPL22,UBA52,RPL35A,MRPL19,RPSA,RPL23,RPL7A,RPS20,RPL37A	res5
CONTROL.OF.IMMUNE.TOLERANCE.BY.VASOACTIVE.INTESTINAL.PEPTIDE	0.02189	0.2988	1.558	13	CD28,CD80,CD86,VIP,IL12A	res1
B.CELL.RECEPTOR.SIGNALING.PATHWAY	0.02224	0.2418	-1.309	97	SYK,NFATC2,CD79B,ETS1,CD22,CARD11,PRKCD,LCK,PIK3R2,CD79A,FOXO1,SHC1,BCL6	res7
MIR5093P.ALTERATION.OF.YAP1ECM.AXIS	0.0231	0.8018	-1.538	17	COL3A1,TWIST1,COL1A1,COL5A1,FN1,EDNRA,TEAD4,SNAI2	res4
CONTROL.OF.IMMUNE.TOLERANCE.BY.VASOACTIVE.INTESTINAL.PEPTIDE	0.02364	0.9914	1.548	13	IL12A,CD86,CTLA4,VIP,CD80,CD28,IL10	res5
INTEGRATED.CANCER.PATHWAY	0.02453	1	1.469	43	MMP1,BBC3,MYC,CASP3,MAP3K5,BLM,E2F1,BRCA1,TP53,CASP9,CDK1,CDC25A,CHEK1,CHEK2,BARD1,CDK2,CDKN1A,BCL2,STAT1,JAK1,MSH2,BAX,RB1,PLK1,CDK4,ATF1,ATM,AKT1,BAD	res3
APOPTOSIS.MODULATION.AND.SIGNALING	0.02461	1	1.386	88	FOS,TNFSF10,HRK,CASP1,JUN,BBC3,FASLG,BIRC7,BCL2L11,PMAIP1,BCL2L10,CASP3,MAP3K5,BIK,AIFM2,CASP10,BLK,CDKN2A,TNFRSF11B,TP53,TNFRSF1A,BAG3,CASP9,CASP6,TNFRSF10C,MAP3K14,CFLAR,CASP7	res3
HIPPOMERLIN.SIGNALING.DYSREGULATION	0.02463	0.8018	-1.339	116	CDH19,ITGAX,ITGA11,MIR98,CDH5,ITGA1,CD44,NTRK1,ITGAD,CDH4,CDH1,PPP1R14A,ITGA10,TEAD4,PDGFRB,NGFR,EPHA2,PDGFRA,LIN28B,ITGA9,ITGAM,CDH20,AJUBA,ITGB7,TEK,CCND1,ITGB4,AMOT,MYC,FLT1,ITGA4,PRKACG	res4
ENDOMETRIAL.CANCER	0.02464	0.2593	-1.342	63	CDH1,FGF1,PIK3R2,EGFR,LEF1,GADD45B,TCF7L2,CTNNA3,ILK,FGFR2,GADD45G	res7
NUCLEAR.RECEPTORS.METAPATHWAY	0.02474	0.2593	-1.198	305	SLCO1B1,CYP1A2,GGT2,PTGS2,PMP2,NR1H4,NR0B2,TGFBR2,IL12B,ALDH3A1,ME1,IP6K3,UGT2B7,SRGN,FABP1,SLC5A8,CYP1B1,GGTLC2,GSTT2,MYOF,SLC2A7,APOC3,SLC39A12,IGFBP1,CES1,SRPX2,SULT1A1,SLC5A12,ABCB11,AHR,AHRR,SLC2A4,BIRC3,STOM,SLC2A14,TGFBR3,GSTM1,FGFBP1,ALOX5AP,ABCB1,ANKRD1,SLC6A13,CYP3A7,TGFB1,DNAJC15,SLC39A4,EPHA3,ABCB4,CYP1A1,SOD3,APOA5,EGFR,GADD45B,FOXO1,CBR3	res7
ENDOCHONDRAL.OSSIFICATION	0.02496	0.8018	-1.414	63	MGP,RUNX3,SCIN,IGF2,DDR2,FGF18,FRZB,COL10A1,PLAU,ADAMTS1,ENPP1,SERPINH1,COL2A1,PTHLH,GHR,ADAMTS5,TGFB1,SPP1,ADAMTS4,ACAN,VEGFA,IGF1,RUNX2	res4
ENDOCHONDRAL.OSSIFICATION.WITH.SKELETAL.DYSPLASIAS	0.02496	0.8018	-1.414	63	MGP,RUNX3,SCIN,IGF2,DDR2,FGF18,FRZB,COL10A1,PLAU,ADAMTS1,ENPP1,SERPINH1,COL2A1,PTHLH,GHR,ADAMTS5,TGFB1,SPP1,ADAMTS4,ACAN,VEGFA,IGF1,RUNX2	res4
DNA.IRDOUBLE.STRAND.BREAKS.DSBS.AND.CELLULAR.RESPONSE.VIA.ATM	0.02515	0.205	-1.408	53	CDC25C,CDKN2A,TP53,BAK1,YAP1,ACTL6A,RAD17,BLM,CHEK2,PARP1,STK3,BRCA1,RAD51,PCNA,TRIM28,CHEK1,MDC1,BAX,EXO1,HSF1,BRCA2,SMC3,ABL1,NBN,FANCD2,NABP2,TRAF6,SMC1A,CASP9,MCPH1,UPF1,BID	res6
TGFBETA.RECEPTOR.SIGNALLING.IN.SKELETAL.DYSPLASIAS	0.02534	0.8018	-1.422	59	RUNX3,TGFBR2,TGFBR3,BAMBI,FOXH1,THBS1,SERPINE1,LEFTY2,BMP4,LEF1,LIF,EGF,FBN1,INHBA,TGFB1,SPP1,RUNX2	res4
G1.TO.S.CELL.CYCLE.CONTROL	0.02549	1	1.432	64	CREB3L3,MYC,GADD45A,CREB3L1,CDKN1C,CCND1,E2F1,CDKN1A,CCNE1,CDC45,TP53,POLA2,PRIM1,POLE2,WEE1,CDK6,CDKN2A,CCND2,CDK1,CDC25A,E2F2,MCM5,CDKN2C,PRIM2,CDK7,RPA3,MCM7,RB1,CDK2,MCM3,ORC6,MCM6,ORC3,MNAT1,MCM2,CDKN1B,E2F3,POLE,RPA2,ORC1,RPA1	res2
CANCER.IMMUNOTHERAPY.BY.PD1.BLOCKADE	0.02551	1	1.482	23	CD3G,PDCD1LG2,LCK,PDCD1,JUN,NFATC1,CD274,HLA-DRB1,ZAP70,HLA-A	res2
IL6.SIGNALING.PATHWAY	0.02573	0.3337	1.409	43	PRDM1,VIP,HCK,JUNB,MAP2K1,TIMP1,IRF1,PRKCD,GAB1,AGT,PIK3R1,HDAC1,RAC1,STAT1	res1
PANCREATIC.ADENOCARCINOMA.PATHWAY	0.02582	0.3337	1.328	87	DUSP6,VEGFA,RIPK4,MAP2K1,GADD45A,GADD45G,CCND1,TP53,PLD1,RAD51,TGFBR2,PAK1,E2F1,PRKCD,CDK6,E2F3,PIK3R1,E2F2,AKT3,RAC1,RB1,RHOA,PAK3,BRCA2,PAK4,STAT1,RALB,TGFB1,NFKB1,CDKN1A,TGFBR1,MAPK10,PAK2,CDC42,PAK6,CASP9,RELA,RALBP1,BAD,PIK3CA,KRAS,SMAD3,JAK1,BAK1,CDK4,SMAD4	res1
BMP.SIGNALING.PATHWAY.IN.EYELID.DEVELOPMENT	0.02596	0.2088	-1.51	20	DKK2,FOXC1,PITX2,BMP4,SHH,FGF10,MAP3K1,SFRP1,EGFR	res6
PI3KAKT.SIGNALING.PATHWAY	0.02602	0.2679	-1.173	331	COL1A2,COL1A1,IBSP,SYK,ITGA11,COL6A3,COL6A2,ITGA1,TNC,IL2RG,LAMA4,TNN,LAMC3,GNGT1,COMP,PDGFRA,TLR2,FGF1,LPAR3,IGF2,VWF,IGF1,IFNA7,IFNA6,GNG11,PDGFRB,IFNA14,PRL,ITGB4,IL4R,COL4A1,LAMC1,LAMB1,FN1,FGF10,LPAR6,PIK3R2,JAK3,FGF8,LAMB2,ITGA4,PGF,CSF1R,LPAR5,TLR4,IL4,EGFR,GHR,ANGPT1,CREB3L4,COL4A2,NOS3,ITGA10,HGF,OSMR,PIK3R5,CREB3L2,COL9A3,ITGA9,NTRK2,CDK6,FGFR2,TNR,COL6A1,GNG10,LAMA1,ITGAV,ITGB8	res7
IL4.SIGNALING.PATHWAY	0.02615	0.3337	1.375	54	FOS,DOK2,CEBPB,CEBPA,HRH1,JAK3,BIRC5,FLNA,STAT6,PIK3R1,IL4R,IL2RG,GAB2,STAT1,NFKB1,NFKBIA,NFIL3,SOCS3,RELA,BAD,PIK3CA,CBL,FES,JAK1	res1
HEAD.AND.NECK.SQUAMOUS.CELL.CARCINOMA	0.02673	0.8018	-1.416	74	MIRLET7C,PIK3CG,PIK3R2,TGFBR2,TP63,TERT,CASP8,CDKN2A,IRF6,CDKN1A,EIF4EBP1,AJUBA,CCND1,VEGFA,CDK6	res4
HEART.DEVELOPMENT	0.02705	0.2145	-1.411	45	ERBB3,TBX2,TBX1,NFATC2,FOXA2,FOXC1,NKX2-5,PITX2,GATA6,BMP4,HEY1,NFATC1,SHH,FGF8,ISL1,NFATC4,FGF10	res6
SIGNALING.PATHWAYS.IN.GLIOBLASTOMA	0.02719	0.3396	1.307	82	SPRY2,MET,FGFR1,ERBB3,PRKCQ,MAP2K1,CCND1,TP53,PIK3C2G,E2F1,BRCA1,PRKCD,CDK6,CDK2,FOXO4,CDKN2C,FOXO3,GAB1,CCNE1,CCND2,PIK3R1,AKT3,CDKN1B,RB1,MAP2K5,BRCA2,PRKCA	res1
NEURAL.CREST.CELL.MIGRATION.DURING.DEVELOPMENT	0.02742	1	1.473	38	MMP8,FOS,PIK3R5,JUN,PIK3CG,TWIST1,MMP2,BDNF,NGFR,EPHB3,PAK3,PAK1	res2
NOTCH1.REGULATION.OF.HUMAN.ENDOTHELIAL.CELL.CALCIFICATION	0.02776	0.2172	-1.561	17	ITGA1,MGP,JAG1,DLL3,DLL1,LPAR1,SOX6,FGFR3,DLL4,VEGFA,CALU	res6
NEUROINFLAMMATION	0.02951	1	1.5	13	FOS,TLR4,JUN,NOS2	res2
HEPATITIS.C.AND.HEPATOCELLULAR.CARCINOMA	0.02972	0.3008	-1.444	49	PTGS2,FRZB,CD44,MYOF,MMP1,BIRC3,NOS2,TGFB1,LEF1,COL4A2	res7
IMATINIB.AND.CHRONIC.MYELOID.LEUKEMIA	0.02994	0.2283	-1.492	20	ABCG2,PDGFRA,FLT1,ABCB1,PDGFRB	res6
AUTOPHAGY	0.02995	0.2283	1.469	29	PRKAG3,UVRAG,DEPTOR,PRKAG2	res6
TGFBETA.RECEPTOR.SIGNALING	0.03025	0.8018	-1.407	55	RUNX3,TGFBR2,TGFBR3,BAMBI,FOXH1,THBS1,SERPINE1,LEFTY2,BMP4,LEF1,LIF,EGF,INHBA,TGFB1,SPP1,RUNX2	res4
THE.HUMAN.IMMUNE.RESPONSE.TO.TUBERCULOSIS	0.03043	0.3017	-1.552	23	IFITM1,PSMB8,IFIT1,TAP1,IFI35,IFIT3,SOCS1,PTPN2,IRF9,IFNGR1	res7
HIPPOMERLIN.SIGNALING.DYSREGULATION	0.0308	0.2318	-1.269	116	CDH19,ITGAX,ITGAM,ITGA11,ITGA1,CD44,ITGB6,ITGA4,PDGFRA,CDH5,FLT1,NTRK1,CDH4,TEAD4,NGFR,PDGFRB,PPP1R14A,LIN28B,ITGB4,ITGA9,ITGA5,AMOT,ITGA2,CCND1,CDH20,ITGA10,ITGB7,FOXM1,CDH15,CDH7,TEAD2,EPHA2,ITGB1,CDH6,MET,CDH2,STK3,CDH17,AJUBA,EGFR,PAK4,FGFR3,TEAD3,LATS2,ITGAV,CTNNA1	res6
ULTRACONSERVED.REGION.339.MODULATION.OF.TUMOR.SUPPRESSOR.MICRORNAS.IN.CANCER	0.03114	0.3017	1.388	5	MIR95,MIR339	res7
ALLOGRAFT.REJECTION	0.03119	1	1.344	86	IL12B,IL12A,CXCL9,CD86,C1QC,CTLA4,HLA-F,AGTR1,IL2RA,CXCR5,CD80,CD28,CD40,IL10,IL17A,C1QA,HLA-DQA1,HLA-DRB5,TNF,GNLY,HLA-DRB1,HLA-DOA,C9,HLA-DQA2,C8B,HLA-DMA	res5
IL3.SIGNALING.PATHWAY	0.03133	0.3756	1.416	47	FOS,CCR3,CD86,JUN,HCK,MAP2K1,LYN,FYN,PIK3R1,GAB2,BCL2	res1
UNFOLDED.PROTEIN.RESPONSE	0.03135	0.3756	1.489	24	DDIT3,EIF2AK3,BBC3,PMAIP1,BCL2L11,TXNIP,TP53,XBP1,PPP1R15A,ATF4,NFE2L2,BCL2,ERN1,TNFRSF10B,ATF6,MBTPS2	res1
SPINAL.CORD.INJURY	0.03136	0.3017	-1.288	115	CXCL2,MIR23B,BCAN,PTGS2,GDNF,IL1R1,FCGR2A,PRB1,ICAM1,TNFSF13B,AQP4,COL4A1,ANXA1,PDYN,AIF1,NTN1,MMP9,NOS2,TGFB1,EPHA4,TLR4,IL4,EGFR,LGALS3,ZFP36,SOX9,ACAN,EFNB2,VCAN,TNFSF13,LTB,MIF,XYLT1,PLXNA2,COL2A1	res7
MIRNA.TARGETS.IN.ECM.AND.MEMBRANE.RECEPTORS	0.03169	0.8018	-1.456	34	COL1A2,COL3A1,COL5A3,COL6A2,ITGA11,ITGA1,LAMA4,COL5A1,FN1,COL5A2,COL6A3,THBS1,COL4A1	res4
SIMPLIFIED.INTERACTION.MAP.BETWEEN.LOXL4.AND.OXIDATIVE.STRESS.PATHWAY	0.03181	0.2364	-1.525	18	IGFBP7,FN1,COL2A1,NQO1,ANXA5,TGFB1,FGF7	res6
NCRNAS.INVOLVED.IN.WNT.SIGNALING.IN.HEPATOCELLULAR.CARCINOMA	0.03215	0.8018	-1.376	86	DKK2,FZD10,FOSL1,WNT3A,WNT11,DKK4,KLF4,PLAU,WNT6,DKK1,WNT3,MIR320A,SOST,LEF1,WNT2B,TCF7L2,SFRP4,FZD7,NKD1,WNT2,FZD6,TCF7,TCF7L1,CCND1,MYC,ROR1,FZD5,NOTUM	res4
REGULATION.OF.SISTER.CHROMATID.SEPARATION.AT.THE.METAPHASEANAPHASE.TRANSITION	0.03225	0.2366	-1.519	15	CDC20,MAD2L1,CENPE,BUB1,BUB1B,BUB3,ESPL1,PTTG1	res6
GENES.CONTROLLING.RENAL.NEPHROGENESIS	0.03261	0.3087	-1.492	35	SIX1,LMX1B,HOXA11,GDNF,FOXC2,CXCL12,CD36,FOXC1,NPHS2,PDGFRB,FGF8,PAX2,LAMB2,EYA1	res7
RETINOBLASTOMA.GENE.IN.CANCER	0.03302	1	1.355	87	MYC,CCND1,E2F1,RBP1,CDKN1A,CCNE1,RRM2,CDC45,TP53,PRIM1,POLE2,WEE1,CDK6,CDK1,CDC25A,HDAC1,HMGB2,RRM1,KIF4A,E2F2,TYMS,PLK4,SMC2,CHEK1,DHFR,SAP30,POLA1,RPA3,MCM7,ANLN,RBBP7,RFC3,RFC4,RB1,CDK2,CDT1,MCM3,CCNA2,BARD1,FANCG,MCM6,CCNB2,CDKN1B,E2F3,POLD3,POLE,RPA2,SMC1A,TTK,ORC1,SMARCA2,RPA1	res2
NONALCOHOLIC.FATTY.LIVER.DISEASE	0.03319	1	1.291	150	PRKAG3,LEP,NR1H4,PIK3R2,COX6A2,JUN,MLXIPL,DDIT3,BBC3,COX4I2,EIF2AK3,INS,FASLG,CCL2,COX8C,IL1B,BCL2L11,CASP3,MAP3K5,XBP1,PIK3R1,CASP8,FAS,LEPR,IL1A,ATF4,SREBF1,TNFRSF1A	res2
SMALL.CELL.LUNG.CANCER	0.03331	0.3879	1.243	96	NOS2,LAMC1,CASP3,GADD45A,GADD45G,BIRC7,CCND1,TP53,LAMB1,BIRC3,MYC,CDKN1C,FHIT,LAMA4,E2F1,ITGAV,TRAF1,ITGB1,CDK6,CDK2,TRAF4,E2F3,CKS1B,CCNE1,RXRA,CKS2,PIK3R1,E2F2,AKT3,TRAF5,CDKN1B,RB1,APAF1,COL4A2,BCL2,CCNE2,BIRC2,NFKB1,CDKN1A,COL4A1,NFKBIA	res1
WNT.SIGNALING.IN.KIDNEY.DISEASE	0.03338	0.2419	-1.403	36	WNT3A,WNT9B,WNT11,FZD7,WNT2,WNT6,WNT3,FZD5,WNT5A,WNT1,FZD4,FZD6,FZD2,RHOA,FZD8,FZD1,LRP5,CTNNB1	res6
HAIR.FOLLICLE.DEVELOPMENT.CYTODIFFERENTIATION.PART.3.OF.3	0.0337	0.3879	1.29	82	KRT15,FOSB,FOS,DSG1,SPINK6,EGR2,JUN,NFATC1,S100A4,FST,KRT19,KRTAP3-3	res1
PHOTODYNAMIC.THERAPYINDUCED.NFE2L2.NRF2.SURVIVAL.SIGNALING	0.03401	1	1.458	23	FOS,ABCC3,JUN,CES1	res2
ONCOSTATIN.M.SIGNALING.PATHWAY	0.03407	1	1.397	64	MMP1,FOS,EGR1,CCL2,CEBPB,VEGFA,MMP13,JUNB,LIFR,OSMR,JUND,CASP3,LDLR,MAP2K1,PRKCA,TP53,PRKCD,PIK3R1	res3
CARDIAC.HYPERTROPHIC.RESPONSE	0.03422	0.2431	-1.326	55	PLA2G2A,NFATC2,TNFRSF1A,IKBKE,IGF1,TGFB1	res6
LEPTIN.INSULIN.OVERLAP	0.03422	0.8018	-1.47	17	LEP,PIK3CG	res4
TCELL.ANTIGEN.RECEPTOR.TCR.PATHWAY.DURING.STAPHYLOCOCCUS.AUREUS.INFECTION	0.03434	1	1.368	62	ITK,CTLA4,LCK,CD28,ZAP70,LCP2,IL10,CD3D,TNF,PRKCQ	res5
ACTIVATION.OF.NLRP3.INFLAMMASOME.BY.SARSCOV2	0.03438	0.2431	1.422	7	PYCARD,CASP1,IL1B	res6
UNFOLDED.PROTEIN.RESPONSE	0.03476	1	1.47	24	IL1B,DDIT3,BBC3,EIF2AK3,BCL2L11,PMAIP1,XBP1,TXNIP,TP53,ATF4,PPP1R15A,TNFRSF10B,ERN1,BCL2	res3
PROTEASOME.DEGRADATION	0.03484	1	1.39	58	HLA-G,PSMB8,NEDD4,UBC,PSMA2	res3
TGFBETA.RECEPTOR.SIGNALING	0.0349	0.3251	-1.376	55	RUNX3,TGFBR2,SERPINE1,ENG,BMP4,LEFTY2,TGFBR3,TGFB1,WNT1,LEF1,FOXH1,ZEB2	res7
TGFBETA.SIGNALING.PATHWAY	0.03491	1	1.287	131	FOSB,MMP1,FOS,ATF3,MET,JUN,TGIF1,TGFB1I1,MMP12,JUNB,NEDD9,PIK3R2,JUND,MYC,KLF6,TNC,TGFBR3,CCND1,MAP2K1,KLF11,KLF10,TP53,PIK3R1,CDK1,TGFB1,HDAC1,ZEB1,ITGB1,SKIL	res3
SIMPLIFIED.DEPICTION.OF.MYD88.DISTINCT.INPUTOUTPUT.PATHWAY	0.03516	0.2457	-1.533	17	MIR718,TLR5,MYD88,TLR4,TLR10,IL1A	res6
SELECTIVE.EXPRESSION.OF.CHEMOKINE.RECEPTORS.DURING.TCELL.POLARIZATION	0.03562	1	1.496	28	IL12B,IL12A,CCR7,CXCR3,CCR1,CD28,CCR3	res5
CONTROL.OF.IMMUNE.TOLERANCE.BY.VASOACTIVE.INTESTINAL.PEPTIDE	0.03593	1	-1.517	13	CTLA4,IL10,CD80	res3
NEUROINFLAMMATION	0.03593	1	1.534	13	FOS,TLR4,JUN,NOS2,MT-CO1,MT-CO2	res3
CHOLESTEROL.BIOSYNTHESIS.PATHWAY	0.03602	1	1.478	15	MVD,FDPS,HMGCS1,DHCR7,FDFT1,CYP51A1,MVK,IDI1,MSMO1,SQLE,NSDHL,SC5D,LSS,HMGCR	res2
TGFBETA.SIGNALING.PATHWAY	0.03634	1	1.294	131	FOSB,MMP1,FOS,ATF3,PIK3R2,JUNB,TNC,JUN,TGIF1,MET,NEDD9,MYC,JUND,FOXH1,KLF6,TGFB1I1,MAP2K1,CCND1,TGFBR3,KLF11,CDKN1A,PIK3R1,KLF10,TP53,DAB2,ZEB1,ITGB1,SIK1,TGFBR2,CDK1,HDAC1	res2
NUCLEOTIDEBINDING.OLIGOMERIZATION.DOMAIN.NOD.PATHWAY	0.03657	0.331	-1.439	40	NLRP2,IL18,DUOX2,NLRP12,NLRP7,CASP5,NLRP4	res7
IL4.SIGNALING.PATHWAY	0.03665	0.331	-1.371	54	DOK2,IL2RG,STAT6,IL4R,PIK3R2,JAK3,IL4,SHC1	res7
SARSCOV2.AND.ANGIOTENSINCONVERTING.ENZYME.2.RECEPTOR.MOLECULAR.MECHANISMS	0.03708	0.2561	-1.484	6	AGT,TMPRSS2	res6
FOCAL.ADHESIONPI3KAKTMTORSIGNALING.PATHWAY	0.03743	0.8018	-1.236	298	GNGT1,COL1A2,COL3A1,IFNA7,ITGAX,COL5A3,COMP,IFNB1,COL6A2,PIK3CG,LPAR3,COL1A1,PIK3R2,ITGA11,FGF6,FOXA1,IBSP,LAMA4,TNC,COL5A1,OSMR,LAMC3,FGF1,PRL,FN1,FGF18,FGF21,ITGAD,COL5A2,TNN,IL4R,LPAR6,HGF,THBS1,COL4A1,GNG11,LAMB1,ITGA10,FGF7,EPAS1,PDGFRB,NGFR,EPHA2,LAMB2,PDGFRA,LAMC1,GYS2,ITGA9,COL4A6,LPAR1,CDKN1A,COL2A1,FGF10,FGF3,NOS3,GHR,EGF,FGF17,EIF4EBP1,SPP1,SLC2A1,PPP2R1B,IRS1,CREB3L2,LAMA1,ITGB7,COL4A…	res4
GENES.CONTROLLING.RENAL.NEPHROGENESIS	0.03754	0.2562	-1.356	35	SIX1,HOXA11,GDNF,FOXC1,CD36,CXCL12,NPHS2,PDGFRB,LAMB2,FGF8,LMX1B	res6
CANCER.IMMUNOTHERAPY.BY.CTLA4.BLOCKADE	0.03763	1	1.53	14	CD86,CTLA4,CD80,CD28,HLA-DRB1	res5
MICROGLIA.PATHOGEN.PHAGOCYTOSIS.PATHWAY	0.03769	0.3352	-1.464	38	NCF1,SYK,NCF2,ITGAM,C1QC,TYROBP,LAT,ARPC1B,PIK3R2,FCER1G,CYBA,FCGR1A,HCK	res7
TRIACYLGLYCERIDE.SYNTHESIS	0.03804	0.8018	-1.45	20	MOGAT1,MOGAT3,LPL,LIPF,AGPAT2,DGAT2,GPD1	res4
THE.HUMAN.IMMUNE.RESPONSE.TO.TUBERCULOSIS	0.03832	0.8018	-1.493	23	IFITM1,PSMB8,IFIT1,OAS1,IFIT3,IFI35,MX1,SOCS1,IRF9	res4
TNF.RELATED.WEAK.INDUCER.OF.APOPTOSIS.TWEAK.SIGNALING.PATHWAY	0.03849	0.258	-1.372	42	TRIM63,CCL5,TNFRSF12A,BIRC3,TRAF1,TRAF5,CASP8,HDAC1,TNFSF12,NFKB2,NFKBIA,CASP7	res6
15Q112.COPY.NUMBER.VARIATION.SYNDROME	0.03866	1	1.51	12	GOLGA8DP,MIR4509-2,TUBGCP5,NIPA2	res5
OXIDATIVE.STRESS	0.03867	0.258	-1.406	33	NOX5,NFIX,MT1X,NOX3,MGST1,GSTT2,HMOX1,NQO1	res6
APOPTOSIS	0.03893	1	1.336	84	GZMB,TNFSF10,HRK,CASP1,JUN,BBC3,FASLG,TP73,MYC,BCL2L11,PMAIP1,IRF6,IGF2,CASP3,IRF2,LTA,CASP10,CDKN2A,TP53,TNFRSF1A,CASP9,PIK3R1,CASP6,CFLAR,IRF1,CASP7,HELLS	res3
TP53.NETWORK	0.03898	1	1.459	19	TNFSF10,TP63,BBC3,MYC,TP73,GADD45A,PMAIP1,OTX2,CDKN1A,TP53,CDKN2A	res2
TCELL.ANTIGEN.RECEPTOR.TCR.SIGNALING.PATHWAY	0.03928	0.8018	-1.316	88	GATA3,CARD11,IL1A,CD3G,PIK3R2,NFATC2,VAV1,FAS,CD4,TNFRSF9,PRKCD,IL1B,ITPR1,LAT,CD247,SHC1,SKAP1,TGFB1,NFATC1,PSTPIP1,CD83	res4
TLR4.SIGNALING.AND.TOLERANCE	0.0395	0.3461	-1.443	28	MIR718,TICAM1,MYD88,IRAK1,TLR4,IRAK4,IKBKE,IRAK3,TRAF6,IKBKG,RIPK1	res7
APOPTOSISRELATED.NETWORK.DUE.TO.ALTERED.NOTCH3.IN.OVARIAN.CANCER	0.03953	0.434	1.316	52	ERBB3,JUND,VIM,HSPB1,ANXA5,RIPK2,NQO1,CTNNA1,CASP7,BIRC5,TRAF1,BCL3,NET1,HDAC1,CDKN1B,CARD14,NFKB1,CDKN1A,NRG1,ERN1,PTK2B,SMAD7,PAK2,SOCS3,F2R,PKN1,TNFRSF10B,ABL1,SQSTM1,PTK2,YBX3	res1
TRANSCRIPTION.COFACTORS.SKI.AND.SKIL.PROTEIN.PARTNERS	0.03964	0.434	1.428	18	MERTK,STK3,TEAD3,TEAD2,SATB2,SKIL,HDAC1,TEAD1,LATS2	res1
MIRNA.REGULATION.OF.PROSTATE.CANCER.SIGNALING.PATHWAYS	0.03992	0.434	1.378	41	MIR4311,KLK3,MIR19B2,MAP2K1,MIR3682,CCND1,TP53,CREB3L1,AKT3,CDKN1B,BCL2,NFKB1,CDKN1A,NFKBIA,CASP9,BAD,PIK3CA,KRAS,AR	res1
TYROBP.CAUSAL.NETWORK	0.04	0.8018	-1.347	61	RUNX3,LGALS9B,LYL1,ITGAX,TNFRSF1B,PYCARD,BIN2,CYTL1,IL18,NCF2,C3,CD4	res4
OVERVIEW.OF.INTERFERONSMEDIATED.SIGNALING.PATHWAY	0.04038	1	-1.444	34	IFNA5,IFNL1,IFNB1,IFNA14,IFNA16,IFNA7,IFNL3,IFNE	res3
ALZHEIMERS.DISEASE	0.04073	1	1.264	117	MIR95,MIR887,MIR138-2,MIR9-1,MIR873,MIR181A2,MIR29A,MIR199B,IL1B,MIR874,MIR598,MIR3200,CALML3,CALML5,MIR410,MIR34B,MIR181D,EIF2AK3,MIR124-3,MIR181B2,LPL,CASP3,GRIN2C,ITPR3,ATP2A1,MIR125B1,TP53,TNFRSF1A,CASP9,MIR132,CASP7,AGER,CALM1	res3
ARYL.HYDROCARBON.RECEPTOR.PATHWAY	0.04092	0.2699	-1.37	40	ALDH3A1,IGFBP1,CYP1B1,GSTA2,MGST1,AHR,MYOF,NQO1,AHRR,TGFB1,CYP1A2,IL17B,HES1	res6
FAS.LIGAND.FASL.PATHWAY.AND.STRESS.INDUCTION.OF.HEAT.SHOCK.PROTEINS.HSP.REGULATION	0.04114	1	1.412	43	JUN,MIR34C,FASLG,HSPB1,CASP3,RIPK2,CASP8,FAS,IL1A,CASP9,PAK1,CASP6,MAPKAPK2,ACTG1,CFLAR,ACTB,CASP7,PARP1,BCL2,APAF1,LMNB1,RB1	res2
TNF.RELATED.WEAK.INDUCER.OF.APOPTOSIS.TWEAK.SIGNALING.PATHWAY	0.04139	0.3573	-1.414	42	TRIM63,BIRC3,CASP8,CCL5,MMP9,TNFSF12,TNFRSF12A	res7
ONE.CARBON.METABOLISM	0.04212	0.8018	-1.446	30	FOLH1B,ALDH1L1,BHMT,MTHFS,FOLH1,AMT,SHMT2,TYMS,MTHFD1L,SHMT1,MTHFD2,ATIC,AHCY,MAT1A	res4
UNFOLDED.PROTEIN.RESPONSE	0.04223	1	1.445	24	DDIT3,BBC3,EIF2AK3,IL1B,BCL2L11,PMAIP1,PPP1R15A,XBP1,CASP8,ATF4,TP53,NFE2L2,TXNIP,TNFRSF10B,BCL2	res2
OLIGODENDROCYTE.SPECIFICATION.AND.DIFFERENTIATION.LEADING.TO.MYELIN.COMPONENTS.FOR.CNS	0.04239	0.2764	-1.432	29	CXCL2,SOX10,CXCL1,BMP4,LIF,OLIG2,SHH,ASCL1,NKX2-2,IGF1	res6
TGFBETA.RECEPTOR.SIGNALLING.IN.SKELETAL.DYSPLASIAS	0.04239	0.3577	-1.333	59	RUNX3,TGFBR2,SERPINE1,ENG,BMP4,LEFTY2,TGFBR3,TGFB1,WNT1,LEF1,FOXH1,ZEB2	res7
DNA.DAMAGE.RESPONSE.ONLY.ATM.DEPENDENT	0.04301	0.3577	-1.279	110	WNT2,WNT6,PIK3C2G,MLKL,CDKN2A,PLAU,PIK3R2,TGFB1,WNT1,LEF1,WNT11,TCF7L2,PIK3R5,SHC1,BCL6,WNT2B,MAP3K1,WNT3A,WNT10A,WNT7A,WNT3	res7
AMPLIFICATION.AND.EXPANSION.OF.ONCOGENIC.PATHWAYS.AS.METASTATIC.TRAITS	0.04327	0.3577	-1.509	17	POSTN,WNT2,TNC,EPAS1,CYTIP,LEF1,TCF7L2,VCAM1	res7
SIMPLIFIED.INTERACTION.MAP.BETWEEN.LOXL4.AND.OXIDATIVE.STRESS.PATHWAY	0.04331	0.8018	-1.455	18	IGFBP7,FN1,FGF7,NQO1,COL2A1,TGFB1,ANXA5	res4
BMP.SIGNALING.PATHWAY.IN.EYELID.DEVELOPMENT	0.04341	1	-1.459	20	DKK2,PITX2,FOXC1,SHH,BMP4	res5
EGFR.TYROSINE.KINASE.INHIBITOR.RESISTANCE	0.04355	0.2809	-1.237	84	ERBB3,PLCG2,PDGFRA,PDGFRB,IGF1,SHC1,CCND1,EIF4EBP1,RPS6,ERBB2,PIK3R2,MET,EGFR,FGFR3,MAP2K1,RPS6KB2,AXL,EGF,VEGFA,BAX	res6
ESTROGEN.SIGNALING.PATHWAY	0.04422	1	1.428	23	FOS,GNGT1,JUN,MAP2K1	res2
MRNA.PROCESSING	0.04474	0.4775	1.25	124	PCBP2,PSKH1,PTBP1,TRA2B,CPSF3,HNRNPD,LSM2,HNRNPK,DHX8,HNRNPA1,HNRNPM,SNRPA,RBMX,SRSF9,SRSF3,HNRNPA2B1,HNRNPU,YBX1,SNRPB,FUS,NONO,SRP54,XRN2,SF3B2,DHX9,SF3A2,SUGP1,SNRPB2,SNRPD1,SRSF10,POLR2A,SNRPD2,SMC1A,CPSF2,PRPF4,DHX15,DDX1,PRPF40A,PHF5A,CDC40,SF3A1,HNRNPL,SFPQ,CSTF3,SRSF2,SF3B3,SNRPD3,TMED10,NCBP1,SNRPF,PAPOLA,SRSF1,SF3A3,RNGTT,PRPF18,SNRPG,SRPK1,DHX16,RBM39,PRPF6,HNRNPH2,PTBP2,CSTF2,DHX38,HN…	res1
SULFATION.BIOTRANSFORMATION.REACTION	0.04475	1	1.527	17	SULT1B1,SULT1E1,SULT6B1	res5
GPCRS.CLASS.A.RHODOPSINLIKE	0.0449	1	1.241	228	P2RY12,GPR20,NPY6R,OR6B1,CCR4,GPR171,C5AR2,TBXA2R,C3AR1,BDKRB1,GPR6,GPR18,BDKRB2,OR2H1,P2RY6,OR1G1,PTGDR,APLNR,GPR87,OPN1LW,CYSLTR1,CXCR3,CCR7,OR1C1,GPR3,P2RY13,CCR6,CXCR1,GPR32,MCHR1,HCRTR1,F2RL3,MTNR1A,CXCR5,MLNR,HRH1,AGTR1,P2RY14,AVPR1A,OR2C1,OR2D2,OR1D2,OR7A5,OR2F1,OR2A4,CNR2,GPR50,LHCGR,ADRA1B,CYSLTR2,NPY4R,GALR3,AVPR2,PRLHR,HTR2B,P2RY1,GPR34,ACKR4,OR1D5,CCR2,LPAR6,CHRM5	res2
ARACHIDONATE.EPOXYGENASE.EPOXIDE.HYDROLASE	0.04493	1	-1.5	7	CYP2C9,CYP2J2	res3
NAD.BIOSYNTHETIC.PATHWAYS	0.04514	0.2844	-1.459	21	IDO1,TDO2,CD38,QPRT,PARP4	res6
15Q112.COPY.NUMBER.VARIATION.SYNDROME	0.04523	0.3674	1.435	12	GOLGA6L1,TUBGCP4,TUBGCP5	res7
ENDOMETRIAL.CANCER	0.04612	0.2844	-1.263	63	LEF1,CTNNA3,TCF7L2,CCND1,TP53,GADD45B,FGF1,TCF7L1,BAK1,ERBB2,GADD45G,CDKN1A,PIK3R2,TCF7,EGFR,FGFR3,MAP2K1,CTNNA1,EGF,BAX,CTNNB1,FGFR1,ARAF,NRAS	res6
ENDODERM.DIFFERENTIATION	0.04631	0.2844	-1.215	138	PAX3,FOXA1,NANOG,FOXA2,LEF1,NKX2-1,RARG,DKK1,LAMC1,GATA6,DAB2,SLC2A12,WNT3,WNT8A,TAF4B,RGS10,TGFB1,TRIM71,TCF7L1,TRIM5,PABPC1,EOMES,PLCH1,TCF7,EPB41L5,FOXO1,RAB38,SOX2,SFRP1,JARID2,ASCC3,AEBP2,BMPR1A,SOX21,EZH2,PTHLH,ELP4,NCAPG2,TOX3,PHF6,CDC73,STAT1,GLI2,CTNNB1,CEBPZ,MAD2L2,OTX2,CDYL,WDHD1,DNMT3B,MBTD1,EXT1,TOX,TAF5,SESN1,ELAVL1,CTR9,SMAD3	res6
AGERAGE.PATHWAY	0.04637	0.2844	-1.264	66	PLA2G4A,PRKCD,MMP14,MMP7,NOS3,MMP13,MMP2,LGALS3,MSN,MYD88	res6
METHIONINE.DE.NOVO.AND.SALVAGE.PATHWAY	0.0465	0.2844	-1.39	22	MAT1A,BHMT,MAT2B,MTAP,MSRB3,AHCY,MSRB2,SMS,ODC1,MAT2A,ADI1,IL4I1,MSRA	res6
SELECTIVE.EXPRESSION.OF.CHEMOKINE.RECEPTORS.DURING.TCELL.POLARIZATION	0.04673	0.4898	1.451	28	CCR7,CD28,CCR3,IL12B,CCR1,CD4,CXCR3,IL12A,CCR4,IFNGR1,IL18R1,IL4R	res1
MACROPHAGE.MARKERS	0.04727	1	1.437	9	CD86,CD68,CD74,CD163,F3,RAC2,CD83	res2
AMPLIFICATION.AND.EXPANSION.OF.ONCOGENIC.PATHWAYS.AS.METASTATIC.TRAITS	0.04753	0.8018	-1.446	17	CYTIP,PIK3CG,POSTN,TNC,EPAS1,LEF1,TCF7L2,WNT2,TCF7,TCF7L1,VEGFA	res4
IL18.SIGNALING.PATHWAY	0.04777	0.4913	1.113	267	MMP1,FOS,LCK,TRPC2,MIR718,IL12B,SLC12A3,ATF3,S1PR4,CEBPB,JUN,NR4A1,ADAMTS5,TNIP3,MMP2,VEGFA,MMP8,MMP14,MYH6,FASLG,MMP13,IL9,PTPRZ1,CPT1A,SPP1,RGS16,NOS2,MYD88,TMSB4X,TNFRSF11B,ULBP2,TIMP1,NFKB2,CASP3,IRF1,TP53,TNFAIP3,HSPB1,BIRC3,BTG2,PLD1,B2M,KLF2,TRAF1,NRN1,HOXD8,PRKCD,CCNA2,CD81,TNFRSF1A,MYH7,PIK3R1,CCL2,ARG1,SP1,CCNB2,CLDN1,IRAK1,CD83,ARL4D,IL18R1	res1
NEURAL.CREST.CELL.MIGRATION.IN.CANCER	0.048	1	1.406	41	MMP8,FOS,PIK3R5,JUN,PIK3CG,TWIST1,MMP2,BDNF,NGFR,EPHB3,PAK3,PAK1	res2
APOE.AND.MIR146.IN.INFLAMMATION.AND.ATHEROSCLEROSIS	0.04831	0.3674	-1.49	9	MIR718,APOE,TLR2,IRAK1,TLR4	res7
PROLACTIN.SIGNALING.PATHWAY	0.04836	1	1.319	76	FOS,PIK3R2,JUN,TEC,VAV1,PIK3CG,MYC,PRL,ZAP70,NOS2,CASP3,MAP2K1,FLNA,NEK3,PIK3R1,GAB2,PAK1,ITGB1	res2
H19.ACTION.RBE2F1.SIGNALING.AND.CDKBETACATENIN.ACTIVITY	0.04843	0.3674	-1.498	14	H19,CDH1	res7
ANDROGEN.RECEPTOR.SIGNALING.PATHWAY	0.0488	0.3674	-1.296	86	NR0B2,PIK3R2,CAV1,EGFR,RLN1,FOXO1,KAT7,AR,FHL2,TGFB1I1,ETV5,SMAD3,NCOA3,DSTN,HDAC1,NCOA2,FLNA,RNF6,KAT2B,RB1,ZNF318,CDKN1A,NCOA4,UBE3A,ROCK1,ROCK2,GSK3B,PTEN,CREB1	res7
GASTRIC.CANCER.NETWORK.1	0.04897	0.3674	-1.477	24	ESM1,SMOC2	res7
IL1.AND.MEGAKARYOCYTES.IN.OBESITY	0.04897	0.3674	-1.445	24	CCR3,IL18,IL1R1,MIR718,TLR2,ICAM1,MYD88,MMP9,F2,IRAK1,FCER1A,TIMP1	res7
LNCRNA.INVOLVEMENT.IN.CANONICAL.WNT.SIGNALING.AND.COLORECTAL.CANCER	0.04902	0.3674	-1.283	96	WNT2,DKK2,H19,FZD10,WNT6,SOST,PLAU,MIR34A,WNT1,SFRP1,LEF1,WNT11,TCF7L2,WNT2B,WNT3A,MIR16-1,CDK6,WNT10A,FZD8,ROR1,WNT7A,WNT3	res7
EUKARYOTIC.TRANSCRIPTION.INITIATION	0.04928	0.4913	1.339	42	GTF2H4,CDK7,ILK,GTF2B,GTF2E1,POLR1D,TAF7,TAF5,GTF2A2,MNAT1,POLR2G,GTF2E2,POLR3K,POLR2C,POLR2J,POLR2A,POLR1E,GTF2H3,TAF9,POLR2K,TAF12,POLR3D,GTF2F2,POLR2B,ERCC3,TBP	res1
CYTOKINES.AND.INFLAMMATORY.RESPONSE	0.04938	1	-1.408	26	CXCL2,IL13,IL4,IFNB1,CXCL1,IL10,CSF2,IFNG,IL2	res2
WNT.SIGNALING	0.04952	0.8018	-1.275	114	DKK2,FZD10,NFATC2,FOSL1,WNT3A,WNT11,PPP3R2,DKK4,PLAU,WNT6,DKK1,WNT3,SOST,LEF1,WNT2B,TCF7L2,SFRP4,FZD7,NKD1,WNT2,FZD6,NFATC1,TCF7,TCF7L1,CCND1,DAAM2,MYC,ROR1,FZD5,NOTUM	res4
GLYCEROPHOSPHOLIPID.BIOSYNTHETIC.PATHWAY	0.04969	1	1.409	27	PLA2G2A,PIK3CG,GPAT2	res3
ERBB.SIGNALING.PATHWAY	0.05	0.3674	-1.301	89	ERBB3,AREG,EREG	res7
ALLOGRAFT.REJECTION	0.05009	0.4913	1.229	86	HLA-F,CD28,AGTR1,ABCB1,CD80,CD86,IL12B,CD40,VEGFA,HLA-DRB1,FASLG,C1QC,IL12A,VIM,CXCL13,CASP3,CXCL12,GDNF,HLA-DQB1,HLA-A,HLA-DPB1,HLA-DRA,CASP7	res1
PHOTODYNAMIC.THERAPYINDUCED.HIF1.SURVIVAL.SIGNALING	0.0507	0.3674	-1.408	37	PTGS2,SERPINE1,IGFBP3,IGFBP1,NOS2,EDN1,ANGPT1	res7
STRIATED.MUSCLE.CONTRACTION.PATHWAY	0.0507	0.3674	-1.395	37	TNNI2,MYBPC3,MYL1,ACTA2,MYBPC1,ACTN3,ACTC1,TNNC2,TNNT3,TMOD1,MYH8,TPM2,MYL9	res7
TCELL.ANTIGEN.RECEPTOR.TCR.SIGNALING.PATHWAY	0.05077	0.3072	-1.279	88	CD28,NFATC2,CD4,LCP2,CARD11,PRKCD,IL9,GRAP2,FAS,LCK,TNFRSF9,VIM,NFATC1,IL1A,SHC1,TGFB1,PRKCQ	res6
B.CELL.RECEPTOR.SIGNALING.PATHWAY	0.05096	0.8018	-1.301	97	CD79B,CARD11,CD19,PIK3CG,PIK3R2,NFATC2,VAV1,RAC2,SYK,BLNK,CR2,PRKCD,ETS1,HCLS1,PIP5K1B,CD79A,BCL6,PLCG2,SHC1,BTK,PTPRC	res4
HOSTPATHOGEN.INTERACTION.OF.HUMAN.CORONA.VIRUSES.INTERFERON.INDUCTION	0.05096	1	1.412	33	FOS,OAS1,JUN,IFIH1,OAS3,TICAM1,OAS2	res2
DNA.DAMAGE.RESPONSE.ONLY.ATM.DEPENDENT	0.051	0.4913	1.203	110	MLKL,JUN,PIK3R5,BBC3,WNT2,FASLG,WNT11,PMAIP1,WNT7B,TP73,BCL2L11,PCK2,NFKB2,CCND1,TP53,PIK3C2G,MYC,LDLR,FOXO3,CCND2,PIK3R1,TCF7L1,AKT3,RAC1,CDKN1B,TCF7L2,WNT5B,RHOA,BCL2,BIK,TGFB1,HMGB1,NFKB1,CDKN1A,PDK1,WNT3,SOS2,PPP2R5C,MAPK10,WNT5A,CDC42,NRAS,BCL6,PIK3R4,ABL1,BAD,CAT,PIK3CA,KRAS,DVL3,SMAD3,BAK1,SCP2,SMAD4,MAP3K7,CTNNB1	res1
MELANOMA	0.05124	0.4913	1.315	68	FOS,KDR,MAP2K1,SHC2,GADD45A,GADD45G,CCND1,TP53,PAK1,E2F1,CDK6,E2F3,PIK3R1,E2F2,AKT3,RAC1,RB1,CALM1,CDKN1A,SOS2,NRAS,MITF,BAD,PIK3CA,KRAS,BAK1,CDK4,NF1	res1
HAIR.FOLLICLE.DEVELOPMENT.CYTODIFFERENTIATION.PART.3.OF.3	0.05186	0.8018	-1.314	82	RUNX3,GATA3,GSDMA,FOXQ1,CASP14,HR,FOXN1,HOXC12,S100A4,MSX2,SPINK5,TP63,KLK13,PERP,IGFBP5	res4
REGULATION.OF.SISTER.CHROMATID.SEPARATION.AT.THE.METAPHASEANAPHASE.TRANSITION	0.05189	0.4913	1.493	15	MAD2L1,BUB1,BUB1B,CENPE,PTTG1,ESPL1,BUB3,CDC20,ANAPC11,SMC1A,RAD21,SMC3	res1
HEPATITIS.C.AND.HEPATOCELLULAR.CARCINOMA	0.05223	1	1.377	49	MMP1,CXCR1,JUN,VEGFA,PTGS2,FASLG,MYC,NOS2,CASP3,CCND1,CDKN1A,RRM2,CASP9,TP53,MYOF,BRCA1	res2
NUCLEOTIDEBINDING.OLIGOMERIZATION.DOMAIN.NOD.PATHWAY	0.05245	0.8018	-1.362	40	CARD6,CASP5,PYCARD,NLRP3,IL18,NOD2,NLRP4,PRDM1,NLRP12,CASP8,IL1B	res4
SIGNALING.OF.HEPATOCYTE.GROWTH.FACTOR.RECEPTOR	0.0528	1	1.4	34	FOS,JUN,HGF,MET,MAP2K1,PAK1,ITGB1,PTK2B	res2
ASSOCIATION.BETWEEN.PHYSICOCHEMICAL.FEATURES.AND.TOXICITY.ASSOCIATED.PATHWAYS	0.05333	0.8018	-1.291	66	MYL1,FZD10,PFN3,PIK3CG,FN1,WNT11,NEFH,MYLK,CDKN1A,SHC1,FZD7,FZD6,STAT5A,MYC,ACTA1,FZD5	res4
ONCOSTATIN.M.SIGNALING.PATHWAY	0.05354	1	1.333	64	MMP1,FOS,EGR1,CEBPB,JUNB,VEGFA,OSM,CCL2,LIFR,JUND,LDLR,CASP3,MAP2K1,PRKCA,PIK3R1,JAK3,TP53	res2
NCRNAS.INVOLVED.IN.WNT.SIGNALING.IN.HEPATOCELLULAR.CARCINOMA	0.05416	0.3877	-1.287	86	WNT2,DKK2,FZD10,WNT6,SOST,KLF4,PLAU,WNT1,SFRP1,LEF1,WNT11,TCF7L2,WNT2B,WNT3A,WNT10A,FZD8,ROR1,WNT7A,WNT3,NKD1,KREMEN1,FZD5,SFRP4,ROR2,FZD9,CSNK1A1L,LRP5,CSNK2A3,DANCR,CCND2,CSNK2A2	res7
APOPTOSIS.MODULATION.BY.HSP70	0.05436	0.5065	1.456	19	FASLG,CASP3,CASP7,TNFRSF1A,APAF1,CASP6,NFKB1,MAPK10,RIPK1,CASP9	res1
MIRNAS.INVOLVED.IN.DNA.DAMAGE.RESPONSE	0.05448	0.8018	-1.374	35	MIR210,MIR145,MIR181B1,MIR23B,MIR374B,MIRLET7A1,MIRLET7D,MIR16-1,CDKN1A,MIR421,CCND1,MYC,CDK6	res4
ARYL.HYDROCARBON.RECEPTOR.NETPATH	0.05461	0.8018	-1.316	46	CD36,PTGS2,LPL,FGF21,CYP1B1,AHRR,AHR,NQO1,PLAGL1,CDKN1A,ESR1,CYP1A1,VEGFA,MYC	res4
PATHWAYS.REGULATING.HIPPO.SIGNALING	0.05482	0.3877	-1.275	99	CDH19,CDH1,PDGFRA,CDH15,CDH16,PDGFRB,CDH17,PRKCD,CSF1R,EGFR,PRKCH,LEF1,TEAD4,TCF7L2,CDH6,NTRK2	res7
SEROTONIN.AND.ANXIETYRELATED.EVENTS	0.05483	1	1.443	13	PLEK,HTR2C,HTR2A,NLGN1,CRHR1,GRIN2D,FOS,ARC,CRH,PLCD4	res5
ATM.SIGNALING.PATHWAY	0.05533	1	1.387	37	JUN,TP73,GADD45A,CCNE1,RAD51,BRCA1,CDC25C,TP53,FANCD2,CDK1,CDC25A,CHEK1,CHEK2,MDC1,CDK2,RIPK1,CDKN1A	res3
HUMAN.COMPLEMENT.SYSTEM	0.05534	0.3298	-1.244	92	IBSP,F11,C4BPA,FCN2,CD93,ITGAX,FGG,SELL,DCN,CFH,CD19,CFHR4,C9,GNA15,LAMB1,CR2,LAMC1,ICAM1,C7,CFI	res6
NUCLEOTIDE.METABOLISM	0.05579	0.3298	-1.482	17	MTHFD2,POLD1,DHFR,RRM1,RRM2,PRPS2,POLA1,RRM2B,IMPDH1,ADSL,PRPS1	res6
PI3KAKT.SIGNALING.PATHWAY	0.05618	0.3298	-1.08	331	COL1A2,IBSP,COL6A2,IL4R,ITGA11,OSMR,ITGA1,LAMA4,TNC,LAMC3,IL2RG,LPAR6,SYK,IL4,FN1,ITGB6,ITGA4,CD19,GNG11,NOS3,IGF2,COL1A1,IFNB1,IFNA17,IFNA6,IL2RB,CSH2,PDGFRA,LAMB1,COL4A1,LAMC1,FLT1,NTRK1,COMP,FGF20,TLR4,LPAR3,NGFR,COL2A1,PDGFRB,COL6A1,LAMA2,ANGPT1,FLT3LG,ITGB4,EPO,PIK3CG,LAMB2,GYS2,TNN,CREB3L4,PCK2,ITGA9,COL4A6,ITGA5,FGF8,COL4A2,GHR,ITGA2,COL4A4,IGF1,PPP2R1B,CDK6,LPAR5,GNG5,CCND1,TP53,FGF10,COL…	res6
IL5.SIGNALING.PATHWAY	0.05618	0.5153	1.373	39	FOS,JUN,SPRED1,MAP2K1,MYC,LYN,FOXO3,PIK3R1,BCL2,STAT1,RPS6	res1
APOPTOSISRELATED.NETWORK.DUE.TO.ALTERED.NOTCH3.IN.OVARIAN.CANCER	0.05651	0.8018	-1.307	52	ERBB3,APOE,THBS1,ETS1,NQO1,CDKN1A,IER3,BCL3,YBX3,ANXA5,TNFRSF10B	res4
PHOTODYNAMIC.THERAPYINDUCED.UNFOLDED.PROTEIN.RESPONSE	0.05657	1	1.427	25	ATF3,ERP27,DDIT3,BBC3,EIF2AK3,TRIB3,BCL2L11,PPP1R15A,XBP1,ASNS,ATF4	res2
FOCAL.ADHESION	0.05736	1	-1.245	194	COL1A2,IBSP,COL5A3,ITGA11,COL1A1,COL6A2,ITGA1,HGF,CAV3,LAMA4,PIK3R2,COMP,MYL9,PDGFRA,LAMC3,TNN,PARVG,RAC2,ITGB4,COL5A2,PGF,TNC,COL4A1,IGF1,VAV1,EGFR,THBS1,MYLK3,RELN,TNR,CAV1,PDGFRB,FN1,LAMC1,ITGA10,THBS3,MYLK2,LAMA1,VTN,ILK,LAMB1,ITGA2B,LAMB2,TNK1	res5
REGULATION.OF.MICROTUBULE.CYTOSKELETON	0.05785	0.5224	1.335	47	RHO,F2RL2,SPRED1,PHLDB2,CDK1,PAK1,KIF2C,DIAPH1,MAPKAPK2,RAC1,MAPRE1,CFL2,PRKCA,AURKB,LIMK1,CDC42,ABL1,PIK3CA	res1
MELATONIN.METABOLISM.AND.EFFECTS	0.05799	0.3371	-1.394	39	MIR126,MIR718,APOE,CYP1B1,ASMT,CYP2C19,CYP1A2,MTNR1B,IRAK1	res6
ARYL.HYDROCARBON.RECEPTOR.PATHWAY	0.05848	0.3883	-1.358	40	CYP1A2,IL12B,ALDH3A1,CYP1B1,MYOF,IGFBP1,AHR,AHRR,TGFB1,CYP1A1,EGFR	res7
ALPHA.6.BETA.4.SIGNALING.PATHWAY	0.0585	0.3883	-1.409	33	ITGB4,PRKCD,LAMC1,LAMB1,PIK3R2,LAMB2,SHC1,LAMA1	res7
HOSTPATHOGEN.INTERACTION.OF.HUMAN.CORONA.VIRUSES.INTERFERON.INDUCTION	0.0585	0.3883	-1.404	33	OAS2,OAS3,TICAM1,MYD88,IFIH1,DDX58,IRF9,IKBKE,STAT2,TRAF6,IKBKG,RIPK1	res7
DISRUPTION.OF.POSTSYNAPTIC.SIGNALLING.BY.CNV	0.05882	1	-1.394	33	RYR2,RPH3A,CAMK2A,GRM1,STX1A,GRIN2B,NRXN1,SHANK1,DLG2,GRIN1,NRXN2,NLGN4X,SYNGAP1,NRXN3,CAMK2G,YWHAG,CAMK2B,MAPK1,DLGAP1,NLGN2,NLGN1	res2
ACTIVATION.OF.NLRP3.INFLAMMASOME.BY.SARSCOV2	0.05903	0.3883	1.392	7	CASP1,PYCARD,IL1B,NLRP3,TRAF3	res7
CELL.CYCLE	0.05906	1	1.251	119	SMC1B,MYC,GADD45A,CDC14B,CCNE1,E2F1,CCND1,CDC14A,WEE2,CDKN2A,GADD45G,CCNE2,CDK6,CDC25C,CDC45,TP53,WEE1,CDK1,CCND2,TGFB1,E2F2,HDAC1,CDC25A,CHEK1,CHEK2,DBF4,BUB1,TTK,MCM5,ORC6,E2F3,CDK2,PKMYT1,CCNA2,CDK7,CDKN2C,CDC6,ORC1,STAG2,YWHAH,MCM6,MCM3,CDKN1C,CDKN1A,MCM7,MCM2,PCNA,ESPL1,MAD2L2,CCNB2,ORC3,SMC1A,PTTG1,BUB3	res3
SREBF.AND.MIR33.IN.CHOLESTEROL.AND.LIPID.HOMEOSTASIS	0.05907	0.3386	1.411	18	MIR33B,MIR33A,PPARGC1A	res6
WNT.SIGNALING	0.05924	0.3883	-1.228	114	WNT2,DKK2,NFATC2,FZD10,WNT6,SOST,PLAU,DAAM2,WNT1,SFRP1,NFATC1,LEF1,WNT11,TCF7L2,WNT2B,WNT3A,WNT10A,FZD8,ROR1,WNT7A,WNT3,NKD1,KREMEN1,FZD5,PRICKLE1,SFRP4,ROR2,FZD9,INVS,CSNK1A1L,LRP5,CSNK2A3,PPP3CC,CCND2,CSNK2A2,GPC4,NLK,PRKCA	res7
ARYL.HYDROCARBON.RECEPTOR.PATHWAY	0.05931	1	1.408	40	IL12B,IL12A,CYP1A2,GSTA2,ALDH3A1,IGFBP1,UGT1A6,TNF	res5
MFAP5.EFFECT.ON.PERMEABILITY.AND.MOTILITY.OF.ENDOTHELIAL.CELLS.VIA.CYTOSKELETON.REARRANGEMENT	0.05941	0.3386	-1.442	16	MFAP5,MYLK,PRKCQ,ITGAV,ACTN1,TJP1,VCL,PTK2	res6
THE.HUMAN.IMMUNE.RESPONSE.TO.TUBERCULOSIS	0.05956	1	-1.404	23	IFITM1,PSMB8,IFIT1,OAS1,IFI35,IRF9,TAP1,MX1,IFIT3,PTPN2,TYK2,STAT2	res5
IL9.SIGNALING.PATHWAY	0.05994	0.5257	1.464	17	IL9,IL9R,JAK3,MAP2K1,PIK3R1,IL2RG,STAT1	res1
PRADERWILLI.AND.ANGELMAN.SYNDROME	0.06	1	1.285	64	NHLH2,GABRR3,SNORD109B,POMC,FSHB,TYR,GHRH,HTR2C,NGF,CGA,GABRR1,GABRG1,BDNF,PCSK1,MSX1,SNORD64,GABRD	res5
MIRNA.REGULATION.OF.DNA.DAMAGE.RESPONSE	0.06001	0.5257	1.222	76	MIR106B,BBC3,MIR221,PMAIP1,MIR16-1,HUS1B,CASP3,GADD45A,GADD45G,CCND1,CDK1,TP53,MYC,RAD51,CDC25C,E2F1,FANCD2,CHEK2,BRCA1,CDK6,CDK2,CCNE1,CCND2,CCNB2,CDC25A,CCNB1,MCM7,CDKN1B,RB1,APAF1,CHEK1,CCNG1,CCNE2,RRM2B	res1
CELL.MIGRATION.AND.INVASION.THROUGH.P75NTR	0.06011	0.3883	-1.38	29	TWIST1,MMP8,MMP2,MMP9,NTRK2,EFNB2	res7
EXTRACELLULAR.VESICLEMEDIATED.SIGNALING.IN.RECIPIENT.CELLS	0.06044	0.8018	-1.412	30	TSPAN8,TGFBR2,TGFBR3,WNT3A,DKK4,HGF	res4
MICROGLIA.PATHOGEN.PHAGOCYTOSIS.PATHWAY	0.06067	1	-1.38	38	NCF1,C1QC,ITGAM,NCF2,SYK	res3
SULINDAC.METABOLIC.PATHWAY	0.0614	0.3883	-1.404	5	CYP1A2,CYP1B1	res7
MELATONIN.METABOLISM.AND.EFFECTS	0.06176	0.3883	-1.353	39	CYP1A2,MIR126,MIR718,APOE,CYP1B1,SULT1A1,ADRB1,IRAK1,CYP1A1,EDN1,FOXO1,AANAT	res7
BLOOD.CLOTTING.CASCADE	0.06186	0.3883	-1.416	20	KLKB1,FGG,SERPINE1,VWF,F13B,F11,F5,PLAU,F2,F7,F3,PLG	res7
NANOPARTICLE.TRIGGERED.REGULATED.NECROSIS	0.06207	0.527	1.544	12	RIPK3,PLA2G4A,TNFRSF1A,TRADD,PARP1,TICAM1,RIPK1	res1
AGERAGE.PATHWAY	0.06219	0.527	1.326	66	JUN,MMP2,MMP14,MMP13,MMP7,NOS2,MAP2K1,MYD88,CASP3,PLA2G4A,MSN,IRAK4,DIAPH1,PRKCD,MSR1,FOXO4,SP1,RAC1,RHOA,STAT1,PRKCA,NFKB1,NFKBIA,HIF1A	res1
HOSTPATHOGEN.INTERACTION.OF.HUMAN.CORONA.VIRUSES.MAPK.SIGNALING	0.06232	0.3883	-1.317	36	IFITM1,BST2	res7
VITAMIN.B12.DISORDERS	0.06265	0.3883	-1.434	11	TCN1	res7
GASTRIC.CANCER.NETWORK.2	0.06284	0.3883	-1.377	29	S100A6,CD48,RNF144B,UBE2T,EGFR,COL9A3,TOP2A,ATAD2,DSCC1,LBR,UBE2C,FAM91A1,RAD17,MYC,TP53	res7
NEURAL.CREST.DIFFERENTIATION	0.06308	0.527	1.175	100	FGF8,OLIG1,TWIST1,PMP22,FGFR1,SOX10,DLL3,FOXD3,FGF19,SOX9,CDH6,HES1,NFKB2,TLX2,GBX2,OLIG2,DCT,RHOB,ZIC5,MYC,OLIG3,DLL1,ZIC1,SNAI1,TFAP2A,ITGB1,TCF7L1,MPZ,LHX2,HDAC1,NOTCH4,NEUROG1,SMAD1,TCF4,PAX7,NOTCH1,NOTCH2,NFKB1,PAX3,FGF2,ASCL1	res1
MIRNAS.INVOLVED.IN.DNA.DAMAGE.RESPONSE	0.06331	1	1.37	35	MIR210,MIR106B,MIR221,MIR16-1,MIR503,MIR542,MIR34C,MIR34B,MIR181B1,MYC,MIRLET7F1,CCND1,E2F1,MIR25,MIR23B,CDKN1A,MIR421,CCNE1,MIRLET7D	res2
SMALL.CELL.LUNG.CANCER	0.06359	0.8018	-1.258	96	PIK3R2,PTGS2,LAMA4,LAMC3,GADD45B,FN1,LAMB4,COL4A1,LAMB1,CASP8,LAMB2,LAMC1,COL4A3,COL4A6,CDKN1A,COL4A5,LAMA1,COL4A2,CCND1,MYC,CDK6,CASP9,LAMA3,RARB,BAX,LAMC2,LAMA2	res4
MITOCHONDRIAL.LCFATTY.ACID.BETAOXIDATION	0.06374	0.527	1.451	17	CPT1A,CPT2,ECI1,EHHADH,ACADL,SLC25A20,ACADM,ACSF2,HADHA,ACSL3,SCP2,HADH	res1
DEVELOPMENT.AND.HETEROGENEITY.OF.THE.ILC.FAMILY	0.06439	1	-1.382	32	TSLP,IL12B,IL18,IL33,IL25,TNF,IL6,IL17A	res3
PHASE.I.BIOTRANSFORMATIONS.NON.P450	0.06452	1	1.402	8	CES1,PON1,PON2,LIPA,ESD	res2
TGFB.SIGNALING.IN.THYROID.CELLS.FOR.EPITHELIALMESENCHYMAL.TRANSITION	0.06484	0.3965	-1.403	18	CDH1,TNC,SNAI1,CDH16,FN1,TGFB1,CDH6,SNAI2,VIM,SMAD3	res7
METASTATIC.BRAIN.TUMOR	0.06508	1	-1.401	17	MIRLET7G,MIRLET7A1,MIRLET7C,MIR148B,MIR29A,MIRLET7D,MIRLET7F1,MIR101-1	res5
LNCRNA.INVOLVEMENT.IN.CANONICAL.WNT.SIGNALING.AND.COLORECTAL.CANCER	0.06518	0.8018	-1.252	96	DKK2,FZD10,FOSL1,H19,WNT3A,WNT11,DKK4,PLAU,WNT6,DKK1,WNT3,MIR16-1,SOST,LEF1,WNT2B,TFAP2A,TCF7L2,SFRP4,FZD7,ATF3,NKD1,WNT2,FZD6,TCF7,TCF7L1,CCND1,MYC,CDK6,ROR1,FZD5,NOTUM	res4
OXIDATIVE.STRESS	0.0656	0.8018	-1.364	33	NOX5,NFIX,HMOX1,NOX3,MGST1,SOD3,NQO1,XDH,CYP1A1,CYBB,MT1X,JUNB,TXNRD1,GPX3	res4
HEMATOPOIETIC.STEM.CELL.GENE.REGULATION.BY.GABP.ALPHABETA.COMPLEX	0.06584	1	1.43	20	GZMB,DNMT3B,FOXO3,ETV6,BCL2,GABPB1,MCL1	res3
APOPTOSIS.MODULATION.BY.HSP70	0.0662	0.3737	-1.4	19	FAS,TNFRSF1A,CASP8,CASP6,MAP3K1,CASP7,NFKB1,CASP2,HSPA1A,RIPK1,CASP9,BID,AIFM1,CASP3,APAF1	res6
ACTIVATION.OF.NLRP3.INFLAMMASOME.BY.SARSCOV2	0.0663	1	1.388	7	NLRP3,PYCARD,CASP1,IL1B	res2
SREBF.AND.MIR33.IN.CHOLESTEROL.AND.LIPID.HOMEOSTASIS	0.06656	0.4028	1.416	18	MIR33B,FASN,SCD,ABCA1	res7
AMINO.ACID.METABOLISM	0.06705	0.3749	-1.241	85	OTC,ALDH1A1,TDO2,PDK4,DBH,ACSS1,CPS1,P4HA2,ASS1,BHMT,FAH,TH,HNMT,HAL,GLUL,BCAT1,CBS,HADH,ALDH18A1,GLUD1,GCLM,CAD,SMS,ADH5,DDC,CTH,ACADM,ODC1,MPST,ASNS,CS,FH,PKM,MARS2	res6
NANOMATERIALINDUCED.INFLAMMASOME.ACTIVATION	0.06771	0.4056	1.386	7	CASP1,PYCARD,IL1B	res7
VEGFAVEGFR2.SIGNALING.PATHWAY	0.06853	0.8018	-1.166	416	TAL1,IGFBP7,DSC1,PIK3R2,NFATC2,TUBB8,RAB37,CDH5,PTGS2,ICAM1,FAS,STAT6,NCF2,MMP14,PLA2G4A,CGNL1,FN1,CAV1,TNFRSF10C,TMOD1,GATA2,ANXA1,PRKCD,SLC2A14,ETS1,PLAU,P4HA2,MMP2,DKK1,ADRB2,TEAD4,ADAMTS1,KL,EPHA2,CSRP1,RHOC,CCL2,FHL2,MICAL2,IGFBP3,CLIC1,NOS3,SHC1,NEXN,MYH9,DLL4,ARMCX1,SDF2L1,NOTCH4,EGR1,NFATC1,HLX,F3,CCND1,VEGFA,AMOT,RPL18A,IQGAP1,FLT1,SCUBE2,CYBB,MOV10,CHAC1,ADAM9,MMP10,TKT,KATNAL2,PTPN14,V…	res4
INTEGRINMEDIATED.CELL.ADHESION	0.06908	0.4096	-1.223	99	ITGA11,CAPN6,ITGAX,RHO,ITGA1,ITGAM,CAPN11,MIR34C,CAV2,ITGB4,PIK3R2,CAV1,ITGA4,ITGA10,SHC1,ITGA9,ILK,ITGAV,ITGB8	res7
HEART.DEVELOPMENT	0.06917	1	-1.314	45	ERBB3,FOXA2,TBX1,PITX2,FOXC1,MIR145,TBX2,NFATC2,SHH,BMP4	res5
HEPATITIS.B.INFECTION	0.06985	0.41	-1.197	148	NFATC2,MIR718,TLR3,TGFBR2,STAT6,TLR2,FAS,IFNA7,IFNA6,TICAM1,IFNA14,MYD88,IFIH1,CASP8,PIK3R2,MMP9,TGFB1,JAK3,IRAK1,NFATC1,TLR4,HSPG2,CREB3L4,CREB3L2,MAP3K1	res7
ROLE.OF.OSX.AND.MIRNAS.IN.TOOTH.DEVELOPMENT	0.06986	0.5546	-1.358	29	MIR338,MIRLET7C,MIR145,MIRLET7G,RUNX2,MIRLET7D,MIR29A,MIRLET7I,SP7,MIRLET7A1	res1
NANOMATERIALINDUCED.INFLAMMASOME.ACTIVATION	0.06998	1	1.373	7	TLR4,PYCARD,CASP1,IL1B	res2
UREA.CYCLE.AND.ASSOCIATED.PATHWAYS	0.07008	0.3881	-1.37	21	OTC,NAGS,CPS1,ASS1,SLC25A13,ALDH4A1,LDHB,GLUD1	res6
PHOTODYNAMIC.THERAPYINDUCED.NFKB.SURVIVAL.SIGNALING	0.07023	0.5546	1.338	34	MMP1,SELE,MMP2,VEGFA,NFKB2,CCND1,BIRC3,BIRC5,RELB,TNFRSF1A	res1
TYPE.II.INTERFERON.SIGNALING.IFNG	0.0703	0.8018	-1.317	35	IFNB1,REG1A,IFIT2,ICAM1,GBP1,PSMB9,SPI1,PRKCD,OAS1,IRF8,IL1B	res4
NUCLEOTIDE.METABOLISM	0.07075	0.5546	1.442	17	SAT1,MTHFD2,RRM2,RRM1,POLA1,DHFR,RRM2B,PRPS2,POLD1,PRPS1	res1
SPLICING.FACTOR.NOVA.REGULATED.SYNAPTIC.PROTEINS	0.07087	1	-1.341	42	CAV2,GRIN2B,GABRG2,CHL1,GRIN1,CADM1,CADM3,GRIK2,NCDN,PRKCZ,RAP1GAP,ANK3,STXBP2,CAMK2G,GPHN,EPB41L1,PLCB4,TERF2IP,CASK,KCNJ6,MAPK9,CLSTN1	res3
FOLLICLE.STIMULATING.HORMONE.FSH.SIGNALING.PATHWAY	0.07102	1	1.377	26	FSHB,FSHR,CGA,BDNF,SGK1,RPS6	res5
SPINAL.CORD.INJURY	0.07114	0.3903	-1.158	115	CXCL2,PLA2G2A,GDNF,MIR23B,BCAN,IL1R1,AQP4,IL4,FCGR2A,CXCL1,ANXA1,LGALS3,COL4A1,ICAM1,TLR4,NGFR,COL2A1,ZFP36,TNFSF13,VIM,IL1A,NTN1,PDYN,CCND1,TP53,TNFSF13B,AIF1,CCNG1,TGFB1,CDK1	res6
ADIPOGENESIS	0.07165	0.8018	-1.225	128	GATA3,LEP,TWIST1,CYP26A1,AGT,FAS,LPL,STAT6,GADD45B,GATA4,RETN,FRZB,GATA2,PCK1,PCK2,CEBPB,SERPINE1,GDF10,EPAS1,AGPAT2,BMP4,AHR,LPIN3,CDKN1A,PLIN2,SFRP4,EBF1,ID3,LIF,PPARG,WWTR1,BMP1,CEBPD,TGFB1,STAT5A,DLK1,SOCS1,IRS1,NR1H3,IGF1,DDIT3,PNPLA3,IRS4,EGR2,CFD,TRIB3	res4
TYPE.I.INTERFERON.INDUCTION.AND.SIGNALING.DURING.SARSCOV2.INFECTION	0.07166	1	1.324	29	FOS,OAS1,JUN,OAS3,OAS2	res2
MICRORNA.NETWORK.ASSOCIATED.WITH.CHRONIC.LYMPHOCYTIC.LEUKEMIA	0.07202	0.5546	1.492	7	ZAP70,MIR34C,MIR16-1,TP53,BCL2,MCL1	res1
MAPK.PATHWAY.IN.CONGENITAL.THYROID.CANCER	0.07204	1	1.394	15	FOS,JUN,MYC,MAP2K1	res2
THYROXINE.THYROID.HORMONE.PRODUCTION	0.07258	0.5546	-1.333	6	TSHR,TPO,CGA	res1
EPITHELIAL.TO.MESENCHYMAL.TRANSITION.IN.COLORECTAL.CANCER	0.07262	0.8018	-1.231	158	TMPRSS4,FOXQ1,WNT9B,FZD10,PKP1,TWIST1,CLDN24,PIK3R2,CLDN5,TGFBR2,CLDN3,WNT3A,FN1,WNT11,CDH1,COL4A1,CLDN16,WNT6,MMP2,WNT3,SNAI1,SNAI2,DSP,GDF15,COL4A3,COL4A6,WNT2B,CLDN9,DLL3,SHC1,FZD7,DLL4,COL4A5,CLDN20,NOTCH4,WNT2,FZD6,TGFB1,DLK1,COL4A2	res4
IL18.SIGNALING.PATHWAY	0.07268	0.8018	-1.199	267	COL1A2,COL3A1,MIR3917,CCL3,IL18RAP,MMP8,COL1A1,CD36,CETP,IL18,PTGS2,IL18R1,GATA1,ICAM1,CXCL3,FAS,NCF2,CXCL2,CLDN3,PLD1,MMP14,HSPB8,FN1,TICAM2,ACTA2,SPON1,HMOX1,IL37,CCL19,PRKCD,NR0B2,CPT1A,CASP8,IL1B,CEBPB,TNFRSF1A,MMP2,TIMP1,TNFAIP3,SDC4,NPPB,IRF6,NFKBIZ,LTB,IL13,IER3,CCL2	res4
HYPERTROPHY.MODEL	0.07269	1	-1.405	19	ANKRD1,IL18,MYOG,IL1R1	res3
ALPHA.6.BETA.4.SIGNALING.PATHWAY	0.0727	0.8018	-1.348	33	PIK3R2,PRKCD,LAMB1,LAMB2,LAMC1,SHC1,EIF4EBP1,IRS1,LAMA1,ITGB4,LAMA3,LAMC2,LAMA2	res4
ROBO4.AND.VEGF.SIGNALING.PATHWAYS.CROSSTALK	0.07317	1	1.378	6	VEGFA,KDR,RAC1	res2
GLYCOSYLATION.AND.RELATED.CONGENITAL.DEFECTS	0.07317	0.5546	1.386	24	MGAT2,GMPPB,DPM2,ALG14,MAGT1,DPM1,ALG13,B4GALT1,ALG8,ALG3,SRD5A3	res1
DNA.IRDOUBLE.STRAND.BREAKS.DSBS.AND.CELLULAR.RESPONSE.VIA.ATM	0.07332	1	1.322	53	TP73,CASP3,BLM,E2F1,RAD51,BRCA2,CDKN2A,BRCA1,CDC25C,TP53,CASP9,FANCD2,EXO1,CHEK1,CHEK2,MDC1,DCLRE1C,PCNA,PARP1,STK3,APAF1,RASSF1,SMC1A,ACTL6A	res3
GABA.RECEPTOR.SIGNALING	0.07345	1	-1.362	31	GABRB2,GABRA6,GABRA1,SLC6A1,GABRG2,GABRG1,GABRA5,GABRA3,SLC6A11,GABRG3,ABAT,GPHN,GABBR1,GABRB3,GABRB1,GAD1,SLC32A1,GAD2,AP2A1,AP2M1,GABRA4	res3
GLUTATHIONE.METABOLISM	0.07349	0.4271	-1.384	21	GGT2,GGT5,GGTLC2,GSTT2,OPLAH,GSTM1	res7
22Q112.DELETION.SYNDROME	0.07364	1	-1.25	86	PAX3,VWF,PITX2,FOXC2,LINC00896,GGT2,SLC2A4,EGFR,ACTA2,TSKS,MIR4761	res3
NUCLEAR.RECEPTORS.METAPATHWAY	0.07369	0.5546	1.097	305	SPRY1,ALDH3A1,UGT2B7,FABP1,ABCB1,EGR1,IGFBP1,CYP1A2,NR1H4,IL12B,PDK4,MAFF,GGTLC2,JUN,CBR3,APOA5,JUNB,ABCB4,GSTM5,GSTA2,APOC3,ADH7,SLC2A7,SLC6A3,JUND,SCNN1A,IL12A,ABCB11,CPT1A,FGF19,MGST3,SLC5A8,SLC7A5,ABCC3,HES1,PMP2,NFKB2,FKBP5,SLC5A1,SRGN,CCND1,SLC2A10,CDK1,TNFAIP3,BIRC3,GSTT2,MFGE8,SCD,TGFBR3,MYC,CDKN1C,EPHA2,CAP2,CPT2,TGFBR2,ACKR3,ZIC2,NQO1,SLC2A14,CES1,EPHA3,SOD3,SLC5A2,RGS2,FTH1,SREBF1,PPP1…	res1
NANOPARTICLEMEDIATED.ACTIVATION.OF.RECEPTOR.SIGNALING	0.07394	0.8018	-1.378	28	COL1A1,ITGA1,FN1	res4
MIRNAS.INVOLVEMENT.IN.THE.IMMUNE.RESPONSE.IN.SEPSIS	0.07395	0.8018	-1.295	55	MIR145,CCL3,IL1A,MIR9-1,LCN2,ICAM1,MIR29A	res4
GDNFRET.SIGNALLING.AXIS	0.0748	0.5558	1.387	23	SPRY1,AGTR2,GFRA1,EYA1,PAX2,GDNF	res1
NANOMATERIALINDUCED.INFLAMMASOME.ACTIVATION	0.075	0.4076	1.346	7	PYCARD,CASP1,IL1B	res6
EXERCISEINDUCED.CIRCADIAN.REGULATION	0.0756	0.8018	-1.303	45	MYF6,CLDN5	res4
INTEGRATED.CANCER.PATHWAY	0.07576	0.408	-1.341	43	MMP1,PLK1,TP53,CDK1,CDC25B,CASP8,CDKN1A,CDC25A,BLM,CHEK2,CDK4,BARD1,BRCA1,CDK2,CHEK1,BBC3,BAX,STAT1	res6
TCELL.ANTIGEN.RECEPTOR.TCR.PATHWAY.DURING.STAPHYLOCOCCUS.AUREUS.INFECTION	0.07599	0.4345	-1.296	62	NFATC2,CD4,LCP2,IL5,GRAP2,CARD11,ICOS,LCK,LAT	res7
SARSCOV2.AND.ANGIOTENSINCONVERTING.ENZYME.2.RECEPTOR.MOLECULAR.MECHANISMS	0.07623	0.4345	-1.38	6	AGT	res7
TRYPTOPHAN.METABOLISM	0.07666	0.8018	-1.307	41	KYNU,CYP2C18,IDO1,CYP2J2,TDO2	res4
TUMOR.SUPPRESSOR.ACTIVITY.OF.SMARCB1	0.07692	0.4105	-1.328	29	CDKN2A,CDK6,SMARCD2,GLI1,ACTL6A,PTCH1,DPF3,SMO,SMARCD1,CDK4,SMARCC1,EZH2,GLI2,SMARCB1,SMARCE1,DPF2,EED	res6
INTRACELLULAR.TRAFFICKING.PROTEINS.INVOLVED.IN.CMT.NEUROPATHY	0.07737	0.4367	-1.408	27	MPZ,HSPB8	res7
CATALYTIC.CYCLE.OF.MAMMALIAN.FLAVINCONTAINING.MONOOXYGENASES.FMOS	0.07765	0.8018	-1.327	5	FMO2,FMO3,FMO1	res4
HAIR.FOLLICLE.DEVELOPMENT.CYTODIFFERENTIATION.PART.3.OF.3	0.07788	1	1.263	82	FOSB,KLK4,FOS,EGR2,KRT15,KLK6,GATA3,TP63,SPINK6,JUN,NFATC1,HR,CD34,KRTAP3-3,KRTAP2-4,ELANE,GJB6,CASP14,FST,GAS1,KLK13,DSG1,IGFBP5,SPINK5,FZD1,KRT19	res2
DNA.IRDAMAGE.AND.CELLULAR.RESPONSE.VIA.ATR	0.078	1	1.269	76	FANCI,E2F1,RAD51,FANCD2,CHEK2,CDC45,EXO1,CLSPN,TP53,BRIP1,BRCA1,FOXM1,BRCA2,CDK1,DCLRE1A,RFWD3,RECQL,CHEK1,SP1,PARP1,RMI1,MLH1,BCL6,CDC25C,RBBP8,CDK2,FEN1,MSH2,BARD1,USP1,MDC1,CLK2,MCM2,TOPBP1,RPA2,SMC1A,SMARCAL1,RPA1,FANCA,PLK1,TDP1,CEP164	res2
DUAL.HIJACK.MODEL.OF.VIF.IN.HIV.INFECTION	0.07839	0.8018	-1.349	6	APOBEC3G	res4
PHOTODYNAMIC.THERAPYINDUCED.NFE2L2.NRF2.SURVIVAL.SIGNALING	0.07874	0.5778	1.35	23	FOS,JUN,ABCG2,ABCC3,NQO1,CES1,NFE2L2	res1
TRANSSULFURATION.AND.ONE.CARBON.METABOLISM	0.07875	0.8018	-1.363	30	BHMT,CBS,AMT,SHMT2,TYMS,PSAT1,MTHFD1L,SHMT1,PHGDH,MTHFD2,PSPH,AHCY,MAT1A,DNMT3B,MTR,MTHFD2L,GCLC,CTH,DHFR,DNMT1,MAT2B	res4
HEDGEHOG.SIGNALING.PATHWAY.NETPATH	0.07876	1	-1.413	15	GLI1,IHH,PTCH1,PTCH2,STK36,SHH,GLI3	res2
NAD.BIOSYNTHESIS.II.FROM.TRYPTOPHAN	0.07885	1	1.371	8	KYNU,KMO	res2
H19.ACTION.RBE2F1.SIGNALING.AND.CDKBETACATENIN.ACTIVITY	0.07895	0.4175	-1.427	14	H19,JAG1,PMAIP1,CCND1,CDK4,TULP3,CTNNB1,SOX4	res6
NAD.BIOSYNTHETIC.PATHWAYS	0.07904	0.8018	-1.384	21	IDO1,TDO2,BST1,QPRT,CD38	res4
GLUCOCORTICOID.AND.MINERALCORTICOID.METABOLISM	0.07917	0.4426	1.361	8	CYP11A1,HSD11B1,HSD11B2,CYP21A2,CYP17A1	res7
TCA.CYCLE.AND.DEFICIENCY.OF.PYRUVATE.DEHYDROGENASE.COMPLEX.PDHC	0.07937	1	-1.382	16	PCK1	res5
ERBB.SIGNALING.PATHWAY	0.08012	0.5806	1.23	89	SHC4,AREG,SHC3,JUN,BTC,ERBB3,MAP2K1,BCL2L11,SHC2,CCND1,TP53,MYC,PAK1,GAB1,PIK3R1,AKT3,CDKN1B,PAK3,PAK4,PRKCA,CDKN1A,NRG1,SOS2,HBEGF,MAPK10,PAK2,PAK6,NRAS,ABL1,BAD,EIF4EBP1,PIK3CA,KRAS,PTK2,CRKL,CBL	res1
MICROGLIA.PATHOGEN.PHAGOCYTOSIS.PATHWAY	0.08014	0.8018	-1.29	38	PIK3CG,PIK3R2,VAV1,NCF2,RAC2,SYK	res4
MONOAMINE.TRANSPORT	0.08059	0.8018	-1.341	30	TPH2,IL1R1,AGT,TDO2,TH,TGFB1I1,IL1B,DBH	res4
VALPROIC.ACID.PATHWAY	0.08065	1	-1.413	12	CYP2B6	res2
GPCRS.OTHER	0.08077	1	-1.262	77	CXCR3,GPR132,OR6C3,TAAR2,OR2F1,GPR55,OR7E24,LGR6,OR2A20P,GPR17,DRD3,RXFP1,ADORA3,OR1E1,PROKR2,HTR2A,PTGFR,FSHR,GPR88,GRM1,CELSR1,SSTR2,RXFP3,GPR162,CNR1,GHRHR,ADORA2A	res3
CHEMOKINE.SIGNALING.PATHWAY	0.08081	1	1.222	158	CCR4,SHC4,CXCL11,GNGT1,PIK3R5,CXCR3,CCR7,ITK,SHC3,CCR6,PIK3R2,GNGT2,CXCR5,ADCY4,PREX1,FGR,VAV1,MIR197,CCL7,CCL1,CCL22,CCL3,PIK3CG,CXCR6,SHC2,GNG12,CCR2,GNG10	res2
ALPHA.6.BETA.4.SIGNALING.PATHWAY	0.0812	0.4256	-1.345	33	PRKCD,LAMB1,LAMC1,LAMA2,ITGB4,LAMB2,SHC1,EIF4EBP1,PIK3R2,LAMA1,RHOA,IRS1,ITGA6,PTK2	res6
ARYLAMINE.METABOLISM	0.08147	1	-1.344	4	CYP1A2,SULT1A2	res3
VITAMIN.D.RECEPTOR.PATHWAY	0.08155	0.4516	-1.155	171	CST1,S100A4,S100A6,NFATC2,CD9,KRTAP4-1,ZNF257,ORM2,CASP14,ITGAM,IRF8,MEG8,STEAP4,KRTAP10-2,CASP5,IGFBP3,IGFBP1,CDKN2A,MX2,KLF4,IGFBP5,SLC2A4,PTGER4,TNFSF4,KL,ABCB1,CDKN2B,ADAMTS5,CYP2S1,SLC34A2,TGFB1,PRDM1,SFRP1,CYP1A1,SULT1C2	res7
NEOVASCULARISATION.PROCESSES	0.08219	0.427	-1.333	37	ACVRL1,JAG1,CXCL12,ANGPT1,TGFB1,NOTCH4,EPHB4,NFKB2,KITLG,DLL4,TGFBR1,NFKB1,SMAD1,HIF1A,SMAD3,FLT4,RELA,SMAD5,KDR,RELB,MAPK3,NOTCH3	res6
INTRACELLULAR.TRAFFICKING.PROTEINS.INVOLVED.IN.CMT.NEUROPATHY	0.08257	0.8078	-1.34	27	MPZ,HSPB8,SH3TC2,PMP22,LITAF	res4
CANCER.IMMUNOTHERAPY.BY.PD1.BLOCKADE	0.08268	0.5918	1.346	23	LCK,PDCD1LG2,ZAP70,JUN,NFATC1,CD274,HLA-DRB1,NFATC2,HLA-A	res1
GLYCOSAMINOGLYCAN.DEGRADATION	0.08317	1	-1.367	17	HPSE2	res3
OVERVIEW.OF.INTERFERONSMEDIATED.SIGNALING.PATHWAY	0.08397	0.5939	-1.32	34	IFNK,IFNB1,IFNW1,IFNL1,IFNA7,IFNA16,IFNA4,IFNE,IFNA14,IFNA21	res1
IL4.SIGNALING.PATHWAY	0.08554	1	1.287	54	DOK2,FOS,GATA3,CEBPB,PIK3R2,HRH1	res2
COPPER.HOMEOSTASIS	0.08555	0.463	-1.285	50	STEAP4,MT1X,XAF1,SOD3,STEAP1,FOXO1,MT2A,SLC31A2,MT1F	res7
EGFEGFR.SIGNALING.PATHWAY	0.0856	0.463	-1.152	163	TWIST1,DOK2,MIR3917,PLD1,CAV2,PRKCD,PIK3R2,CAV1,EGFR,FOXO1,PLSCR1,NOS3,SHC1,NEDD4,MAP3K1,MT-CO2,FOSB,PXDN,GRB10,RIN1,INPPL1,USP6NL,AURKA,RPS6KA2,NCOA3,SH3GL2,IQGAP1,ITCH,RPS6KA5,PAK1,ELK4,RPS6KB1,MAP2K1,PRKCA,VAV3	res7
IL1.AND.MEGAKARYOCYTES.IN.OBESITY	0.08577	1	-1.332	24	IL18,IL1R1,CCR3,FCER1A,ICAM1,F2,TLR2	res3
CARDIAC.HYPERTROPHIC.RESPONSE	0.08669	0.463	-1.271	55	NFATC2,IGF1,TGFB1,GUCA1A,MAP3K1,FGFR2,PRKD1,NRG1,HDAC9,IKBKE	res7
BLADDER.CANCER	0.08718	0.6012	1.286	39	MMP1,MMP2,VEGFA,DAPK2,MAP2K1,CCND1,TP53,MYC,E2F1	res1
CELL.MIGRATION.AND.INVASION.THROUGH.P75NTR	0.08734	0.6012	1.335	29	JUN,MMP2,TWIST1,MMP8,NGFR,PAK1,PARD3,AKT3,RAC1,RHOA,EFNA2,EFNA1	res1
PDGFRBETA.PATHWAY	0.08743	0.463	-1.319	29	STAT6,PDGFRB,SHC1,MAP3K1	res7
HYPOTHESIZED.PATHWAYS.IN.PATHOGENESIS.OF.CARDIOVASCULAR.DISEASE	0.08763	0.463	-1.354	24	POSTN,TGFBR2,SERPINE1,ENG,TGFBR3	res7
SIMPLIFIED.DEPICTION.OF.MYD88.DISTINCT.INPUTOUTPUT.PATHWAY	0.08894	0.463	-1.391	17	MIR718,TLR2,TLR6,TLR10,MYD88,TLR5,IRAK1,TLR4	res7
TYPE.2.PAPILLARY.RENAL.CELL.CARCINOMA	0.08914	0.463	-1.347	33	COL21A1,EPAS1	res7
AMINO.ACID.METABOLISM	0.08969	0.6012	1.204	85	ADH4,OTC,PDK4,HDC,ALDH1A1,ADH7,DBH,IDH1,SMS,SUCLG1,HIBADH,GLUL,ARG1,LDHA,ASNS,CTH,CPS1,EHHADH,ADH5,HMGCL,ACADM,ODC1,LARS2,HAL,DLST,ALDH7A1,PNMT,GLUD1,ARG2,CBS,TAT,PYCR1,GCLM,DDC,P4HA2	res1
ALANINE.AND.ASPARTATE.METABOLISM	0.08978	0.4621	-1.443	11	ASPA	res6
HIPPOMERLIN.SIGNALING.DYSREGULATION	0.08984	1	-1.209	116	ITGAD,ITGAX,CDH16,ITGAM,CDH1,PDGFRB,EGFR,ITGA11,FGFR3,PPP1R14A,CD44,CXCL10,CDH9,CDH15,NTRK2,MIR98,CSF1R,CDH22,CDH17,ITGB7,AJUBA,FGFR2,TEAD4,ITGA8,FGFR4,CDH18,CDH7,ITGAL,PRKAR1B,CDH11,ITGB6,PRKAR2B,ITGA2	res3
MATRIX.METALLOPROTEINASES	0.09015	1	1.344	29	MMP1,TIMP4,MMP10,MMP8,MMP12,MMP27,MMP13,MMP26,MMP2,MMP14	res3
PATHWAYS.AFFECTED.IN.ADENOID.CYSTIC.CARCINOMA	0.09032	1	1.247	62	CEBPA,FGF16,CNTN6,IL17RD,NFIB,ARID5B,MAGI2,MYCN,HRAS,MAP2K2,MORF4L1,PIK3CA,TP53,BCORL1,CTBP1,ERBB2,SMARCE1,MYCBP	res5
AMPLIFICATION.AND.EXPANSION.OF.ONCOGENIC.PATHWAYS.AS.METASTATIC.TRAITS	0.09048	1	-1.356	17	POSTN,PIK3CG,CYTIP,JAG1,TNC,WNT2,VEGFA,EPAS1,TCF7L2	res5
ARYLAMINE.METABOLISM	0.09091	0.464	-1.33	4	CYP1A2,SULT1A2,NAT2,SULT1A1	res7
NLR.PROTEINS	0.09118	0.6012	1.474	8	CD40,RELA,MAP3K7	res1
ATM.SIGNALING.PATHWAY	0.09132	0.4621	-1.302	37	CDC25C,CCNB1,TP53,CDK1,CDKN1A,CDC25A,NFKBIA,CHEK2,CRADD,BRCA1,CDK2,RAD51,CHEK1,MDC1,ABL1,CASP2,NBN,RIPK1,FANCD2,SMC1A,BID,CREB1,GADD45A,TLK1,IKBKG	res6
TOLLLIKE.RECEPTOR.SIGNALING.RELATED.TO.MYD88	0.09164	0.464	-1.308	30	MIR718,TLR3,TLR2,TLR6,TICAM1,MYD88,TLR5,IRAK1,TLR4	res7
STATIN.PATHWAY	0.0917	0.4621	-1.328	30	APOA4,APOB,APOE,LPL,APOC3,APOA5,CYP7A1,ACSS1	res6
OXIDATIVE.STRESS	0.09192	0.464	-1.331	33	NOX5,NFIX,GSTT2,MT1X,XDH,CYP1A1,SOD3	res7
PHOTODYNAMIC.THERAPYINDUCED.NFKB.SURVIVAL.SIGNALING	0.09211	0.4621	-1.307	34	CXCL2,MMP1,MMP2,ICAM1,TNFRSF1A,BIRC3,IL1A,CCND1,VCAM1,BIRC5	res6
G13.SIGNALING.PATHWAY	0.09231	0.6012	1.275	39	MYBPH,ARHGDIG,RTKN,SH3RF1,DIAPH1,CYFIP1,ARHGDIB,RAC1,CIT,PFN1,RHOA,PAK3,CFL2,CALM1,IQGAP1,CFL1,LIMK1,WASL,MAPK10,CDC42,PKN1,GNA13,PIK3CA,RHPN2,PIP4K2A	res1
TCELL.ANTIGEN.RECEPTOR.TCR.SIGNALING.PATHWAY	0.09248	1	1.235	88	FOS,CD3G,GATA3,LCK,ITK,PIK3R2,JUN,NFATC1,VAV1,IL1B,IL15RA,ZAP70,CD83,MAP2K1,VIM,RIPK2,MAP3K14,PIK3R1,FAS,IL1A,GAB2,PAK1	res2
NEURAL.CREST.CELL.MIGRATION.DURING.DEVELOPMENT	0.09249	0.464	-1.281	38	TWIST1,MMP8,MMP2,MMP9,F2RL2,PIK3R5	res7
PATHWAYS.AFFECTED.IN.ADENOID.CYSTIC.CARCINOMA	0.09265	0.6012	1.248	62	FGF16,CEBPA,MYBL1,TP53,MYC,NFIB,MAGI1,DTX4,CHEK2,BRCA1,FOXO3,IL17RD,UHRF1,CHEK1,NOTCH1,ARID5B,JMJD1C,BCOR,MYB,FBXW7,PIK3CA,MAML3,SMC1A,CMTR2,MAP2K2,AKT1,SMARCA2,SMARCE1,KDM6B,KDM6A	res1
HOSTPATHOGEN.INTERACTION.OF.HUMAN.CORONA.VIRUSES.INTERFERON.INDUCTION	0.09292	0.6012	1.303	33	FOS,JUN,OAS3,MYD88,IFIH1,EIF2AK2,STAT1,IKBKE,NFKB1,NFKBIA,TICAM1,DDX58,RIPK1,TRAF6,IFNAR1,IRF3,JAK1	res1
TCELL.ANTIGEN.RECEPTOR.TCR.SIGNALING.PATHWAY	0.0932	0.6012	1.191	88	FOS,LCK,CD28,ZAP70,JUN,NFATC1,CD4,IL9,LCP2,ITK,VIM,NFATC2,PRKCQ,MAP2K1,IRF4,RIPK2,PAK1,PRKCD,FYN,PIK3R1,CD83,MAP3K14	res1
COMPLEMENT.ACTIVATION	0.09496	1	-1.361	20	C1QC,C8A,C1QA,C6,C9,MASP1,CFD	res3
COMPLEMENT.ACTIVATION	0.09512	1	-1.361	20	C8B,C8A,C2,C3,C7,MASP1,CFP,C6,MASP2,CFD	res2
NEURAL.CREST.CELL.MIGRATION.IN.CANCER	0.09524	0.4738	-1.272	41	TWIST1,MMP8,MMP2,MMP9,F2RL2,PIK3R5,NTRK2	res7
OSTEOBLAST.SIGNALING	0.09532	1	-1.344	13	FGF23,IBSP,COL1A1,PDGFRA,BGLAP	res5
MAPK.PATHWAY.IN.CONGENITAL.THYROID.CANCER	0.09592	1	1.403	15	FOS,JUN,MYC,MAP2K1,SOS2	res3
NANOMATERIALINDUCED.INFLAMMASOME.ACTIVATION	0.09611	1	1.371	7	CASP1,TLR4,IL1B,PYCARD,NOX1	res3
NUCLEOTIDEBINDING.OLIGOMERIZATION.DOMAIN.NOD.PATHWAY	0.09627	1	-1.299	40	NLRP2,IL18,NLRP12,NLRP10,CASP5,NLRP4,DUOX2	res3
15Q112.COPY.NUMBER.VARIATION.SYNDROME	0.09859	1	1.353	12	GOLGA6L1,CYFIP1	res2
METABOLIC.PATHWAY.OF.LDL.HDL.AND.TG.INCLUDING.DISEASES	0.09924	0.8978	-1.355	15	APOE,CETP,LPL,ANXA2,APOB,PCSK9	res4
DISRUPTION.OF.POSTSYNAPTIC.SIGNALLING.BY.CNV	0.09924	1	-1.312	33	CAMK2A,RYR2,GRM1,GRIN2B,RPH3A,GRIN1,NRXN1,SHANK1,GRIN2A,STX1A,NRXN2,NRXN3,CAMK2G,DLG2,NLGN4X,YWHAG,CAMK2B,SYNGAP1,GRIN2D,MAPK1	res3
TRYPTOPHAN.CATABOLISM.LEADING.TO.NAD.PRODUCTION	0.09927	0.4868	-1.371	15	IDO1,KYNU,TDO2	res7
UREA.CYCLE.AND.RELATED.DISEASES	0.09938	0.486	-1.39	9	OTC,NAGS,CPS1,ASS1,SLC25A13	res6
NCRNAS.INVOLVED.IN.STAT3.SIGNALING.IN.HEPATOCELLULAR.CARCINOMA	0.09946	1	1.337	16	IL6,MIR200B,JAK3,IL11,IL6R	res5
CODEINE.AND.MORPHINE.METABOLISM	0.09951	0.4868	-1.376	10	SLCO1B1,UGT2B7,ABCB1	res7
TRANSCRIPTION.COFACTORS.SKI.AND.SKIL.PROTEIN.PARTNERS	0.09966	0.486	-1.372	18	TEAD4,HDAC1,TEAD2,SATB2,MERTK,STK3,TEAD3,LATS2,HDAC3,PRMT5,TEAD1,SIN3A	res6
OVARIAN.INFERTILITY.GENES	0.1	0.6347	1.304	31	EGR1,PGR,CEBPB,FSHR,GJA4	res1
NUCLEAR.RECEPTORS.METAPATHWAY	0.1002	0.486	-1.058	305	SLC39A12,ALDH3A1,UGT2B7,SLC5A8,PMP2,SLCO1B1,IGFBP1,NR0B2,TGFBR2,SLC39A4,GSTM1,CYP1B1,TGFBR3,PDK4,ME1,CYP2B6,GSTA2,SLC2A7,APOC3,IP6K3,APOA5,SERPINA1,CYP7A1,MGST1,GSTT2,SLC6A3,SLC5A12,ABCB1,SLC39A8,SLC6A5,SLC2A4,AHR,MYOF,SLC2A14,FABP1,FKBP5,HMOX1,SRGN,BIRC3,SRPX2,NQO1,AHRR,SLC2A12,SLC2A1,SLC7A11,PLTP,CCND1,GADD45B,PRDX6,SLC2A10,CYP2C19,CPT1A,AMIGO2,TGFB1,CYP1A2,VDR,CDK1,MFGE8,IL17B	res6
PROXIMAL.TUBULE.TRANSPORT	0.1003	1	1.224	54	SLC5A5,SLC6A18,SLC22A6,SLC5A1,SLC36A2,ATP6V0A4,CA4,SLC34A1,ATP6V0D2,ABCG2,SLC22A11,CA2,SLC5A2,SLC16A10,SLC47A1,ABCC4	res5
NUCLEOTIDE.EXCISION.REPAIR	0.1006	0.6347	1.272	44	GTF2H4,RFC3,RPA1,RPA3,CDK7,RFC4,RFC2,LIG1,PCNA,POLD3,RPA2,POLE2,ERCC1,MNAT1,POLD1,RFC5,POLD2,ERCC8,POLE,RAD23B,GTF2H3,XPC,RFC1,ERCC5	res1
IL6.SIGNALING.PATHWAY	0.101	0.486	-1.295	43	AGT,PRKCD,PRDM1,TIMP1,HCK,SHC1,HDAC1,PIK3R2,VIP	res6
INTERLEUKIN11.SIGNALING.PATHWAY	0.101	0.486	-1.284	43	IBSP,ICAM1,ITGA2,BGLAP,TGFB1,BIRC5,RPS6,YES1,PIK3R2	res6
NEURAL.CREST.CELL.MIGRATION.DURING.DEVELOPMENT	0.101	0.8978	-1.273	38	TWIST1,PIK3CG,MMP8	res4
ZINC.HOMEOSTASIS	0.1016	1	-1.303	33	MT1E,SLC39A12,MT1X,MT1M,SLC30A8	res2
OVERVIEW.OF.LEUKOCYTEINTRINSIC.HIPPO.PATHWAY.FUNCTIONS	0.1019	0.636	1.27	34	CCR7,CD19,PRDM1,STK3,RAB13,TEAD3,STK38L,TEAD2,FOXO4,FOXO3,NDRG1,RAC1,RHOA,KNSTRN,TEAD1	res1
METAPATHWAY.BIOTRANSFORMATION.PHASE.I.AND.II	0.1024	1	1.133	169	SULT1B1,AKR1C4,CYP2F1,SULT1E1,CYP11B1,SULT6B1,CYP1A2,CYP2C9,CYP4F8,GPX5,CYP11B2,GSTA2,CYP4F22,GSTM5,CYP26C1,UGT2A3,CYP4F2,CYP2A13	res5
LEPTIN.AND.ADIPONECTIN	0.1031	1	1.331	10	LEP,CPT1A,LEPR,ADIPOR2	res2
HEART.DEVELOPMENT	0.1031	0.8978	-1.268	45	ERBB3,MIR145,FOXC1,TBX2,NFATC2,TBX1,HAND2,GATA4,FOXA2,FOXH1,IRX4,BMP4,GATA6,FGF10,SHH	res4
EPITHELIAL.TO.MESENCHYMAL.TRANSITION.IN.COLORECTAL.CANCER	0.1034	1	-1.175	158	TWIST2,FOXC2,WNT10A,CLDN6,WNT2,CDH1,CLDN24,WNT16,WNT3A,ID1,TMPRSS4,FOXQ1,CLDN19,CLDN23,WNT9B,CLDN7,DSP,COL4A6,ID2,WNT2B,NRP2,FZD7,CLDN9,WNT7A,FZD9,WNT6,MAP2K3,COL4A3,FZD8,WNT4,SNAI1,CDKL2,JAG1,JAG2,WNT10B,FZD4,MEF2D,RBBP4,CLDN16,NOTCH3,TGFB2,MAP2K4,CLDN4,SPARC,JUP,MAPK1,MAP2K6,GRB2,PKP2,OCLN,COL4A5,CLDN3,COL4A4,FZD2,MMP15,MAPK8,NR2C2	res3
TCA.CYCLE.AKA.KREBS.OR.CITRIC.ACID.CYCLE	0.1035	1	1.325	18	SDHD,MDH2,SUCLA2,SUCLG1,SDHA,DLD,DLST,OGDH,SUCLG2,IDH3B,SDHC,CS,SDHB,IDH3G,IDH2,ACO2	res5
DNA.DAMAGE.RESPONSE	0.1036	1	1.251	65	BBC3,MYC,GADD45A,PMAIP1,CASP3,CCND1,E2F1,GADD45G,RAD51,CDKN1A,CCNE1,FANCD2,CHEK2,CASP8,FAS,CASP9,TP53,BRCA1,CDK6,CCND2,CDK1,CDC25A,RRM2B,CHEK1,TNFRSF10B,APAF1,CDC25C,RB1,CDK2,BAX,CCNB2,CDKN1B,RFC1,RPA2,SMC1A	res2
BIOMARKERS.FOR.UREA.CYCLE.DISORDERS	0.1037	1	-1.37	12	OTC,F10,ASS1,NAGS,GPT	res2
FACTORS.AND.PATHWAYS.AFFECTING.INSULINLIKE.GROWTH.FACTOR.IGF1AKT.SIGNALING	0.1042	0.5043	-1.258	37	TRIM63,IGF1,PLD1,IGFBP5,MSTN	res7
WNT.SIGNALING.IN.KIDNEY.DISEASE	0.1048	0.5043	-1.262	36	WNT2,WNT6,WNT9B,WNT1,WNT11,WNT2B,WNT3A,WNT10A,FZD8,WNT7A,WNT3,FZD4,FZD5,FZD9,INVS,LRP5	res7
OSTEOCLAST.SIGNALING	0.1053	0.6448	-1.312	15	IFNB1,TNFSF11,TRPV5,ACP5	res1
TGIF.DISRUPTION.OF.SHH.SIGNALING	0.1057	0.6448	1.441	9	FGF8,TGIF1,FOXG1,TGIF2	res1
ARACHIDONATE.EPOXYGENASE.EPOXIDE.HYDROLASE	0.1062	1	1.371	7	CYP2C9,EPHX2,CYP2J2,COX8A	res5
FBXL10.ENHANCEMENT.OF.MAPERK.SIGNALING.IN.DIFFUSE.LARGE.BCELL.LYMPHOMA	0.1064	1	1.327	11	DUSP6,BCL6,PCGF1,EZH2,BCOR,MAPK3	res2
PHYSIOLOGICAL.AND.PATHOLOGICAL.HYPERTROPHY.OF.THE.HEART	0.1066	0.6448	1.347	25	FOS,GATA4,JUN,LIFR,AGT,RAC1,MYEF2,RHOA,CALM1	res1
TYPE.II.DIABETES.MELLITUS	0.1067	1	-1.343	21	ADIPOQ,PIK3R5,SLC2A4,TNF,PRKCZ,IRS1,CACNA1A,KCNJ11,MAPK1,MTOR,MAPK8,GK	res3
SIGNALING.PATHWAYS.IN.GLIOBLASTOMA	0.107	0.8978	-1.202	82	ERBB3,PIK3CG,PIK3R2,PIK3C2G,PRKCD,CDKN2A,PDGFRB,PDGFRA,CDKN1A,PLCG2,IRS1,CCND1,CDK6	res4
NAD.BIOSYNTHESIS.II.FROM.TRYPTOPHAN	0.1071	0.8978	-1.317	8	KYNU,TDO2	res4
TOLLLIKE.RECEPTOR.SIGNALING.RELATED.TO.MYD88	0.1072	1	-1.295	30	TLR1,TLR3,TICAM2,TICAM1,TLR6,RELB,TIRAP,IRAK1,TLR2,IKBKE,IKBKB,TLR5,REL	res5
COMMON.PATHWAYS.UNDERLYING.DRUG.ADDICTION	0.1075	0.8978	-1.26	42	GJB1	res4
NEURAL.CREST.CELL.MIGRATION.IN.CANCER	0.108	0.8978	-1.256	41	TWIST1,PIK3CG,MMP8	res4
PDGFRBETA.PATHWAY	0.1092	0.6519	1.286	29	FOS,JUN,MAP2K1,STAT6,PIK3R1,EIF2AK2,STAT1,PRKCA	res1
EGFR.TYROSINE.KINASE.INHIBITOR.RESISTANCE	0.1093	0.5215	-1.204	84	ERBB3,PDGFRA,IGF1,PDGFRB,PIK3R2,EGFR,HGF,SHC1	res7
ARYL.HYDROCARBON.RECEPTOR.PATHWAY	0.1093	0.8978	1.262	40	IL12B,GSTA2,IL12A,IL2,IFNG,ALDH3A1	res4
PHYSIOLOGICAL.AND.PATHOLOGICAL.HYPERTROPHY.OF.THE.HEART	0.1098	1	1.33	25	FOS,GATA4,JUN,LIFR	res2
PDGF.PATHWAY	0.1099	0.6519	1.252	40	FOS,JUN,MAP2K1,PLA2G4A,PAK1,PIK3R1,RAC1,RHOA,STAT1,NFKB1,NFKBIA,WASL,CDC42	res1
IL10.ANTIINFLAMMATORY.SIGNALING.PATHWAY	0.11	0.8978	-1.355	12	IL1A,HMOX1	res4
EICOSANOID.METABOLISM.VIA.CYTOCHROME.P450.MONOOXYGENASES.CYP.PATHWAY	0.1105	0.5219	1.329	9	CYP4F2,CYP4A22,CYP2C8	res7
15Q112.COPY.NUMBER.VARIATION.SYNDROME	0.1108	0.526	1.315	12	GOLGA6L1,GOLGA8DP,NIPA1	res6
22Q112.DELETION.SYNDROME	0.1109	0.8978	-1.199	86	PAX3,MIR4761,FOXC1,TBX1,CYP26A1,CLDN5,HAND2,GP5,TSKS,ACTA2	res4
SIGNAL.TRANSDUCTION.THROUGH.IL1R	0.1111	0.526	-1.278	33	MIR718,IL1R1,IFNB1,MYD88,IL1A,TGFB1,IRAK3,IRAK1,MAP3K1,NFKBIA	res6
TYPE.III.INTERFERON.SIGNALING	0.1114	1	-1.365	10	IFNL2,IFNL3	res2
FACTORS.AND.PATHWAYS.AFFECTING.INSULINLIKE.GROWTH.FACTOR.IGF1AKT.SIGNALING	0.1114	1	-1.301	37	TRIM63,PIK3CG,IGFBP5,PLD1,IGF1,MSTN,NEB,ILK	res5
TYPE.III.INTERFERON.SIGNALING	0.1117	0.5219	-1.36	10	IFNL2,IFNL1	res7
OLIGODENDROCYTE.SPECIFICATION.AND.DIFFERENTIATION.LEADING.TO.MYELIN.COMPONENTS.FOR.CNS	0.1119	1	-1.281	29	SOX10,CXCL1,CXCL2,IL1B,SHH,BMP4	res5
TYPE.I.INTERFERON.INDUCTION.AND.SIGNALING.DURING.SARSCOV2.INFECTION	0.112	0.5219	-1.264	29	OAS2,OAS3,MYD88	res7
DOPAMINERGIC.NEUROGENESIS	0.1121	0.6581	1.265	30	FGF8,ALDH1A1,FOXA2,NKX6-1,NEUROD1,LMX1B,SLC6A3,GBX2,NKX2-2,OTX2,CDKN1C	res1
GPCRS.CLASS.B.SECRETINLIKE	0.1122	1	-1.317	15	CALCR,GLP2R,PTH2R,SCTR,CRHR1,CALCRL,VIPR2,VIPR1,ADCYAP1R1	res2
TP53.NETWORK	0.1125	0.8978	-1.338	19	TNFSF10,TP63,CDKN2A,CDKN1A,MYC,BAX,PMAIP1,TP53,BBC3,OTX2,GADD45A	res4
IL3.SIGNALING.PATHWAY	0.1127	0.8978	-1.245	47	CD69,PIK3R2,VAV1,SYK,CCR3,IL5RA,ENPP3,SHC1,TGFB1,STAT5A	res4
TYPE.I.COLLAGEN.SYNTHESIS.IN.THE.CONTEXT.OF.OSTEOGENESIS.IMPERFECTA	0.1127	0.8978	-1.262	31	COL1A2,COL1A1,IFITM5,P4HA2,ITPR1,PLOD1,SERPINH1	res4
GLYCOSAMINOGLYCAN.DEGRADATION	0.113	0.5222	-1.327	17	HPSE2	res7
PHOTODYNAMIC.THERAPYINDUCED.UNFOLDED.PROTEIN.RESPONSE	0.113	1	1.321	25	SULT1E1,UBE2E1,NFE2L2,XBP1,DNAJB9,HSP90B1,BBC3,PDIA6,ATF4,CALR,BCL2L11,EIF2AK3,DNAJB11,HSPA5	res5
NOTCH.SIGNALING.PATHWAY.NETPATH	0.1132	0.8978	-1.228	59	GATA3,PIK3R2,CDKN1A,DLL3,DLL4,NOTCH4,CCND1,FBXW7,MYC,HEY2,HEY1,HDAC1,DLL1	res4
MONOAMINE.TRANSPORT	0.1132	1	-1.289	30	SLC6A2,IL1R1,AGT,TNF,TDO2,SLC6A1,HRH3,ADORA2A,STX1A,SLC5A7	res3
TCELL.RECEPTOR.AND.COSTIMULATORY.SIGNALING	0.1135	0.6599	1.266	29	LCK,CD28,ZAP70,ITK,NFATC2,FYN,CALM1,PRKCA,NFKB1,NFKBIA,PDK1,CSNK1A1	res1
OVERVIEW.OF.INTERFERONSMEDIATED.SIGNALING.PATHWAY	0.1141	1	-1.289	34	IFNL2,IFNA5,IFNA10,IFNB1,IFNA4,IFNA14,IFNA17,IFNE,IFNL3,IFNG,IFNW1	res2
COVID19.ADVERSE.OUTCOME.PATHWAY	0.1142	1	-1.347	14	IL2RA,IL10,AGT,CSF3,TNF,CXCL10,IL6,TMPRSS2	res3
CHROMOSOMAL.AND.MICROSATELLITE.INSTABILITY.IN.COLORECTAL.CANCER	0.1149	1	1.229	73	FOS,JUN,BBC3,PTGS2,MYC,BCL2L11,GADD45A,PMAIP1,RAC2,CASP3,MAP2K1,CCND1,GADD45G,CDKN1A,CASP9,TP53,TCF7L1,TGFBR2,RALB,BAD,TGFB1,CSNK1A1,BCL2,MLH1,BAX,RHOA,MSH2,MSH3,TCF7,AKT3,BIRC5,TCF7L2,AKT1,SMAD2	res2
BREAST.CANCER.PATHWAY	0.115	0.6618	1.151	153	FOS,SHC4,FGF5,PGR,FGF16,FGF8,SHC3,JUN,WNT2,FGFR1,DLL3,WNT11,WNT7B,FGF19,MAP2K1,HES1,FZD1,NFKB2,SHC2,GADD45A,GADD45G,CCND1,TP53,MYC,SFRP4,RAD51,DLL1,E2F1,BRCA1,CDK6,E2F3,LRP5,FLT4,PIK3R1,E2F2,TCF7L1,FGF18,FZD6,SP1,AKT3,NOTCH4,RB1,TCF7L2,WNT5B,CETN3,BRCA2,PARP1	res1
SIGNAL.TRANSDUCTION.THROUGH.IL1R	0.1152	0.902	-1.25	33	IFNB1,IL1R1,IL1A	res4
CANONICAL.AND.NONCANONICAL.TGFB.SIGNALING	0.1154	0.5291	-1.305	17	TGFBR2,GREM1,LOXL2,TGFB1	res7
APOPTOSIS.MODULATION.AND.SIGNALING	0.116	1	1.213	88	FOS,HRK,TNFSF10,JUN,BBC3,BCL2L10,IL1R2,FASLG,CASP1,TNFRSF10A,BCL2L11,TNFRSF10C,PMAIP1,CASP3,BIRC7,MAP3K5,TNFRSF10D,BMF,MAP3K14,CASP8,FAS,CASP9,IRAK1,TP53,BAG3,TNFRSF1A	res2
NCRNAS.INVOLVED.IN.WNT.SIGNALING.IN.HEPATOCELLULAR.CARCINOMA	0.1163	1	-1.193	86	SOX17,MIR320A,WNT10A,WNT2,SOST,WNT16,WNT3A,FOSL1,DKK2,LEF1,SFRP1,WNT2B,FZD7,PLAU,WIF1,WNT7A,FZD9,WNT6,ROR1,FZD8,FRAT2,SFRP5,WNT4,APC,WNT10B,NLK,DANCR,CTBP2	res3
ACE.INHIBITOR.PATHWAY	0.1179	0.6672	1.35	15	AGTR1,AGTR2,BDKRB2,AGT,NR3C2,CMA1,TGFB1	res1
TYPE.I.COLLAGEN.SYNTHESIS.IN.THE.CONTEXT.OF.OSTEOGENESIS.IMPERFECTA	0.118	0.5368	-1.254	31	COL1A2,COL1A1,ITPR1,WNT1,PLOD1,P4HA2,TNFRSF11A	res7
CHEMOKINE.SIGNALING.PATHWAY	0.1182	1	1.139	158	ITK,CCL20,GNGT2,CXCL9,CCR7,CXCR3,PIK3R5,CCR1,CCL26,CXCR5,CCR3,CXCR2,GNG10,MIR197,NCF1	res5
IL1.SIGNALING.PATHWAY	0.1193	0.5385	-1.226	56	IL1R1,MIR718,HSPB2,MYD88,PIK3R2,IRAK1,MAP3K1,IRAK4,PELI2,IRAK3,IL1RAP,PELI1,MAPKAPK2,REL,TRAF6,IKBKG,MAP2K1	res7
TRANSLATION.FACTORS	0.1196	0.557	-1.27	50	EIF4EBP1,EIF3E,PABPC1,EIF2S3,EIF3D,EEF1A1,EIF3H,EIF3I,EIF6,EIF4B,EIF3CL,ETF1,EIF3G,EIF1,EIF3C,EIF5,EEF2,EIF3A,GSPT2,EIF2AK3,EIF2AK1,EIF3B,EIF1AY,EIF2S2,EIF2B2,EIF2S1,EIF4G1,EIF3J,EIF4EBP2,EIF5A,EIF4H,EIF2B1,EIF4E,EEF1D,EIF2B5,EIF5B,EIF3F,EIF2AK2,EIF1AX	res6
WNT.SIGNALING.PATHWAY.NETPATH	0.1196	0.557	-1.26	50	NFATC2,LEF1,ROR2,TCF7L2,ROR1,CDK6,CCND1,PIP5K1B	res6
OXIDATIVE.DAMAGE	0.1198	0.9171	-1.242	39	C3AR1,TNFRSF1B,CR2	res4
ATM.SIGNALING.PATHWAY	0.1199	1	1.263	37	JUN,TP73,GADD45A,RAD51,CDKN1A,CCNE1,FANCD2,CHEK2,TP53,BRCA1,CDK1,CDC25A,CHEK1,CDC25C,CRADD,CDK2,RIPK1,MDC1	res2
GENES.CONTROLLING.RENAL.NEPHROGENESIS	0.1202	0.6672	1.265	35	HOXA11,FGF8,FOXD1,KDR,VEGFA,LMX1B,EYA1,PAX2,CXCL12,GDNF,ITGB1,EMX2	res1
VITAMIN.D.METABOLISM	0.1204	1	1.334	10	GC,RXRA	res5
PROTEOGLYCAN.BIOSYNTHESIS	0.1204	0.6672	1.318	17	CHST14,EXTL3,CHSY1,PAPSS2,EXT1,CHST3,SLC35B2,CANT1	res1
TCA.CYCLE.NUTRIENT.UTILIZATION.AND.INVASIVENESS.OF.OVARIAN.CANCER	0.121	1	-1.342	5	EGFR	res2
METABOLIC.PATHWAY.OF.LDL.HDL.AND.TG.INCLUDING.DISEASES	0.1211	1	-1.318	15	APOB,LIPC,CETP,ANXA2,PCSK9	res3
KIT.RECEPTOR.SIGNALING.PATHWAY	0.1215	0.5436	-1.218	59	TBX2,GRB7,SNAI1,PIK3R2,MITF,SHC1,SNAI2,SOCS1,JUNB,GRB10	res7
HYPOTHESIZED.PATHWAYS.IN.PATHOGENESIS.OF.CARDIOVASCULAR.DISEASE	0.1217	0.5624	-1.306	24	POSTN,TGFBR2,TGFBR3,SERPINE1,ENG,SHC1	res6
NRF2ARE.REGULATION	0.122	0.6672	1.301	23	CEBPB,GSTA2,NQO1,FYN,YES1,MAF,NFE2L2,PRKCA,GCLM,PIK3CA	res1
CELLS.AND.MOLECULES.INVOLVED.IN.LOCAL.ACUTE.INFLAMMATORY.RESPONSE	0.1222	0.5436	1.302	16	ITGAL,SELP,C3	res7
TGFB.SIGNALING.IN.THYROID.CELLS.FOR.EPITHELIALMESENCHYMAL.TRANSITION	0.1224	0.9171	-1.316	18	TNC,FN1,CDH1,SNAI1,SNAI2,TGFB1,RUNX2	res4
HOSTPATHOGEN.INTERACTION.OF.HUMAN.CORONA.VIRUSES.MAPK.SIGNALING	0.1224	1	1.264	36	FOS,JUN,DDIT3,IFITM1,JUNB,IFITM2,IFITM3,MAP2K1	res3
STATIN.PATHWAY	0.1227	0.9171	-1.266	30	CYP7A1,MIR33A,APOE,CETP,LPL,ABCG8,APOB	res4
MAMMARY.GLAND.DEVELOPMENT.PATHWAY.PUBERTY.STAGE.2.OF.4	0.1237	1	1.316	13	PGR,FOSL1,MYC,TIMP1,CCND1,VIM,ESR1,STAT5A,FN1	res2
HYPERTROPHY.MODEL	0.1238	1	-1.286	19	IL1A,IL1R1,IL18,MSTN,VEGFA	res5
OSTEOCLAST.SIGNALING	0.1239	0.546	1.315	15	TNFSF11,TRPV5,ACP5,SPP1,GPR68	res7
GDNFRET.SIGNALLING.AXIS	0.1245	0.5686	-1.306	23	AGTR2,GDNF,FOXC1,BMP4	res6
INTERACTIONS.BETWEEN.IMMUNE.CELLS.AND.MICRORNAS.IN.TUMOR.MICROENVIRONMENT	0.1246	0.546	-1.223	36	MIR212,CD80,TGFBR2,IL2RG,STAT6,MIR210,IL4R,CCL5,TGFB1,TLR4,IL4	res7
INTEGRINMEDIATED.CELL.ADHESION	0.1248	0.9171	-1.174	99	ITGAX,CAPN11,MYPN,PIK3R2,ITGA11,ITGA1,CAV3,RAC2,CAV1,ITGAD,CAPN6,ITGA10,MYLK2,CAPN9	res4
NUCLEOTIDE.EXCISION.REPAIR	0.125	0.5686	-1.227	44	GTF2H4,POLD1,RFC3,RFC4,XPC,POLE3,RPA1,RPA3,PCNA,ERCC1,POLD2,RPA2,RAD23B,POLD3,MNAT1,RFC2,POLE,POLE2,ERCC3,ERCC2,RFC5,DDB1,GTF2H3,CUL4A,LIG1,CETN2,POLE4	res6
ENDOCHONDRAL.OSSIFICATION	0.125	0.6672	1.201	63	ADAMTS5,VEGFA,MMP13,CST5,FGFR1,PLAT,IHH,SPP1,SOX9,ADAMTS1,NKX3-2,SERPINH1,CDKN1C,IGF2,HMGCS1,ACAN,SCIN,SOX6,FGF18,BMPR1A,CALM1,STAT1,TGFB1	res1
ENDOCHONDRAL.OSSIFICATION.WITH.SKELETAL.DYSPLASIAS	0.125	0.6672	1.201	63	ADAMTS5,VEGFA,MMP13,CST5,FGFR1,PLAT,IHH,SPP1,SOX9,ADAMTS1,NKX3-2,SERPINH1,CDKN1C,IGF2,HMGCS1,ACAN,SCIN,SOX6,FGF18,BMPR1A,CALM1,STAT1,TGFB1	res1
ETHANOL.METABOLISM.RESULTING.IN.PRODUCTION.OF.ROS.BY.CYP2E1	0.1254	0.6672	1.399	10	MAFF,PRKCQ,MAP2K1,SP1,NFE2L2,MAFG	res1
TUMOR.SUPPRESSOR.ACTIVITY.OF.SMARCB1	0.1257	0.5465	-1.224	29	CDKN2A,DPF3,CDK6,SMARCD2,GLI3,RB1,SMARCD1,SMARCC1,ARID1A,GLI4,EZH2,SMARCE1,DPF2,DPF1	res7
THE.EFFECT.OF.PROGERIN.ON.THE.INVOLVED.GENES.IN.HUTCHINSONGILFORD.PROGERIA.SYNDROME	0.1259	0.5686	-1.294	22	LEF1,TP53,HDAC1,SUV39H1,MTA2,HDAC2,CBX3,RBBP7,CBX1,CHD4,KDM1A,MBD3,SREBF1	res6
CILIARY.LANDSCAPE	0.126	0.6672	1.125	211	RAB3IL1,VIM,USH1C,WEE1,DYNLT3,NEK8,MCM10,TFAP2A,ERF,MYL6,IQGAP3,STOM,SMC4,HDAC1,DOCK5,MCM7,RAC1,RB1,UBE2H,TFAP2C,IQCB1,CALM1,EXOC5,MCM9,RALB,AGPAT2,MCM5,IFT80,XPNPEP3,IQGAP1,MCM6,NFKB1,MCM2,GLB1,MCM3,ANKS6,EXOSC9,ARHGDIA,RANBP9,HSPB11,TTC8,BBS7,UBE2D2,CBS,GLA,TMED1,AIMP1,MSH2,LCA5,NEK7,WDR34,ACSL3,MCM8,EXOC4,CDR2,SPATA7,RAB8A,BBS4,BBS9,MFAP1,COPS2,IFT74,HDAC2,IFT81,TIPRL,IFT88,DYNC1LI1,TTC30B,SNR…	res1
PEPTIDE.GPCRS	0.1262	0.6672	1.165	71	NPY4R,NTSR2,NPY6R,CCR7,AGTR1,CCR3,AGTR2,BDKRB2,MC2R,FSHR,AVPR1A,CCR1,HCRTR1,MC4R	res1
OVARIAN.INFERTILITY.GENES	0.1262	1	1.256	31	ZP2,PGR,FSHR,GJA4,DAZL,BMPR1B,PTGER2,NR5A1	res5
LEPTIN.AND.ADIPONECTIN	0.1264	0.9171	-1.343	10	LEP,CPT1A	res4
FIBRIN.COMPLEMENT.RECEPTOR.3.SIGNALING.PATHWAY	0.1265	1	-1.238	41	IL12B,IFNB1,ITGAM,SYK,TNF,CXCL10,IL6,LBP,TLR3	res3
COMMON.PATHWAYS.UNDERLYING.DRUG.ADDICTION	0.1272	0.5485	-1.246	42	GJB1,ACTG2	res7
EGFEGFR.SIGNALING.PATHWAY	0.1273	0.6674	1.091	163	FOSB,FOS,DOK2,SPRY2,JUN,TWIST1,CAV2,JUND,NEDD4,MAP2K1,PLD1,PAK1,E2F1,PRKCD,MYBL2,FOXO4,GAB1,EPS15,INPPL1,PIK3R1,AURKA,SP1,PLSCR1,RAC1,MAP2K5,GAB2,STAT1,PRKCA,RALB,IQGAP1,CFL1,ARF6,RAB5A,GRB10,PCNA,PTK2B,MEF2A,SOS2,CDC42,USP8,ABL1,RALBP1,USP6NL,EIF4EBP1,PTPN12,KRAS,PTK2,CRKL,ITCH,PXDN,CBL,RPS6KA5,STAM,JAK1	res1
REGULATION.OF.MICROTUBULE.CYTOSKELETON	0.1277	0.572	-1.249	47	WNT3A,MIR3917,F2RL2,CDK1,AURKB,KIF2C,MAPKAPK2	res6
NCRNAS.INVOLVED.IN.STAT3.SIGNALING.IN.HEPATOCELLULAR.CARCINOMA	0.1281	0.9171	1.31	16	MIR200A,IL11,JAK3,JAK1,RELA,SOX4	res4
HYPOTHETICAL.CRANIOFACIAL.DEVELOPMENT.PATHWAY	0.1281	0.9171	-1.302	8	TP63,ARHGAP29,FGD5P1,IRF6,TFAP2A	res4
OXIDATION.BY.CYTOCHROME.P450	0.1284	1	-1.222	61	CYP1A2,CYP2F1,CYP4F8,CYP2C9,CYP11B1,CYP11B2,CYP2J2,CYP4Z1,CYP4B1,CYP4F12,CYP4F22,CYP7A1,CYP2A13,CYP4A22,CYP4F3,CYP2W1,CYP3A4,CYP1B1,CYP26B1	res3
15Q112.COPY.NUMBER.VARIATION.SYNDROME	0.1285	1	-1.333	12	GOLGA8DP,MIR4509-2	res3
WNT.SIGNALING	0.1289	1	-1.162	114	SOX17,WNT10A,WNT2,SOST,WNT16,WNT3A,FOSL1,DAAM2,DKK2,LEF1,CAMK2A,PRKCB,SFRP1,WNT2B,FZD7,PLAU,PPP3CA,WIF1,WNT7A,FZD9,WNT6,PRICKLE2,ROR1,PRKCG,PLCB2,FZD8,FRAT2,SFRP5,PRICKLE1,WNT4,CAMK2G,PPP3CB,APC,WNT10B,NLK,CTBP2,PLCB1,PLCB4,NKD2,DKK1,CAMK2B	res3
NEUROINFLAMMATION	0.129	0.5485	-1.314	13	NOS2,TLR4,MT-CO2,MT-CO1	res7
OSTEOBLAST.SIGNALING	0.129	0.5485	-1.325	13	COL1A1,IBSP,PDGFRA,SLC17A2,PDGFRB	res7
MAMMARY.GLAND.DEVELOPMENT.PATHWAY.EMBRYONIC.DEVELOPMENT.STAGE.1.OF.4	0.1298	1	-1.281	18	MIR429,CDH1,TNF,MIR200B,TERT,ALPL,SFRP1	res3
PRIMARY.FOCAL.SEGMENTAL.GLOMERULOSCLEROSIS.FSGS	0.1304	0.58	-1.195	71	KRT8,JAG1,CD80,NPHS2,DKK1,TLR4,ITGB4,LAMB2,VIM,PLAUR,COL4A4,INF2,LMX1B,TGFB1,COL4A5,PODXL,MYH9,WNT1,CDKN1A,LIMS1,ITGB1,DAG1,CD151,CDH2,PCNA,ITGAV,PARVA,CDKN1C,MYO1E,KIRREL2,VCL,PTK2,LRP5,CTNNB1,CLDN1,MME,NPHS1,SMARCAL1,MKI67	res6
TYPE.III.INTERFERON.SIGNALING	0.1312	1	-1.324	10	IFNL1,IFNL3	res3
AMPACTIVATED.PROTEIN.KINASE.AMPK.SIGNALING	0.1317	0.9308	-1.211	66	LEP,PIK3CG,PIK3R2,PRKAG3,CPT1A,GYS2,CDKN1A,EIF4EBP1,ADRA1B	res4
MELANOMA	0.1326	1	1.222	68	FOS,PIK3R2,KDR,CALML6,SHC2,GADD45A,MAP2K1,CCND1,E2F1,GADD45G,CDKN1A,PIK3R1,PAK1,TP53,CALM1,CDK6,CDKN2A,NF1,E2F2,BAD	res2
CHOLESTEROL.BIOSYNTHESIS.PATHWAY	0.1327	1	1.334	15	FDPS,MVD,HMGCS1,FDFT1,IDI1,DHCR7,MSMO1,SQLE,NSDHL,SC5D,LSS,MVK,HMGCR,CYP51A1	res3
BILE.ACIDS.SYNTHESIS.AND.ENTEROHEPATIC.CIRCULATION	0.1332	0.9308	-1.321	12	CYP7A1,ABCG8	res4
LET7.INHIBITION.OF.ES.CELL.REPROGRAMMING	0.1338	0.5651	-1.304	13	MIRLET7A1,MIRLET7G,KLF4	res7
PURINE.METABOLISM	0.134	1	1.288	12	AMPD1,PRPS1	res5
PHOTODYNAMIC.THERAPYINDUCED.UNFOLDED.PROTEIN.RESPONSE	0.1341	0.5919	-1.305	25	ERP27,DDIT3,TRIB3,ATF3,PDIA6,XBP1,ASNS,HSP90B1,BBC3,EIF2A,ATF4,NFE2L2,PPP1R15A,UBE2E1,HSPA5,EIF2AK3,CALR,DNAJC3,ATF6	res6
KIT.RECEPTOR.SIGNALING.PATHWAY	0.135	0.6733	1.243	59	FOS,TEC,TBX2,JUNB,MAP2K1,LYN,SNAI1,FYN,DOK1,FOXO3,PIK3R1,GAB2,BCL2,KITLG,STAT1,PRKCA,RPS6	res1
GLYCOSYLATION.AND.RELATED.CONGENITAL.DEFECTS	0.1352	1	1.256	24	MGAT2,GMPPB,SRD5A3,ALG14,MAGT1,TUSC3,ALG3,DPM3,DPM1	res5
GASTRIC.CANCER.NETWORK.2	0.1354	0.6733	1.22	29	CD48,S100A6,FANCI,TP53,DSCC1,ATAD2,MYC,COL9A1,TOP2A,COL9A3,UBE2T,RFC3,UBE2C,LBR,RFC4,FAM91A1,RAD17,LMNB2	res1
EICOSANOID.METABOLISM.VIA.CYTOCHROME.P450.MONOOXYGENASES.CYP.PATHWAY	0.1364	1	1.3	9	CYP4F2,CYP2C18,PPARG,EPHX2,PPARA	res2
NOTCH.SIGNALING.PATHWAY.NETPATH	0.1371	0.5712	-1.195	59	LCK,PIK3R2,DLL3,HEY1,DLL1,NOTCH4,TLE1,FBXW7,APH1B,DLL4,HEY2,PSENEN,HDAC1,HES1,ITCH,HIF1A,CIR1,NOTCH2,PSEN1,MYC,FHL1,NOTCH1,JAK2,CDKN1A,HDAC2	res7
ONCOSTATIN.M.SIGNALING.PATHWAY	0.1372	0.5712	-1.204	64	SERPINE1,PRKCD,MMP1,JAK3,PRKCH,OSMR,SHC1,TIMP3,JUNB,VEGFA,IL6ST,HIF1A,CDKN1B,MAP2K1,PRKCA,IRS1,TP53,JAK2	res7
ACTIVATION.OF.NLRP3.INFLAMMASOME.BY.SARSCOV2	0.1373	0.6733	-1.281	7	PYCARD,IL1B	res1
LIPID.METABOLISM.PATHWAY	0.138	0.6046	1.258	29	PRKAG3,BCKDHA,PRKACB,PRKAR2B,PRKAR1B,PRKAG2,ACACA,FASN,PRKAR2A,PRKAA2,ACSBG1	res6
NOTCH1.REGULATION.OF.HUMAN.ENDOTHELIAL.CELL.CALCIFICATION	0.1388	0.948	-1.307	17	MGP,ITGA1	res4
G13.SIGNALING.PATHWAY	0.1389	0.948	-1.217	39	MYL1,PIK3R2	res4
TRANSSULFURATION.AND.ONE.CARBON.METABOLISM	0.139	0.6733	1.206	30	MTHFD2,SHMT2,PHGDH,DHFR,CTH,DNMT3B,MAT2B,CBS,PSAT1,GCLM,TYMS,AHCYL1,MTHFD1L,GSS,MTHFD2L,PSPH	res1
APOE.AND.MIR146.IN.INFLAMMATION.AND.ATHEROSCLEROSIS	0.1398	0.6077	-1.339	9	MIR718,APOE,TLR4,IRAK1,NFKB2	res6
GPCRS.OTHER	0.14	1	1.197	77	OR10A2,C5AR2,GPR18,OR2H1,OR1G1,TAAR5,GPR183,CXCR3,P2RY13,CXCR1,GPR84,LTB4R2,OR2F1,OR2A4	res2
HOSTPATHOGEN.INTERACTION.OF.HUMAN.CORONA.VIRUSES.APOPTOSIS	0.14	0.6733	1.286	21	BBC3,FASLG,BCL2L11,CASP3,CASP7,APAF1,BCL2,MCL1,CASP9,BAD	res1
MET.IN.TYPE.1.PAPILLARY.RENAL.CELL.CARCINOMA	0.1411	0.6733	1.19	56	MET,JUN,JAK3,MAP2K1,PAK1,GAB1,PIK3R1,AKT3,RAC1,STRN,PAK3,PAK4,HGF,CDKN1A,TFE3,SOS2,PAK2,CDC42,PAK6,NRAS,RPL11,BAD,PIK3CA,KRAS,PTK2,CRKL,CBL,RAP1B	res1
NETRINUNC5B.SIGNALING.PATHWAY	0.1411	0.5834	-1.237	48	COL1A1,SELE,ICAM1,ITGB4,NTN1,NTN4,VCAM1,NTN3	res7
GPCRS.CLASS.A.RHODOPSINLIKE	0.1412	1	1.09	228	NPY4R,OR2T1,MC2R,NTSR2,CCR7,CXCR3,GPR20,CCR1,ADRB3,AGTR1,MAS1,OR8D2,OR7C1,OR1C1,OR2F1,CXCR5,NPY6R,CNR2,GHSR,CCR3,CXCR2,FSHR,HRH1,ADRA2B,AVPR1B,GPR39,MTNR1B,HTR2C,PTGIR,BRS3,HCAR3,AGTR2,OR2H1,BDKRB1,ADORA3,OR2B3,OR10H2,OR1E1,OR14J1,OR10A5,CCR9,FPR1,PRLHR,SSTR3,AVPR1A,GPR15,HTR4,GPR87,CHRM2,GPR83,HTR6,P2RY1,GPR1,GPR4,GPR52,PTGER2,OPRK1,MLNR,NPY2R,HRH3,CHRM3,DRD2,OXTR,HTR2A,PTAFR,HTR1B,NMUR2,OPRM1,S…	res5
ACETYLCHOLINE.SYNTHESIS	0.1413	0.6733	1.387	7	CHAT,ACHE,PCYT1A	res1
TYPE.I.COLLAGEN.SYNTHESIS.IN.THE.CONTEXT.OF.OSTEOGENESIS.IMPERFECTA	0.1416	1	-1.257	31	COL1A2,IFITM5,COL1A1	res5
HOSTPATHOGEN.INTERACTION.OF.HUMAN.CORONA.VIRUSES.APOPTOSIS	0.1416	1	1.26	21	BBC3,FASLG,BCL2L11,CASP3,CASP8,CASP9,BAD,CASP7,BCL2,APAF1,BAX,FADD,MAPK12,AKT1,MCL1	res2
THE.EFFECT.OF.PROGERIN.ON.THE.INVOLVED.GENES.IN.HUTCHINSONGILFORD.PROGERIA.SYNDROME	0.1417	0.6733	1.276	22	TP53,E2F1,SREBF1,HDAC1,SUV39H1,RB1,MTA2,RBBP7,HDAC2,MTA3,CBX3,MBD2,CHD4,MBD3,KDM1A	res1
TARGET.OF.RAPAMYCIN.TOR.SIGNALING	0.1418	0.6081	1.246	36	PRKAG3,PRKCA,ULK2,RRAGB,PRKAG2,TSC2,PRKAA2,RHEB,TSC1	res6
IL9.SIGNALING.PATHWAY	0.1419	0.6081	-1.338	17	IL2RG,IL9	res6
ENDOPLASMIC.RETICULUM.STRESS.RESPONSE.IN.CORONAVIRUS.INFECTION	0.142	0.6733	1.215	47	DDIT3,EIF2AK3,PPP1R3B,PPP1R3G,PPP1R3A,XBP1,PPP1R15A,ATF4,PPP1R3D,PPP1R14B,PPP1R14C,EIF2AK2,MAP1LC3A,BCL2,ERN1,PPP1CA,ATF6,MBTPS2,EIF2AK1,PPP1R15B,PPP1R11,PPP1R2,EIF2S1,PPP1R8	res1
PDGF.PATHWAY	0.1433	0.585	-1.218	40	PLA2G4A,PDGFRB,SHC1,MAP3K1,MT-CO2,SRF,PAK1,MAP2K1,WASL	res7
GPCRS.CLASS.A.RHODOPSINLIKE	0.1435	0.585	-1.082	228	GPR17,ADRB3,CCR3,OR2F1,NPY6R,CYSLTR1,MC2R,HTR1A,NMUR2,CCRL2,CXCR3,RHO,CNR2,OPN1LW,CMKLR1,NPBWR2,HCAR1,OR2H1,OR6B1,TBXA2R,MC4R,P2RY2,ADRA2B,NTSR2,AVPR2,GPR4,GPR20,OR6A2,OR3A2,OR10H1,CCR9,GHSR,GPR15,XCR1,GPER1,EDNRA,MC5R,FSHR,PTGER4,GALR1,SSTR1,HTR1D,GPR25,LPAR6,P2RY12,OR2C1,F2RL3,HCAR3,ADRA2A,APLNR,EDNRB,NPFFR1,NMBR,ADRB1	res7
GASTRIC.CANCER.NETWORK.1	0.1436	0.9515	-1.262	24	ESM1,SMOC2	res4
GASTRIC.CANCER.NETWORK.1	0.1437	1	-1.27	24	ESM1,SMOC2	res5
ONE.CARBON.METABOLISM	0.1441	0.613	-1.262	30	MAT1A,FOLH1B,BHMT,SHMT2,MAT2B,ALDH1L1,TYMS,SHMT1,MTHFD2,ATIC,MTHFD1L,AHCY,DHFR	res6
TYPE.I.INTERFERON.INDUCTION.AND.SIGNALING.DURING.SARSCOV2.INFECTION	0.1441	0.6733	1.207	29	FOS,JUN,OAS3,MYD88,EIF2AK2,STAT1,IKBKE,NFKB1,NFKBIA,TRAF6,IFNAR1,IRF3,JAK1	res1
HEPATITIS.B.INFECTION	0.1443	0.6733	1.097	148	FOS,TLR4,MIR718,EGR2,JUN,NFATC1,IFNA17,FASLG,IFNA6,NFATC2,JAK3,CREB5,MAP2K1,MYD88,IFIH1,CASP3,MYC,TGFBR2,ATF4,BIRC5,IRAK4,CREB3L1,STAT6,CREB3L4,PIK3R1,IRAK1,AKT3,APAF1,CASP10,BCL2,STAT1,PRKCA,IKBKE,TGFB1,STAT4,NFKB1,CDKN1A,TGFBR1,PCNA,PTK2B,TICAM1,SOS2,DDX58,MAPK10	res1
METASTATIC.BRAIN.TUMOR	0.1445	0.9515	-1.294	17	MIRLET7C,MIR29A,MIR101-1,MIRLET7A1,MIRLET7D	res4
IMATINIB.AND.CHRONIC.MYELOID.LEUKEMIA	0.1445	0.6733	1.256	20	ABCB1,SPRED2,ABCG2,GADD45A,MYC,FOXO3,CDKN1B,FLT1,GAB2	res1
ALANINE.AND.ASPARTATE.METABOLISM	0.1448	0.9515	-1.317	11	ASPA,AGXT,ASS1	res4
EBV.LMP1.SIGNALING	0.1449	1	-1.27	23	IFNB1,CCL5,MIR718	res2
GASTRIC.CANCER.NETWORK.1	0.1463	0.6733	1.261	24	ESM1,KIF15,ECT2,TOP2A,MYBL2,AURKA,UBE2C,TPX2,KIF20B,E2F7,NUP107,LIN9,CENPF,NOTCH1,ACTL6A	res1
HYPOTHESIZED.PATHWAYS.IN.PATHOGENESIS.OF.CARDIOVASCULAR.DISEASE	0.1463	0.6733	1.261	24	AGTR1,POSTN,LTBP1,TGFBR3,TGFBR2,FLNA	res1
PHYTOCHEMICAL.ACTIVITY.ON.NRF2.TRANSCRIPTIONAL.ACTIVATION	0.1464	0.6733	1.291	15	CEBPB,GSTA2,NQO1,MAF,NFE2L2,PRKCA,GCLM,PIK3CA	res1
CYTOSOLIC.DNASENSING.PATHWAY	0.1465	1	-1.193	68	IFNA5,IL18,IFNB1,IFNA14,IL33,CCL5,IFNA16,IFNA7,CXCL10,IL6,CCL4L2	res3
IMATINIB.AND.CHRONIC.MYELOID.LEUKEMIA	0.1467	0.9515	-1.283	20	LYL1,PDGFRB,PDGFRA,ABCG2,ABCB1,MYC,FLT1	res4
CHOLESTEROL.BIOSYNTHESIS.WITH.SKELETAL.DYSPLASIAS	0.1468	0.6733	1.377	7	CYP51A1,DHCR7,NSDHL,SC5D,LBR,EBP,DHCR24	res1
HEREDITARY.LEIOMYOMATOSIS.AND.RENAL.CELL.CARCINOMA.PATHWAY	0.1469	0.5906	-1.28	20	PDHA2	res7
IMATINIB.AND.CHRONIC.MYELOID.LEUKEMIA	0.1469	0.5906	-1.282	20	LYL1,PDGFRA,PDGFRB,ABCB1,CSF1R	res7
15Q133.COPY.NUMBER.VARIATION.SYNDROME	0.1473	1	-1.267	20	TRPM1,CCL5	res3
EDA.SIGNALLING.IN.HAIR.FOLLICLE.DEVELOPMENT	0.1475	0.9515	-1.303	13	DKK4,DKK1,WNT3,EDAR,LTB,SHH,RELB,BMP1,EDARADD,PTCH1	res4
COMMON.PATHWAYS.UNDERLYING.DRUG.ADDICTION	0.1476	1	-1.212	42	ACTG2,GRM5,GJB1,CAMK2A,PRKCB,GRM1,GRIN1,PPP1R1A,PRKCG,ADCY1,GRIN2A,GRIA2,GRIA3,GRIA1,GNAI1,DRD1,PRKACB,MAPK1,RAP1A,DRD4,CAMK4	res3
ROBO4.AND.VEGF.SIGNALING.PATHWAYS.CROSSTALK	0.1478	1	1.318	6	KDR,VEGFA,ROBO4	res3
CORI.CYCLE	0.149	0.5951	-1.26	17	PGK2,SLC2A4	res7
FBXL10.ENHANCEMENT.OF.MAPERK.SIGNALING.IN.DIFFUSE.LARGE.BCELL.LYMPHOMA	0.15	0.6804	1.343	11	DUSP6,EZH2,PCGF1,BCOR,BCL6,SUZ12,EED,MAPK3,RNF2	res1
TP53.NETWORK	0.1501	1	1.309	19	TNFSF10,BBC3,TP73,MYC,GADD45A,PMAIP1,CDKN2A,TP53	res3
GPCRS.CLASS.A.RHODOPSINLIKE	0.1506	1	-1.117	228	ADRB3,GPR20,GPR4,MC2R,CXCR3,HTR4,HTR1A,OR2T1,CCR3,OR8D2,MAS1,OR2F1,NMUR2,NPY6R,GHSR,GALR1,NPBWR2,LHCGR,GPR17,DRD5,DRD3,CHRM1,OR7C1,GPR32,ADORA3,CYSLTR1,OR10A4,OR2B3,OR14J1,OR11A1,OR1E1,OR10H2,SUCNR1,CCR9,OPRD1,FPR1,OR1C1,ADRA2B,GPR15,PTGER4,AVPR1B,CX3CR1,HTR2A,OPRM1,NPFFR1,PRLHR,PTGFR,MC5R,FSHR,HTR1B,CCR1,P2RY2,PTAFR,OR2C1,ADRA2A,NPY4R,OR2H2,NTSR2,NPBWR1,OPRL1,PTGER2,SSTR2,HRH3,SSTR1,SSTR3,PTGDR2…	res3
INTRACELLULAR.TRAFFICKING.PROTEINS.INVOLVED.IN.CMT.NEUROPATHY	0.1507	1	1.249	27	EGR2,PMP22,HSPB1,SH3TC2,NDRG1	res2
OMEGA9.FA.SYNTHESIS	0.1507	0.6804	1.32	14	ELOVL2,SCD,ELOVL3,FADS1,ELOVL5,FADS2,ELOVL6,ACOT2,ACSL3	res1
GASTRIN.SIGNALING.PATHWAY	0.1508	0.9621	-1.146	111	PIK3R2,GAST,PTGS2,CD44,ANXA2,HDC,PRKCD,KLF4,CDH1,SERPINE1,CDKN2A,CDKN1A,PPARG,SHC1,EIF4EBP1,EGR1,IRS1,CCND1,VEGFA,MYC	res4
PURINE.METABOLISM	0.1519	0.6415	-1.368	12	ADA,PNP,ATIC,IMPDH1,ADSL,PRPS1,ITPA,APRT,DGUOK	res6
AFLATOXIN.B1.METABOLISM	0.152	1	-1.319	7	CYP1A2,CYP2A13,CYP3A4	res3
WNT.SIGNALING.IN.KIDNEY.DISEASE	0.1523	1	-1.22	36	WNT10A,WNT2,WNT16,WNT3A,WNT9B,WNT2B,FZD7,WNT7A,FZD9,WNT6,FZD8,WNT4,WNT10B,FZD4	res3
OXIDATION.BY.CYTOCHROME.P450	0.1541	1	1.17	61	CYP2F1,CYP11B1,CYP4A22,CYP1A2,CYP2C9,CYP4F8,CYP11B2,CYP4F22,CYP26C1,CYP4F2,CYP2A13	res5
INFLAMMATORY.RESPONSE.PATHWAY	0.1547	1	-1.236	30	IL2RA,CD80,IL2RG,THBS1,COL1A1	res3
OSTEOPONTIN.SIGNALING	0.1552	0.6953	1.311	12	SPP1,MAP2K1,ITGAV,MAP3K14,NFKB1,RELA	res1
OVERVIEW.OF.LEUKOCYTEINTRINSIC.HIPPO.PATHWAY.FUNCTIONS	0.1552	1	1.212	34	CD19,CCR7,PRDM1,ITGAL,FOXO4,LPL,RAB13,NDRG1,STK3,TEAD3,FOXO3,TEAD2	res2
INTERACTIONS.BETWEEN.IMMUNE.CELLS.AND.MICRORNAS.IN.TUMOR.MICROENVIRONMENT	0.1563	1	-1.216	36	MIR212,CTLA4,IL2RA,CD80,MIR210,IL2RG,CCL5,MIR200B,CXCL10,TLR7,MIR138-1,SOCS1	res3
TRYPTOPHAN.CATABOLISM.LEADING.TO.NAD.PRODUCTION	0.1565	0.9877	-1.27	15	KYNU,IDO1,TDO2	res4
DNA.IRDOUBLE.STRAND.BREAKS.DSBS.AND.CELLULAR.RESPONSE.VIA.ATM	0.1568	1	1.191	53	TP73,CASP3,E2F1,RAD51,STK3,FANCD2,CHEK2,EXO1,CASP9,TP53,BLM,BRCA1,CDKN2A,BRCA2,RASSF1,CHEK1,PARP1,APAF1,CDC25C,BAX,DCLRE1C,MDC1	res2
ROLE.OF.OSX.AND.MIRNAS.IN.TOOTH.DEVELOPMENT	0.1572	1	-1.245	29	MIRLET7G,MIR34A,SOST,DMP1,DSPP,MIR338	res2
GLUCURONIDATION	0.1575	1	-1.259	15	UGT2B4,UGT2B7	res2
PHOTODYNAMIC.THERAPYINDUCED.AP1.SURVIVAL.SIGNALING	0.1576	0.6535	-1.219	50	BCL3,MMP2,PDGFRA,FAS,TNFRSF1A,CDKN2A,CCND1,TP53,CCNA2,FGF7,BAK1,TRAF5,CDKN1A	res6
STRUCTURAL.PATHWAY.OF.INTERLEUKIN.1.IL1	0.1576	0.6535	-1.225	50	MIR718,IL1R1,MYD88,IL1A,IRAK4,MAPKAPK2,IRAK1,MAP3K1,NFKBIA,MAP2K1,MKNK2,NFKB1,TAB2,TAB1,IL1RAP,TRAF6,RELA,MAPK3,MKNK1,MAP2K7,SAFB,IKBKB,EIF4E	res6
ALANINE.AND.ASPARTATE.METABOLISM	0.1578	1	-1.303	11	ASPA,AGXT	res3
CYTOSOLIC.DNASENSING.PATHWAY	0.1579	1	-1.166	68	IFNA5,IFNA10,IFNB1,IFNA4,CCL5,IFNA14,IL33,RIPK3,IFNA17	res2
TCA.CYCLE.AKA.KREBS.OR.CITRIC.ACID.CYCLE	0.1581	0.6535	-1.301	18	SUCLG2,SDHC,IDH2,CS,FH,SUCLA2,SUCLG1,SDHB,SDHD,DLST,DLD,IDH3B,MDH2,IDH3G,OGDH	res6
TGFB.SIGNALING.IN.THYROID.CELLS.FOR.EPITHELIALMESENCHYMAL.TRANSITION	0.1589	1	-1.251	18	CDH16,CDH1,ID1	res3
COVID19.ADVERSE.OUTCOME.PATHWAY	0.1592	0.7078	-1.245	14	CCL3,CSF3,IL1B,IL10,IL7	res1
TYPE.III.INTERFERON.SIGNALING	0.1596	0.6553	-1.35	10	IFNL2	res6
HYPERTROPHY.MODEL	0.1605	0.9944	-1.248	19	IL1R1,IL1A,IL18	res4
PROSTAGLANDIN.SYNTHESIS.AND.REGULATION	0.1617	1	-1.193	45	PRL,ANXA3,PTGS2,S100A6,PTGER4,ANXA2,PTGFR,PPARGC1B,PTGER2,ANXA1,PLA2G4A,HPGD,S100A10,PTGES,HPGDS,PPARGC1A,MITF,PTGIR,EDNRA,PTGER3	res3
PHYSIOLOGICAL.AND.PATHOLOGICAL.HYPERTROPHY.OF.THE.HEART	0.1618	0.9944	-1.233	25	AGT,GATA4,EDN1	res4
SIMPLIFIED.INTERACTION.MAP.BETWEEN.LOXL4.AND.OXIDATIVE.STRESS.PATHWAY	0.1621	0.6429	-1.256	18	IGFBP7,FN1,TGFB1	res7
OMEGA9.FA.SYNTHESIS	0.1632	1	1.228	14	ELOVL3,SCD5,ACOT2,FADS2,SCD,ACSL1,ELOVL6,ELOVL2,FASN,ACSL3	res5
FBXL10.ENHANCEMENT.OF.MAPERK.SIGNALING.IN.DIFFUSE.LARGE.BCELL.LYMPHOMA	0.1636	1	1.283	11	DUSP6,BCL6,EZH2,PCGF1	res3
IRON.METABOLISM.IN.PLACENTA	0.1645	1	-1.258	12	HAMP,HEPHL1	res5
REGULATION.OF.WNTBCATENIN.SIGNALING.BY.SMALL.MOLECULE.COMPOUNDS	0.1645	0.6678	-1.294	17	LEF1,MBOAT1,SFRP4,FZD7,WNT1,FZD8,FZD1,CTNNB1	res6
NANOPARTICLE.TRIGGERED.REGULATED.NECROSIS	0.1654	0.6468	-1.285	12	PLA2G4A,TRADD,TICAM1,CASP8	res7
HEART.DEVELOPMENT	0.1657	0.7315	1.175	45	TBX2,FGF8,GATA4,NFATC1,VEGFA,FOXA2,NKX2-5,ERBB3,PITX2,NFATC2	res1
RETINOBLASTOMA.GENE.IN.CANCER	0.1659	0.9944	-1.149	87	MIR3917,RBP1,CDKN1A,TYMS,CDC25B,CCND1,MYC,CDK6,PRIM1,HMGB2,POLE2,CCNB2,CDC25A,HDAC1,CDC7,TP53,CDC45,CCNB1,MAPK13,ORC1,CDK4,PLK4,RBBP7,KIF4A,POLE,CCNA2,E2F2,CHEK1,TFDP2,RFC4,CCNE1,MCM3,MDM2,RRM1,DHFR,RPA3,MCM7,TOP2A,DNMT1,TTK,SMC1A,ANLN	res4
ETHANOL.METABOLISM.RESULTING.IN.PRODUCTION.OF.ROS.BY.CYP2E1	0.1663	1	1.289	10	MAFF,CYP2E1,MAP2K1,MAFG,SP1,MAFK,PRKCQ	res3
GABA.RECEPTOR.SIGNALING	0.1664	0.6678	1.239	31	GABRA6,GABRG1,GABRB1,GABRA4,GABRA1,GABRB2,GABRA2,SLC6A1,SLC6A11,GABBR2,GABRG2,GABBR1,GABRA3,GABRA5,GABRD	res6
HAIR.FOLLICLE.DEVELOPMENT.CYTODIFFERENTIATION.PART.3.OF.3	0.1667	0.6678	-1.126	82	S100A4,RUNX3,MSX2,HR,SPINK5,HOXC12,LEF1,KLK14,DLX3,FOXQ1,CASP14,DKK1,PERP,BMP4,MSX1,IGFBP5,NFATC1,IGF1,TGFB1,PROM1,WNT5A,CD34,FST	res6
AMINO.ACID.METABOLISM.PATHWAY.EXCERPT.HISTIDINE.CATABOLISM.EXTENSION	0.167	0.9944	1.307	6	UROC1,HAL,AMDHD1,GLUD1	res4
GPCRS.CLASS.C.METABOTROPIC.GLUTAMATE.PHEROMONE	0.1671	0.6468	-1.257	15	CASR,GPRC5D	res7
AMPACTIVATED.PROTEIN.KINASE.AMPK.SIGNALING	0.1672	1	1.177	66	PRKAG3,LEP,HNF4A,PIK3R2,CPT1A,PIK3CG,ADRA1B,CDKN1A,PRKACG,PIK3R1,ADRA1A,LEPR,TP53,CPT1B,SREBF1	res2
ESTROGEN.METABOLISM	0.1672	0.6678	-1.285	15	UGT2B7,GSTM1,CYP1B1,NQO1,ARSD,CYP1A2	res6
METAPATHWAY.BIOTRANSFORMATION.PHASE.I.AND.II	0.1676	1	-1.109	169	CYP1A2,CYP2F1,CYP4F8,CYP2C9,HS3ST6,UGT2A3,CYP11B1,CYP11B2,CYP2J2,FMO2,CYP4Z1,SULT1E1,SULT1A2,CYP4B1,UGT2B4,MIR4761,CYP4F12,UGT1A6,GSTA2,CYP4F22,GSTM5,FMO1,CYP7A1,CHST2,CYP2A13,HS3ST5,GSTA1,CYP4F3,SULT2B1,CHST5,CYP2W1,CHST8,HS3ST4,GPX5,CYP3A4,CHST1,CHST9,CYP1B1,CYP26B1,KCNAB2,HNMT,HS6ST3,AKR1C4,HS6ST2,SULT6B1,GSTO2,NAT8L,GAL3ST3,CYP17A1,MGST1,GAL3ST1,GAL3ST2,KCNAB1,GSTM3,CYP19A1,CYP4X1	res3
AMPLIFICATION.AND.EXPANSION.OF.ONCOGENIC.PATHWAYS.AS.METASTATIC.TRAITS	0.1679	0.7354	1.266	17	TNC,EPAS1,POSTN,VEGFA,WNT2	res1
STRUCTURAL.PATHWAY.OF.INTERLEUKIN.1.IL1	0.1681	0.6468	-1.196	50	IL1R1,MIR718,MYD88,IRAK1,MAP3K1,IRAK4	res7
OSTEOBLAST.DIFFERENTIATION	0.1684	0.6468	-1.13	118	WNT2,FZD10,WNT6,PIK3C2G,FGF1,WNT9B,PRKCD,HES2,BMP4,FGF10,HES3,PIK3R2,DLL3,WNT1,HEY1,FGF8,WNT8A,DLL1,PPARG,PRKCH,NOTCH4,WNT11,SOX9,PIK3R5,WNT2B,WNT3A,WNT10A,DLL4,FZD8,FGFR2,WNT7A,PRKD1,WNT3,SMAD9,FZD4,HEY2	res7
NICOTINE.ACTIVITY.ON.DOPAMINERGIC.NEURONS	0.1691	0.6468	1.254	21	CHRNA3,CHRNA6,DRD2,DDC,KCNK9,ADCY2,DRD4,CHRNA5,KCNK3,CHRNA4,GNG2,SLC18A2,GNAI1	res7
ALLOGRAFT.REJECTION	0.1695	0.672	-1.148	86	CD28,IL5,HLA-F,GDNF,COL5A1,CD80,IL4,CXCL12,PRF1,C9,CCL19,C1QC,C8B,PDGFRA,FAS,C7,ABCB1,CXCL13,HLA-DMA,VIM,IL1A,TGFB1,MICA,LRRK2,HLA-E,CASP8,HLA-DOB,HLA-DOA,CD55,C3	res6
REGULATION.OF.MICROTUBULE.CYTOSKELETON	0.1697	0.6468	-1.199	47	RHO,MIR3917	res7
IL5.SIGNALING.PATHWAY	0.1699	1	1.203	39	FOS,PIK3R2,JUN,PIK3CG,MYC,SPRED1,BTK,MAP2K1,PIK3R1,FOXO3	res2
DISORDERS.OF.FOLATE.METABOLISM.AND.TRANSPORT	0.1705	0.9944	-1.279	13	FOLR1,ALDH1L1,MTHFS,SHMT2,TYMS	res4
PHYTOCHEMICAL.ACTIVITY.ON.NRF2.TRANSCRIPTIONAL.ACTIVATION	0.1706	0.672	-1.28	15	GSTA2,HMOX1,NQO1,SLC7A11,CEBPB,GCLM,AIMP2	res6
GASTRIC.CANCER.NETWORK.1	0.1706	1	1.224	24	ESM1,E2F7,MYBL2,KIF15,S100P,ECT2,NUP107,KIF20B,AURKA,CENPF,NOTCH1,TPX2,UBE2C,ACTL6A,TOP2A,LIN9,CEP192	res2
GENES.CONTROLLING.RENAL.NEPHROGENESIS	0.1707	1	-1.215	35	LMX1B,SIX1,WT1,FOXC1	res5
EGFR.TYROSINE.KINASE.INHIBITOR.RESISTANCE	0.1712	0.7424	1.114	84	SHC4,MET,SHC3,KDR,VEGFA,ERBB3,MAP2K1,BCL2L11,SHC2,CCND1,MYC,FOXO3,GAB1,PIK3R1,RRAS,AKT3,BCL2,PRKCA,RPS6,HGF,FGF2,PDGFC,NRG1,SOS2,NRAS,PDGFD	res1
DEREGULATION.OF.RAB.AND.RAB.EFFECTOR.GENES.IN.BLADDER.CANCER	0.1718	0.9944	-1.258	16	MLPH,SYTL4,SYTL1,UNC13D,SYTL5,RPH3A,RPH3AL	res4
VALPROIC.ACID.PATHWAY	0.1719	1	-1.283	12	CYP2C9	res3
VIRAL.ACUTE.MYOCARDITIS	0.1722	0.6521	-1.132	84	CCR3,KRT8,CD4,CD80,TLR3,IL12B,SGCA,TICAM1,CASP8,AIF1,MMP9,TGFB1,TLR5,CAV1,TLR4,EDN1	res7
KIT.RECEPTOR.SIGNALING.PATHWAY	0.1723	1	1.185	59	FOS,PIK3R2,JUNB,TEC,VAV1,BTK,SNAI1,MAP2K1,PRKCA,TBX2,SNAI2,PIK3R1,GAB2,FOXO3,KITLG,DOK1,FYN,GRB7,BAD,LYN,BCL2,STAT5A	res2
THE.HUMAN.IMMUNE.RESPONSE.TO.TUBERCULOSIS	0.1726	1	1.259	23	PSMB8,IFITM1,MX1,OAS1,IRF1	res3
MATRIX.METALLOPROTEINASES	0.1726	1	1.209	29	MMP1,MMP8,MMP10,TIMP4,MMP2,MMP14	res2
PRADERWILLI.AND.ANGELMAN.SYNDROME	0.173	1	-1.161	64	GABRR3,FSHB,POMC,SNORD109B,TYR,OCA2,CDKN2B,MSX1,GHRH,SNORD64,GABRG2,GABRG1,SNORD109A,GABRA5,GABRR1,GABRG3,PRKCZ,GHRL,MAGEL2,HERC2	res3
DNA.MISMATCH.REPAIR	0.1732	0.7424	1.227	23	EXO1,RFC3,RPA1,RPA3,RFC4,RFC2,LIG1,PCNA,POLD3,RPA2,MSH2,POLE2,MLH1,POLD1,RFC5,POLD2,POLE,RFC1	res1
NEOVASCULARISATION.PROCESSES	0.1733	0.7424	1.17	37	KDR,NFKB2,CXCL12,ACVRL1,RELB,FLT4,SMAD9,NOTCH4,SMAD1,EPHB4,KITLG,NOTCH1,TGFB1,NFKB1,TGFBR1,HIF1A	res1
ALANINE.AND.ASPARTATE.METABOLISM	0.1734	1	-1.276	11	ASPA,AGXT,ASS1	res5
NRF2ARE.REGULATION	0.1736	0.6793	-1.261	23	GSTA2,HMOX1,NQO1,SLC7A11,CEBPB,YES1,GCLM,AIMP2,NFE2L2,PGAM5,GCLC,KEAP1,CUL3,MAF	res6
IL1.SIGNALING.PATHWAY	0.174	0.9944	-1.183	56	IL1R1,IL1A,PIK3R2	res4
CONTROL.OF.IMMUNE.TOLERANCE.BY.VASOACTIVE.INTESTINAL.PEPTIDE	0.175	0.9944	1.268	13	CD80,VIP,IL12A,CD86,CD28,IL2,IFNG,IL4	res4
OVERVIEW.OF.NANOPARTICLE.EFFECTS	0.1751	0.9944	-1.236	18	PTGS2,FN1,ITGAD,HMOX1,COL4A1	res4
DOPAMINERGIC.NEUROGENESIS	0.1752	0.6593	-1.2	30	FOXA2,LMX1B,SHH,ALDH1A1,ASCL1,TGFB1,WNT1,FGF8,EN2	res7
VIRAL.ACUTE.MYOCARDITIS	0.1774	0.6897	-1.125	84	CCR3,SGCA,CD4,NOD2,KRT8,CD80,TLR3,TLR5,CAV1,TLR4,LAMA2,HLA-DMA,CCND1,AIF1,SOCS1,TGFB1,MICA,TICAM1,PABPC1,CASP8,CASP6,CHRAC1,CD55,ACTB,NFKB2,CASP7,DAG1,PARP1	res6
TYPE.II.INTERFERON.SIGNALING.IFNG	0.1776	0.7554	-1.217	35	IFNB1,REG1A,PSMB9,GBP1,IL1B,ICAM1,IRF8,SPI1,IRF9,IFIT2,CIITA,OAS1,SOCS1,CYBB	res1
ROLE.OF.ALTERED.GLYCOLYSATION.OF.MUC1.IN.TUMOUR.MICROENVIRONMENT	0.1776	1	-1.273	9	TNF,IL6	res3
MYOMETRIAL.RELAXATION.AND.CONTRACTION.PATHWAYS	0.1781	0.9944	-1.123	152	GNGT1,OXT,RXFP2,GUCA2A,RAMP3,CORIN,RGS10,ACTA2,GPR182,IGFBP5,RAMP1,PRKCD,GNG11,MYLK2,IL1B,ITPR1,ITPR3,PLCD1,LPAR1,CALD1,RGS11,IGFBP3,PLCG2,NOS3,ATF3,ITPR2,MAFF,ACTC1	res4
INTERLEUKIN11.SIGNALING.PATHWAY	0.1784	0.6669	-1.183	43	IBSP,ICAM1,PIK3R2,TGFB1	res7
ID.SIGNALING.PATHWAY	0.1798	0.9944	1.239	16	RBL1,PAX5,MYOD1,PAX2,RB1	res4
TGFBETA.SIGNALING.PATHWAY	0.18	0.9944	-1.128	131	COL1A2,PIK3R2,TGFBR2,TGFBR3,TNC,FN1,CAV1,TERT,FOXH1,DAB2,THBS1,ETS1,TGFB1I1	res4
MICRORNA.NETWORK.ASSOCIATED.WITH.CHRONIC.LYMPHOCYTIC.LEUKEMIA	0.1802	1	1.27	7	ZAP70,MIR16-1,BCL2,TP53	res5
PHOTODYNAMIC.THERAPYINDUCED.AP1.SURVIVAL.SIGNALING	0.1803	1	1.145	50	FOS,TNFSF10,JUN,FASLG,JUNB,MMP2,BCL2L11,MAP3K5,CCNE1,CCND1,TRAF5,CDKN2A,TP53,TNFRSF1A,HBEGF,CFLAR	res3
SULINDAC.METABOLIC.PATHWAY	0.1804	1	-1.278	5	CYP1A2,MSRB3,CYP1B1	res3
DNA.REPLICATION	0.1805	1	1.182	42	UBC,CDC45,MCM10,POLA2,PRIM1,CDC6,POLE2,MCM5,GMNN,PRIM2,POLA1,RPA3,MCM7,RFC3,RFC4,CDK2,CDT1,MCM3,ORC6,MCM6,ORC3,RFC2,MCM2,POLD3,RFC1,POLE,RPA2,ORC1,RPA1,DBF4,PCNA,ORC5	res2
APOPTOSIS.MODULATION.BY.HSP70	0.1808	0.9944	-1.229	19	FAS,CASP8,TNFRSF1A,CASP6,CASP9,MAP3K1,HSPA1A,AIFM1	res4
TOLLLIKE.RECEPTOR.SIGNALING.PATHWAY	0.1812	1	1.14	98	IFNA5,IL12B,IL12A,CXCL9,CD86,PIK3R5,CD80,CD40,IFNA16,IFNA17,IL6,CXCL10,TNF	res5
TYPE.II.INTERFERON.SIGNALING.IFNG	0.1816	0.6745	-1.164	35	IFIT2,IRF8,ICAM1,GBP1,PRKCD,TAP1,NOS2,SOCS1,IRF2,IRF9,CYBB,HLA-B,IFNGR1,ISG15,STAT2	res7
PURINE.METABOLISM	0.1818	1	-1.276	12	AMPD1	res3
EICOSANOID.METABOLISM.VIA.LIPO.OXYGENASES.LOX	0.182	1	1.205	28	CYP4F2,CYSLTR1,TRPA1,LTB4R2,ACOX2,CYSLTR2,ALOX5,LTC4S,PTGR2,TRPV1	res2
HEPATITIS.C.AND.HEPATOCELLULAR.CARCINOMA	0.1823	0.9944	-1.186	49	PTGS2,CD44,MYOF,FRZB,LEF1,CDKN1A,TGFB1,PODXL,COL4A2,CCND1,VEGFA,MYC,CASP9	res4
PROTEASOME.DEGRADATION	0.1824	0.7034	-1.163	58	PSMB8,HLA-F	res6
CONTROL.OF.IMMUNE.TOLERANCE.BY.VASOACTIVE.INTESTINAL.PEPTIDE	0.1824	1	-1.238	13	IL4,CD80,CD28,IL10,IFNG,IL2,VIP,IL12A	res2
GPCRS.OTHER	0.1828	1	1.137	77	OR6C3,CXCR3,LGR6,TAAR2,OR2F1,OR7E24,CXCR2,FSHR,GPR132,GHRHR,OR2H1,ADORA3,TAAR5,OR1E1,OR10A5,CHRM2,RXFP3,GPR83,MCHR2,GPR55,PROKR2,CHRM3,HTR2A,SSTR2,PTGFR,GPR143	res5
MEVALONATE.PATHWAY	0.1828	0.7666	1.317	7	HMGCS1,MVD,FDPS,ACAT2,HMGCR,MVK	res1
MICRORNA.FOR.TARGETING.CANCER.GROWTH.AND.VASCULARIZATION.IN.GLIOBLASTOMA	0.1828	0.7666	1.315	7	VEGFA,HES1,HIF1A,HIF1AN	res1
MONOAMINE.GPCRS	0.1832	1	-1.193	33	ADRB3,HTR4,HTR1A,DRD5,DRD3,CHRM1,ADRA2B,HTR2A,HTR1B,ADRA2A	res3
APOPTOSIS.MODULATION.AND.SIGNALING	0.1833	0.7034	-1.135	88	TNFRSF1B,MIR718,TRADD,IL1R1,FAS,MYD88,TNFRSF1A,TNFRSF11B,BIRC3,PMAIP1,CDKN2A,TP53,BIRC5,BAK1,BAG3,CASP8,TNFRSF10C,CASP6,IRAK1,PTPN13,AIFM2,NFKBIA,TNFRSF10B,CASP7,CRADD	res6
BENZOAPYRENE.METABOLISM	0.1835	1	1.249	9	AKR1C4,AKR1A1	res5
NOCGMPPKG.MEDIATED.NEUROPROTECTION	0.1836	1	-1.184	46	NPPB,CNGA2,IFNG,PRKG2,NOS3,PDE2A,CNGB1,CAMK2A,GRIN2B,CNGB3	res2
RELATIONSHIP.BETWEEN.INFLAMMATION.COX2.AND.EGFR	0.1838	0.9944	-1.199	25	PIK3CG,PTGS2,PTGER4	res4
CELL.DIFFERENTIATION.INDEX	0.1841	0.7666	-1.214	31	MIR145,MIR181B2,MIR181A2,MYOD1,MIR26A1,MIR199A1,LEFTY1	res1
METHIONINE.DE.NOVO.AND.SALVAGE.PATHWAY	0.1846	0.9944	-1.224	22	BHMT,IL4I1,TAT,MSRB3,SMS,AHCY,MAT1A,MTAP,MSRA,MTR	res4
PURINE.METABOLISM.AND.RELATED.DISORDERS	0.1848	1	-1.23	21	AMPD1,GRM5,AOX1	res3
SIGNAL.TRANSDUCTION.THROUGH.IL1R	0.1866	0.689	-1.163	33	IL1R1,MIR718,MYD88,TGFB1,IRAK1,MAP3K1	res7
WNTBETACATENIN.SIGNALING.PATHWAY.IN.LEUKEMIA	0.1868	0.7085	-1.22	26	LEF1,DKK1,SALL4,CCND1,WNT1,FZD6,TCF3,LRP5,CTNNB1,ZBTB16,PML	res6
MITOCHONDRIAL.LCFATTY.ACID.BETAOXIDATION	0.1871	0.7085	-1.257	17	ACSF2,ACADL,SLC25A20,CPT1A,HADH,ACADM,CPT2,HADHA,ECI1,EHHADH,SCP2	res6
DNA.MISMATCH.REPAIR	0.1871	1	1.245	23	EXO1,POLE2,LIG1,POLE,RFC4,RFC3,PCNA,RFC5,POLD3,RPA3,POLD4,MLH1,RPA1,RFC2,POLD1,RFC1,MSH2,POLD2,RPA2	res3
SECRETION.OF.HYDROCHLORIC.ACID.IN.PARIETAL.CELLS	0.1875	1	-1.266	5	ATP4A,GAST,CHRM1	res2
NUCLEOTIDEBINDING.OLIGOMERIZATION.DOMAIN.NOD.PATHWAY	0.1875	1	-1.191	40	NLRP2,PYCARD,IL1B,IL18,NOD2,MEFV,CASP8,CASP5,PRDM1,CARD6	res5
ARACHIDONATE.EPOXYGENASE.EPOXIDE.HYDROLASE	0.1881	0.9953	-1.254	7	CYP2J2	res4
GLYCOSAMINOGLYCAN.DEGRADATION	0.1882	0.9953	-1.237	17	HPSE2,HYAL4	res4
DOPAMINE.METABOLISM	0.1885	0.6914	1.225	14	TYR,DDC,COMT,PRKACB,MAOA,PRKACG,MAOB,NQO1,SOD1	res7
VEGFAVEGFR2.SIGNALING.PATHWAY	0.1887	1	1.092	416	TAL1,DSC1,ITGB5,MMP10,CDH5,EGR1,RAB37,TMOD1,NR4A1,PIK3R2,RHOJ,JUN,NFATC1,VEGFA,CGNL1,KDR,KL,SELE,EIF2AK3,PTGS2,FGB,CCL2,CHAC1,ADAMTS1,GATA2,MMP2,EPHA2,MMP14,ADAMTS9,DUSP5,SHC2,ERG,PTPRZ1,SLC2A14,CSRP1,HSPB1,TNFRSF10C,RCAN2,FOXO4,SDCBP,PBXIP1,STAT6,CALU,NR4A3,F3,FHL2,MAP2K1,PRKCA,SLC7A1,CCND1,RHOC,CLIC1,DECR1,CAPZB,NDRG1,KATNAL2,MAP3K5,NCF2,HTRA1,TMSB4X,RPL18A,PIK3R1,HBEGF,P4HA2,PTPN9,FAS,NOTCH4,A…	res2
CELL.MIGRATION.AND.INVASION.THROUGH.P75NTR	0.1889	1	1.19	29	MMP8,JUN,TWIST1,MMP2,EFNA1,BDNF,NGFR,PAK1	res2
GASTRIC.CANCER.NETWORK.1	0.1901	0.7085	-1.2	24	ESM1,UBE2C,AURKA,TOP2A,TPX2,ECT2,KIF15,KIF20B,ACTL6A,CENPF,MYBL2,E2F7,RUVBL1,NUP107	res6
TCA.CYCLE.AND.DEFICIENCY.OF.PYRUVATE.DEHYDROGENASE.COMPLEX.PDHC	0.1903	0.7832	-1.226	16	PCK1	res1
NOTCH1.REGULATION.OF.HUMAN.ENDOTHELIAL.CELL.CALCIFICATION	0.1905	1	-1.233	17	MGP,ITGA1,GJA5,JAG1	res5
SEROTONIN.TRANSPORTER.ACTIVITY	0.1906	0.9988	-1.26	10	TPH2,IL1R1,TGFB1I1,IL1B	res4
ENDOMETRIAL.CANCER	0.1908	0.7832	1.115	63	FOS,CTNNA3,FGFR1,MAP2K1,GADD45A,GADD45G,CCND1,TP53,MYC,CTNNA1,FOXO3,PIK3R1,TCF7L1,AKT3,TCF7L2,ILK,CDKN1A,FGF2,SOS2,NRAS,CASP9,BAD,PIK3CA,KRAS	res1
CLASSICAL.PATHWAY.OF.STEROIDOGENESIS.INCLUDING.DISEASES	0.1914	1	-1.229	15	CYP11B1,CYP11B2,HSD17B3	res3
INTRACELLULAR.TRAFFICKING.PROTEINS.INVOLVED.IN.CMT.NEUROPATHY	0.1917	0.7085	-1.189	27	MPZ,HSPB8,LITAF,PMP22	res6
PHOTODYNAMIC.THERAPYINDUCED.HIF1.SURVIVAL.SIGNALING	0.1918	0.7085	-1.178	37	IGFBP1,SERPINE1,ANGPT1,EPO,IGFBP3,PMAIP1,SLC2A1,TP53,BIRC5,BAK1,SLC16A1,IGFBP2,VEGFA,BAX,PKM,MCL1,HIF1A	res6
INITIATION.OF.TRANSCRIPTION.AND.TRANSLATION.ELONGATION.AT.THE.HIV1.LTR	0.1918	0.6992	-1.161	32	NFATC2	res7
BLOOD.CLOTTING.CASCADE	0.1919	1	-1.222	20	VWF,SERPINE1,F2,F13B,F7,F10,PLAU	res3
PROXIMAL.TUBULE.TRANSPORT	0.1919	1	-1.156	54	SLC22A6,SLC34A1,ATP6V0D2,CA4,SLC22A11,SLC6A18,SLC5A5,SLC6A19	res3
PATHWAYS.REGULATING.HIPPO.SIGNALING	0.1919	0.7085	-1.117	99	CDH19,PRKCD,LEF1,PDGFRA,PRKCH,CDH5,FLT1,NTRK1,CDH4,TEAD4,NGFR,PDGFRB,TCF7L2,CDH20,PRKCQ,TCF7L1,CDH15,PLCB3,CDH7,TEAD2,TCF7,EPHA2,CDH6,RHOA,MET,CDH2,STK3,CDH17,EGFR,FGFR3,PRKD3,TEAD3,LATS2	res6
FAS.LIGAND.FASL.PATHWAY.AND.STRESS.INDUCTION.OF.HEAT.SHOCK.PROTEINS.HSP.REGULATION	0.192	1	1.166	43	JUN,IL1A,FASLG,CASP3,CASP10,HSPB1,CASP9,CASP6,RIPK2,PAK1,CFLAR,CASP7,FAS,ACTB,ACTG1,LMNB1,MAPKAPK2,BCL2,PARP1,APAF1	res3
EBOLA.VIRUS.PATHWAY.ON.HOST	0.1948	0.7147	-1.097	127	CD300A,HLA-F,ITGA1,IL4,ITGA4,CAV2,FLNC,CAV1,TLR4,TFAP2A,IKBKE,HLA-DMA,ITGA5,FOLR1,SCIN,ITGA2,GSN,NPC2,NEDD4,MFGE8,HAVCR1,IQGAP1,HLA-E,DDX58,RHOC,HLA-DOB,HLA-DOA,ACTG1,PIK3R2,ACTB,NFKB2,MERTK,ITGB1,HLA-B,RHOA	res6
NLR.PROTEINS	0.1949	1	1.255	8	CD40,EPHB2,MAPK8	res5
ARYLAMINE.METABOLISM	0.195	1	-1.221	4	NAT2	res4
VITAMIN.B12.METABOLISM	0.1952	0.7073	-1.162	48	TCN1,APOB,APOE,SERPINE1,MAT1A,HBA1,ICAM1,CCL5,F2,F7,HBB,SOD3,PLG,SCARB1,MCEE	res7
TRIACYLGLYCERIDE.SYNTHESIS	0.1957	0.7948	-1.218	20	MOGAT1,MOGAT3,MOGAT2,LIPF,DGAT2	res1
SEROTONIN.AND.ANXIETY	0.1962	1	1.208	17	POMC,PLEK,HTR2C,HTR2A,GABRA1	res5
NOTCH.SIGNALING.PATHWAY.NETPATH	0.1963	0.7948	1.109	59	LCK,DLL3,HES1,CCND1,MYC,DLL1,MAML2,TLE1,HES6,PIK3R1,HDAC1,NOTCH4,APH1B,PSENEN,SAP30,ADAM17,NOTCH1,NOTCH2,NFKB1,CDKN1A,NCSTN,PSEN1,HIF1A,SNW1,CIR1,RBPJ,APH1A,HDAC2,FBXW7,ITCH,MAML3,NUMB	res1
DNA.DAMAGE.RESPONSE	0.1975	0.7089	-1.154	65	HUS1B,FAS,CASP8,GADD45B,CDK6,GADD45G,CDC25C,CCNB2,TNFRSF10B,RAD52,CDK1,ATRIP,BID,CCND2,CCNB1,RRM2B,CDKN1B,RB1,RAD17,MYC,TP53,CDKN1A	res7
TGIF.DISRUPTION.OF.SHH.SIGNALING	0.1981	0.7089	-1.274	9	NKX2-1,SHH,FGF8,FOXG1	res7
VALPROIC.ACID.PATHWAY	0.1985	1	1.224	12	CYP2C9,EHHADH,ACSM1,ACADSB,HSD17B10	res5
LET7.INHIBITION.OF.ES.CELL.REPROGRAMMING	0.1987	1	-1.219	13	MIRLET7G,MIRLET7A1,MIRLET7C	res5
CONTROL.OF.IMMUNE.TOLERANCE.BY.VASOACTIVE.INTESTINAL.PEPTIDE	0.1987	0.7215	-1.241	13	CD28,IL5,CD80,IL4,FAS	res6
PEROXIREDOXIN.2.INDUCED.OVARIAN.FAILURE	0.1991	0.7215	1.242	8	HSD3B2,STAR	res6
COMPOSITION.OF.LIPID.PARTICLES	0.1992	1	-1.266	8	APOB,CETP	res3
BMP.SIGNALING.PATHWAY.IN.EYELID.DEVELOPMENT	0.1993	1	-1.229	20	DKK2,FOXC1	res4
ARYL.HYDROCARBON.RECEPTOR.NETPATH	0.1994	0.7094	-1.153	46	CYP1A2,PTGS2,CYP1B1,CD36,LPL,AHR,AHRR	res7
SPINAL.CORD.INJURY	0.2	1	-1.122	115	LEP,IL1R1,IL1A,MAG,MIR23B,PTGS2,ICAM1,LILRB3,GDNF,CXCL2,AQP4,AIF1,SELP,KLK8,LILRB2,ANXA1,CXCL1,COL4A1,PDYN,BCAN,IL1B,NGFR,LGALS3,LTB,SLIT2,RHOC,COL2A1,CCL2,CSPG4,ZFP36,NTN1,TNFSF13,EGR1,TGFB1,TACR1,TNFSF13B,TLR4,CCND1,VCAN,ACAN,MYC	res4
FTO.OBESITY.VARIANT.MECHANISM	0.2006	0.7224	-1.289	8	TBX1,IRX3	res6
STEROID.BIOSYNTHESIS	0.2015	0.7124	-1.251	10	HSD17B3,F13B	res7
VITAMIN.B6DEPENDENT.AND.RESPONSIVE.DISORDERS	0.2016	0.8103	1.32	5	PIGV,AASS,ALDH7A1,PNPO,ALPI	res1
THE.INFLUENCE.OF.LAMINOPATHIES.ON.WNT.SIGNALING	0.2036	1	1.151	36	CEBPA,ADIPOQ,MIR33B,SLC2A4,HES1,CEBPD,LEF1,CTNNB1,CCND1,ICMT,ZMPSTE24,CSNK1A1L	res5
NONSMALL.CELL.LUNG.CANCER	0.2044	0.7278	-1.126	72	PLCG2,CRABP2,CDKN2A,CDK6,CCND1,TP53,GADD45B,BAK1,ERBB2,CASP8,GADD45G,E2F3,CDKN1A,PIK3R2,RARB,E2F2,CDK4,EGFR,MAP2K1,EGF,BAX	res6
MIRNAS.INVOLVEMENT.IN.THE.IMMUNE.RESPONSE.IN.SEPSIS	0.2049	1	1.127	55	GZMB,MIR9-1,MIR146B,MIR199A1,MIR29A,TLR4,IL1A,MIR125B2,CCL4,MIR16-2,MIR200C,MIR187,ELANE,RELB,MIR145	res3
TRANSLATION.INHIBITORS.IN.CHRONICALLY.ACTIVATED.PDGFRA.CELLS	0.2053	0.7278	-1.152	46	PRKCD,PIK3CG,EIF4EBP1,RPS6,RPS6KA4,PIK3R2,MAP2K1,RPS6KB2,EIF4B,PIM1,RPS6KA2,CSNK2A1,EIF4G1,MAPK3,MAP2K7,EIF4E,PDCD4,PRKACA,MAP2K4,MAP2K5,RPTOR,MAPK10,MAP2K2,PIK3R1	res6
HYPOTHETICAL.CRANIOFACIAL.DEVELOPMENT.PATHWAY	0.2059	1	-1.234	8	WNT1,FGD5P1,IRF6,ARHGAP29	res5
SPHINGOLIPID.PATHWAY	0.206	0.7242	1.198	28	SPTLC3,ACER1,CERS3	res7
PHOTODYNAMIC.THERAPYINDUCED.UNFOLDED.PROTEIN.RESPONSE	0.2061	1	1.213	25	ATF3,DDIT3,BBC3,TRIB3,EIF2AK3,BCL2L11,ASNS,XBP1,ATF4,PPP1R15A	res3
NANOMATERIAL.INDUCED.APOPTOSIS	0.2062	0.7278	-1.206	20	PRF1,FAS,BAK1,CASP8,CASP6,CASP7,BAX	res6
DRUG.INDUCTION.OF.BILE.ACID.PATHWAY	0.2068	1	1.22	17	NR1H4,ABCC3,ABCB1,CYP7A1,SLC51B,SLC10A1,ABCB11	res2
G13.SIGNALING.PATHWAY	0.207	0.7278	-1.161	39	MYL1,RTKN,IQGAP1,RHPN2,CYFIP1,PIK3R2,PFN1,RHOA,CFL2,IQGAP2,PIP4K2A,LIMK1,MAP3K4,CIT,WASL,CFL1,DIAPH1,RAC1,PKN1	res6
REGULATION.OF.SISTER.CHROMATID.SEPARATION.AT.THE.METAPHASEANAPHASE.TRANSITION	0.2075	1	1.186	15	ANAPC11,RAD21,BUB1B,PTTG1,CDC20,SMC3,BUB1,MAD2L1,BUB3,STAG1,MAD1L1	res5
MITOCHONDRIAL.CIII.ASSEMBLY	0.2079	1	-1.203	14	UQCRQ,UQCR10,LYRM7,CYC1,UQCRH,UQCRC2,UQCRFS1,UQCRC1,UQCC2,UQCC1,BCS1L,MT-CYB	res2
PATHWAYS.REGULATING.HIPPO.SIGNALING	0.208	1	-1.116	99	CDH19,CDH5,NTRK1,PRKAG3,PRKCD,CDH4,CDH1,TEAD4,PDGFRB,NGFR,EPHA2,PDGFRA,LEF1,TCF7L2,CDH20,TCF7,TEK,TCF7L1,FLT1,PRKACG	res4
FOLATEALCOHOL.AND.CANCER.PATHWAY.HYPOTHESES	0.2085	0.8294	1.285	9	CEBPB,ALDH1A1,ADH5,CBS,ALDH1L1	res1
PPAR.ALPHA.PATHWAY	0.2086	1	1.213	24	CYP8B1,KLK15,CPT1A,MYC,CCND1,CDK1,DBI,RXRA,CPT2,PPARA,PLTP	res3
TRANSCRIPTION.FACTOR.REGULATION.IN.ADIPOGENESIS	0.2091	1	-1.202	22	ADIPOQ,CEBPA,SLC2A4,TNF,IL6,LEP,CEBPD	res3
PHOTODYNAMIC.THERAPYINDUCED.AP1.SURVIVAL.SIGNALING	0.2094	0.7243	-1.17	50	PDGFRA,FAS,CDKN2A,MMP2,BCL3,TNFSF10,EGFR,JUNB,CFLAR	res7
MIR124.PREDICTED.INTERACTIONS.WITH.CELL.CYCLE.AND.DIFFERENTIATION	0.2098	0.7331	-1.252	6	PTBP1,SIX4,CTDSP1,PRKAA1,STRADB	res6
ESTROGEN.SIGNALING.PATHWAY	0.21	1	-1.19	23	GNGT1,GPER1,ESR1	res5
METASTATIC.BRAIN.TUMOR	0.2102	0.8294	-1.199	17	MIRLET7C,MIR148B,MIRLET7G,MIR101-1,MIRLET7D,MIR29A,MIRLET7A1	res1
ACE.INHIBITOR.PATHWAY	0.2102	1	1.184	15	AGTR1,KNG1,MAS1,CYP11B2,AGTR2,BDKRB1,NR3C2,CMA1	res5
PI3KAKTMTOR.VITD3.SIGNALLING	0.2105	0.8294	1.179	22	CD80,CD86,IL12A,MYC,HLA-DRA,RXRA,LDHA,SLC2A3	res1
WNT.SIGNALING.PATHWAY.AND.PLURIPOTENCY	0.2107	1	-1.116	100	WNT10A,WNT2,WNT16,WNT3A,FOXD3,FOSL1,CD44,NANOG,WNT9B,LEF1,PRKCB,PPP2R2C,ESRRB,WNT2B,FZD7,PLAU,WNT7A,FZD9,WNT6,PRKCG,FZD8,AXIN2,PRKCZ,WNT4,PPP2R2B,PPM1J,POU5F1,APC,WNT10B,NLK,FZD4,CTBP2	res3
GLYCEROPHOSPHOLIPID.BIOSYNTHETIC.PATHWAY	0.2109	1	-1.19	27	PIK3CG,MOGAT3,PTPMT1,GPAT2,CHKB	res5
PHOSPHODIESTERASES.IN.NEURONAL.FUNCTION	0.2117	0.7352	1.16	51	NOS1,ADCY10,PDE11A,PDE6C,GRIN2B,GUCY1B2,ADORA2A,PDE6B,PDE2A,PDE1A,ADCY2,ADCY1,PDE1B,GRIN1,DRD1,DRD2,GUCY1A2,PDE4A,GRIN2D,ADCY5,PDE1C,GRIA1,ADCY9,GRIN2C,PDE4C,ADCY7,PDE3A,ADCY8,CHRNA7,PDE4B	res6
VITAMIN.D.RECEPTOR.PATHWAY	0.2118	1	-1.088	171	KLK6,CYP2C9,KRT38,CTLA4,ITGAM,S100A2,KNG1,KRTAP4-1,CASP5,MEG8,SOSTDC1,S100A4,HLA-DQA2,CEBPA,IGFBP3,PNOC,SLC2A4,ID1,IRF8,MX2,S100A6,IL25,S100G,KRTAP10-2,LRRC25,DEFB4A,SPRR1B,LCE2B,KRT71,ORM2,PTGER4,CYP7A1,COL13A1,IRF4,ID4,CD9,SLC34A2,TNFSF4,CDKN2B,SFRP1,G0S2,BMP6,CYP3A4,BTLA,TRPV5,SLC37A2,TIMP3,SLC8A1	res3
MIRNAS.INVOLVEMENT.IN.THE.IMMUNE.RESPONSE.IN.SEPSIS	0.2121	0.7243	1.168	55	GZMB,ELANE,MIR146B,MIR145,MIR29A,MIR199A1,MIR9-1,CCL4,MIR16-2,MIR200C,MIR187	res7
TRYPTOPHAN.METABOLISM	0.2128	0.8308	1.107	41	CYP1A2,INMT,ALDH1A2,ALDH1A1,CYP2F1,KYNU,IDO1,AOX1	res1
NETRINUNC5B.SIGNALING.PATHWAY	0.2131	1	-1.164	48	IL1A,COL1A1,CDH5,ICAM1,ROBO4	res4
ESTROGEN.METABOLISM	0.2131	0.7243	-1.201	15	CYP1A2,UGT2B7,CYP1B1,SULT1A1,GSTM1,CYP1A1	res7
METABOLIC.PATHWAY.OF.LDL.HDL.AND.TG.INCLUDING.DISEASES	0.2131	0.7243	-1.199	15	APOB,APOE,ANXA2,LPL,PCSK9	res7
GENES.INVOLVED.IN.MALE.INFERTILITY	0.2136	1	-1.106	138	DAZL,LTF,APOB,EPPIN,KLK2,PRDM9,SIRPG,USP26,PIWIL1,PIWIL3,THBS1,CTCFL,CRISP2,DAZ2,TNF,UBD,MSMB,AHRR,PON1,PIWIL2,SLC16A7,SEMG1,HORMAD2,MOV10L1	res3
FBXL10.ENHANCEMENT.OF.MAPERK.SIGNALING.IN.DIFFUSE.LARGE.BCELL.LYMPHOMA	0.2136	0.7366	-1.261	11	BCL6,DUSP6,EZH2,RNF2,EED,MAPK3,BCOR,PCGF1,SUZ12	res6
NANOMATERIAL.INDUCED.APOPTOSIS	0.2139	0.7243	-1.186	20	FAS,PRF1,CASP8	res7
RETINOBLASTOMA.GENE.IN.CANCER	0.2145	0.7243	-1.096	87	MIR3917,RBP1,CDK6,CDC25B,KIF4A,PLK4,TOP2A,CCNB2,ANLN,HDAC1,CDK1,TTK,NPAT,CCNB1,CDC7,SMC2,CDKN1B,POLA1,HMGB2,RB1,RRM1,MYC,TP53,CCNA2,CDKN1A,ZNF655,TFDP2,DHFR,RFC3,ORC1,CCND3,E2F3,SUV39H1,SMC1A,RAF1,MCM7,RRM2,SMC3,TFDP1,ABL1,HMGB1,FANCG,CDT1,TYMS	res7
TYPE.I.COLLAGEN.SYNTHESIS.IN.THE.CONTEXT.OF.OSTEOGENESIS.IMPERFECTA	0.2146	0.7366	-1.159	31	COL1A2,COL1A1,TNFRSF11B,PLOD1,P4HA2,SERPINH1,TNFRSF11A,FKBP10,PLOD2,WNT1,P4HA1,TMEM38B	res6
G13.SIGNALING.PATHWAY	0.2147	0.7243	-1.131	39	MYL1,PIK3R2,RTKN,IQGAP2,WAS,MYBPH,IQGAP1,SH3RF1,RPS6KB1,CFL2,WASL,CYFIP1,ROCK1,ROCK2	res7
PHASE.I.BIOTRANSFORMATIONS.NON.P450	0.2147	0.8308	1.273	8	PON3,PON2,CES1,LIPA,ESD	res1
NUCLEOTIDE.METABOLISM	0.2151	1	1.186	17	PRPS1,PRPS2,OAZ1,SRM,POLB,ADSL,HPRT1,POLA1,MTHFD2,RRM1,IMPDH1,DHFR,RRM2,SAT1	res5
APOPTOSIS.MODULATION.BY.HSP70	0.2153	1	1.211	19	FASLG,CASP3,CASP8,FAS,CASP9,TNFRSF1A,CASP6,CASP7,APAF1,RIPK1,NFKB1,FADD	res2
H19.ACTION.RBE2F1.SIGNALING.AND.CDKBETACATENIN.ACTIVITY	0.2154	1	-1.211	14	H19,CDH1,JAG1	res5
NICOTINE.METABOLISM	0.2158	0.8308	-1.185	4	FMO3,CYP2A6	res1
TRYPTOPHAN.CATABOLISM.LEADING.TO.NAD.PRODUCTION	0.2161	1	1.218	15	KYNU,IDO1,KMO,NMNAT3,AFMID,NMRK1,NADSYN1	res2
VITAMIN.B12.DISORDERS	0.2163	1	1.198	11	TCN1,MMAB,TCN2,CUBN	res2
PYRIMIDINE.METABOLISM.AND.RELATED.DISEASES	0.2164	1	1.189	17	UPB1,DPYS,OTC,TYMP	res4
GLYCEROPHOSPHOLIPID.BIOSYNTHETIC.PATHWAY	0.2167	0.7366	-1.166	27	PLA2G2A	res6
ENDODERM.DIFFERENTIATION	0.2169	1	-1.108	138	PAX3,GRHL2,FOXA1,RGS10,GATA4,HHEX,NKX2-1,FOXA2,FOXH1,DAB2,DKK1,WNT3,TAF4B,LAMC1,GATA6,HNF1B,LEF1,PTHLH,RAB38,TRIM5,TRIM71,TGFB1,SLC2A12,ONECUT1,TCF7,TCF7L1	res4
FOLATEALCOHOL.AND.CANCER.PATHWAY.HYPOTHESES	0.2174	0.7366	-1.243	9	ALDH1A1,CEBPB,ALDH1L1,CBS,ADH5	res6
P38.MAPK.SIGNALING.PATHWAY	0.2176	0.8308	1.139	34	DDIT3,PLA2G4A,HSPB1,MYC,MAPKAPK2,MAP3K5,RAC1,TRADD,STAT1,TGFBR1,RIPK1,CDC42,RPS6KA5,TRAF2,MAP3K7	res1
OMEGA3OMEGA6.FA.SYNTHESIS	0.2179	0.731	-1.227	14	PLA2G4A,PLA2G4B,ACOT2,PLA2G6,ELOVL5,ELOVL2	res7
CYTOSOLIC.DNASENSING.PATHWAY	0.2179	0.8308	-1.156	68	PYCARD,IFNB1,ZBP1,IFNA7,IL1B,IL18,IFNA16,IFNA4,IFNA14,IFNA21	res1
ANDROGEN.RECEPTOR.SIGNALING.PATHWAY	0.2181	1	1.122	86	ETV5,JUN,TGIF1,TGFB1I1,PIK3R2,RLN1,FHL2,CCNE1,RHOB,CCND1,FLNA,BRCA1,KAT7,PIK3R1,HDAC1,KAT2B,PAK6,PSMC3IP,SP1	res3
PURINERGIC.SIGNALING	0.2183	1	-1.163	34	P2RY12,P2RY2,P2RX7,P2RY6,GNAT3,P2RY13,P2RY8,P2RY4,LPAR6,P2RY14	res4
BIOMARKERS.FOR.UREA.CYCLE.DISORDERS	0.2184	0.7366	-1.249	12	OTC,NAGS,ASS1	res6
ROLE.OF.OSX.AND.MIRNAS.IN.TOOTH.DEVELOPMENT	0.219	1	-1.179	29	MIR204,MIRLET7C,MIR885,MIRLET7F2,SOST,SP7	res3
APOPTOSIS.MODULATION.AND.SIGNALING	0.2203	0.7349	-1.088	88	IL1R1,MIR718,TNFRSF1B,FAS,TRADD,CDKN2A,TNFRSF10C,MYD88,BIRC3,CASP8,TNFSF10,IRAK1,TNFRSF10D,HSPA1A,TNFRSF10A,PRKD1,CFLAR,CRADD	res7
MICRORNA.NETWORK.ASSOCIATED.WITH.CHRONIC.LYMPHOCYTIC.LEUKEMIA	0.221	1	1.219	7	MIR16-1,MIR34C,MIR34B,ZAP70,TP53,BCL2	res2
NICOTINE.METABOLISM	0.222	1	-1.247	4	CYP2B6	res2
STEROL.REGULATORY.ELEMENTBINDING.PROTEINS.SREBP.SIGNALLING	0.222	1	1.131	71	MIR33A,PRKAG3,INS,MVD,FDPS,INSIG1,LDLR,HMGCS1,FDFT1,CYP51A1,LPL,SCD,IDI1,SQLE,RBP4,PPARG,SREBF2,SREBF1,LSS,HMGCR,DBI	res2
ESTROGEN.METABOLISM	0.2227	1	-1.21	15	CYP1A2,SULT1E1,MIR4761,UGT1A6,GSTA1,CYP3A4,CYP1B1	res3
ENDOCHONDRAL.OSSIFICATION	0.223	1	-1.144	63	RUNX3,MGP,FRZB,IGF2,DDR2,MMP9,IGF1,GHR,TGFB1,RUNX2	res5
ENDOCHONDRAL.OSSIFICATION.WITH.SKELETAL.DYSPLASIAS	0.223	1	-1.144	63	RUNX3,MGP,FRZB,IGF2,DDR2,MMP9,IGF1,GHR,TGFB1,RUNX2	res5
PI3KAKT.SIGNALING.PATHWAY	0.2232	1	-1.084	331	GNGT1,COL1A2,IFNA7,COMP,IFNB1,COL6A2,CD19,PIK3CG,LPAR3,COL1A1,PIK3R2,ITGA11,FGF6,IGF2,ITGA1,IBSP,LAMA4,TNC,SYK,OSMR,LAMC3,FGF1,NTRK1,PRL,FN1,FGF18,FGF21,IFNA16,IFNA21,PCK1,TNN,IL4R,LPAR6,FGF23,HGF,COL6A3,LAMB4,THBS1,COL4A1,GNG11,LAMB1,ITGA10,PCK2,FGF7,PDGFRB,NGFR,EPHA2,LAMB2,PDGFRA,LAMC1,GYS2,ITGA9,COL4A3,COL4A6,LPAR1,CDKN1A,COL2A1,CSH2,FGF10,FGF3,SGK2,COL6A1,NOS3,GHR,EGF,FGF17,COL4A5,EIF4EBP1,SP…	res4
COVID19.THROMBOSIS.AND.ANTICOAGULATION	0.2233	1	1.231	6	F13A1,F13B,FGB,PLG	res2
SULINDAC.METABOLIC.PATHWAY	0.2233	1	1.256	5	CYP1A2,MSRB2	res5
CELLULAR.PROTEOSTASIS	0.2234	0.7463	-1.237	6	PFDN4,PFDN1,PFDN6,PFDN5,VBP1	res6
THYROID.HORMONES.PRODUCTION.AND.THEIR.PERIPHERAL.DOWNSTREAM.SIGNALLING.EFFECTS	0.2235	1	-1.124	94	ADRB3,NPPB,POMC,DUOX2,IYD,PRKG2,SLC5A5,AQP7,PLIN1,TPO,TSHR,TG,KLB,MGLL,DIO3,THRA,PPARGC1A,DIO2,PRDM16	res3
PENTOSE.PHOSPHATE.METABOLISM	0.2238	0.7463	-1.276	7	G6PD,TKT,RPIA,PGD,TALDO1,RPE	res6
PDGF.PATHWAY	0.2244	1	1.145	40	FOS,JUN,VAV1,MAP2K1,PIK3R1,PAK1	res2
PENTOSE.PHOSPHATE.METABOLISM	0.2244	0.8466	1.26	7	G6PD,RPIA,PGD,TKT,PGLS,TALDO1	res1
CALCIUM.REGULATION.IN.THE.CARDIAC.CELL	0.2247	0.7447	-1.063	151	ADRB3,GJB1,RGS1,GJA3,GJB2,ADCY4,GNGT1,PLN,RGS18,GNG11,ITPR3,GJB5,PRKCD,GJA4,ITPR1	res7
KISSPEPTINKISSPEPTIN.RECEPTOR.SYSTEM.IN.THE.OVARY	0.2249	1	-1.153	39	HSD3B1,KISS1,BMP15,CYP11A1,PRKCH,PRKCB,ARRB1,PLCB2,PRKCG,PRKCD,PLCB4,PIK3CB,MMP9,PIK3CD,MAPK1,PLCB1	res2
GLUCURONIDATION	0.225	0.8466	1.201	15	UGT2B28,UGT2B7,UGT2B11	res1
OVERVIEW.OF.NANOPARTICLE.EFFECTS	0.2262	1	1.179	18	ITGAD,PTGS1,IL6,TNF	res5
MEVALONATE.PATHWAY	0.2265	1	1.213	7	MVD,FDPS,HMGCS1,ACAT2,MVK,HMGCR	res2
PURINERGIC.SIGNALING	0.2265	1	-1.175	34	P2RY4,P2RX7,P2RY13,P2RY14,P2RY8,P2RY12,P2RY6	res5
ID.SIGNALING.PATHWAY	0.2267	1	-1.185	16	MYOD1,ID1,ID3,ID2,RBL1	res2
SULINDAC.METABOLIC.PATHWAY	0.2268	0.7512	-1.263	5	CYP1B1,CYP1A2,MSRB3,MSRB2,MSRA	res6
BRAINDERIVED.NEUROTROPHIC.FACTOR.BDNF.SIGNALING.PATHWAY	0.2275	1	1.11	143	FOS,SHC4,EGR2,EGR1,SPP1,SHC3,PIK3R2,JUN	res2
APOPTOSIS	0.2276	1	-1.117	84	CASP4,TNFRSF1B,TNFSF10,IGF2,FAS,TP63,CASP8,TNFRSF1A,CDKN2A,IRF6,TRADD	res4
HEPATITIS.C.AND.HEPATOCELLULAR.CARCINOMA	0.2278	0.7512	-1.123	49	MMP1,CD44,LEF1,MYOF,FRZB,BIRC3,COL4A2,CCND1,TP53,TGFB1,BIRC5,PODXL,CDKN1A,E2F2,CASP7,BRCA1,RRM2,VEGFA,TGFBR1,NFKB1	res6
VITAMIN.A.AND.CAROTENOID.METABOLISM	0.2278	0.7447	-1.121	42	ALDH1A3,CD36,LPL,AWAT2,RDH8,CYP26A1,SULT1A1,ALDH1A1,ADH1A,RARG,ADH4,RDH12,RBP1,RARB,DHRS3,SCARB1,SULT2B1,RPE65,ABCG8	res7
THYROXINE.THYROID.HORMONE.PRODUCTION	0.2279	1	1.239	6	SLC5A5,TRH,CGA	res5
FRAGILE.X.SYNDROME	0.2281	1	-1.089	120	GRM5,GABRB2,NTRK2,CAMK2A,GABRA1,GRM1,EPHA4,SLC6A1,GRIN2B,GABRG2,GRIN1,PPP3CA,CNR1,SHANK1,GRIN2A,SH3GL3,GRIA2,ITPR1,HCN1,DLGAP3,RAP1GAP,AGAP2,ABAT,GPHN,GRIA1,EIF4E,PLCB1,PTPN5,ALDH3A2,AKAP5,KCNC1,DICER1,CAMK2B,DNM1,SYNGAP1,MAPK1,GRB2,PICK1,APP,KCND2,CYFIP2,BDNF,MTOR,GRIP1,CAMK4,MECP2,PRKAR1A,PTEN,GAD1,EEF1A1,CLTA,MLST8,DLG4	res3
IRINOTECAN.PATHWAY	0.2282	0.7447	-1.215	10	SLCO1B1,CES1	res7
THYMIC.STROMAL.LYMPHOPOIETIN.TSLP.SIGNALING.PATHWAY	0.2289	1	1.144	44	LCK,TEC,TSLP,STAT4,MYC,BTK,RELB,NFKB2,STAT6,MAP2K1,GAB2,FYN,CRLF2,YES1,LYN,STAT5A,STAT1,NFKB1,CISH,EIF4EBP1,PIK3CA,AKT1	res2
MONOAMINE.TRANSPORT	0.2291	0.7447	-1.146	30	AGT,IL1R1,TDO2	res7
ALZHEIMERS.DISEASE	0.2298	0.859	-1.128	117	MIR598,MIR95,MIR3200,MIR181B2,MIR181A2,MIR33B,PPP3R2,MIR769,CACNA1S,MIR326,IL1B,MIR199B,MIR125B1,MIR138-1,GRIN2B,CACNA1F,MIR101-1,CACNA1D,MIR29A,GRIN1,PLCB2,MIR30C2,CACNA1C,MIR887,MIR3176,MIR218-1,MAPT,APOE,PPP3CA,NOS1,RYR3	res1
FOLATE.METABOLISM	0.231	1	-1.126	66	SAA1,APOB,IL4,FOLR1,FOLR3,SAA4,IFNG,IL2,MPO,MAT1A,ICAM1,F2,SAA2	res2
IL1.SIGNALING.PATHWAY	0.2317	1	-1.141	56	IL1A,IL1B,IL1R1,PIK3R2	res5
AUTOSOMAL.RECESSIVE.OSTEOPETROSIS.PATHWAYS	0.2317	0.7447	1.201	11	TNFSF11,SNX10	res7
HEMATOPOIETIC.STEM.CELL.DIFFERENTIATION	0.2317	1	1.141	57	FOSB,FOS,IL3,LYL1,MIR221,MIR16-1,VAV1,LMO2,CD34,GATA1	res2
SELECTIVE.EXPRESSION.OF.CHEMOKINE.RECEPTORS.DURING.TCELL.POLARIZATION	0.2318	0.7447	-1.146	28	CCR3,CD4,CXCR3,IL12B,IL18R1,IL5	res7
BLOOD.CLOTTING.CASCADE	0.2319	1	-1.187	20	F13B,KLKB1,F5,PLAU,F7,SERPINE1	res4
DISORDERS.OF.THE.KREBS.CYCLE	0.232	0.7609	-1.255	7	SUCLG2,FH,SUCLA2,SUCLG1,DHTKD1,DLST	res6
CYTOKINES.AND.INFLAMMATORY.RESPONSE	0.2323	1	-1.149	26	IL12B,IFNB1,IL10,CSF3,CXCL2,TNF,IL6,IL3	res3
OXIDATIVE.PHOSPHORYLATION	0.2326	0.7447	1.144	44	GZMB,NDUFV2,NDUFA4L2	res7
HEAD.AND.NECK.SQUAMOUS.CELL.CARCINOMA	0.2334	0.7447	-1.113	74	TGFBR2,CDKN2A,TP63,CASP8,PIK3R2,EGFR,PIK3R5,CDK6,FGFR2,VEGFA,PRKAA1,RPS6KB2,REL,NOTCH2,RB1,TSC1,TP53,DDIT4,NOTCH1,CDKN1A,AJUBA,RPS6,PTEN,EIF4EBP1,NRAS	res7
GENE.REGULATORY.NETWORK.MODELLING.SOMITOGENESIS	0.2338	1	1.209	11	MESP2,FGF8,HES1,WNT3A,LFNG,RIPPLY2,TBX6	res5
MIR517.RELATIONSHIP.WITH.ARCN1.AND.USP1	0.2345	0.7648	-1.258	5	CDKN1A,ID1,USP1,ARCN1,ID2	res6
IRINOTECAN.PATHWAY	0.2366	1	-1.235	10	SLCO1B1,CES1,CYP3A4	res3
DNA.DAMAGE.RESPONSE.ONLY.ATM.DEPENDENT	0.2375	0.7698	-1.068	110	WNT3A,PLAU,LEF1,MLKL,WNT11,TCF7L2,PIK3CG,PCK2,PMAIP1,WNT2,WNT6,BCL6,SHC1,CDKN2A,WNT3,CCND1,TP53,TGFB1,TCF7L1,WNT5A,BAK1,WNT1,ERBB2,MAP3K1,CDKN1A,PIK3R2,TCF7,NFKB2,CAT,RHOA	res6
FATTY.ACID.BETA.OXIDATION	0.2376	1	-1.163	33	LPL,LIPF,CPT1A,CHKB,SLC25A20,ACSL5,DECR1,ACADS,LIPE,CPT1B,ACADM,ACADVL,HADH,HADHB,GCDH,ACAT1	res4
GLIAL.CELL.DIFFERENTIATION	0.2384	1	-1.218	7	MAG,MSN	res4
PROTEOGLYCAN.BIOSYNTHESIS	0.2387	0.7698	-1.181	17	PAPSS2,CHST14,CHST3,SLC26A2,SLC35B2,EXT1,SLC35B3,XYLT1,EXTL3,CANT1,CHSY1	res6
PATHWAYS.IN.CLEAR.CELL.RENAL.CELL.CARCINOMA	0.2392	1	-1.103	85	EFCAB3,LDHC,ME1,LDHD,PDGFRB,ENPP3,PDGFRA,SDSL,SHMT2,TGFB1,SLC2A1,PSAT1,VEGFA,FLT1,SSPN,SHMT1,PHGDH,ALDOB	res4
PYRIMIDINE.METABOLISM.AND.RELATED.DISEASES	0.2392	1	1.156	17	OTC,DPYS,CPS1,DPYD,NT5C	res5
PI3KAKTMTOR.VITD3.SIGNALLING	0.2395	1	-1.169	22	IL10,CD80	res3
SLEEP.REGULATION	0.2399	1	1.115	37	FOS,PTGDR,UTS2,CRH,HCRTR1,IL18,OXT,ADA,HCRTR2,TH,DRD2	res2
THYMIC.STROMAL.LYMPHOPOIETIN.TSLP.SIGNALING.PATHWAY	0.24	0.7698	-1.12	44	STAT6,TSLP,LCK,HCK,TEC,LYN,CISH,TNFSF4,EIF4EBP1,RPS6,YES1,NFKB2,NFKBIA,CRLF2,MAP2K1	res6
MIRNA.REGULATION.OF.PROSTATE.CANCER.SIGNALING.PATHWAYS	0.2411	0.7649	-1.125	41	MIR4311,MIR19B2,PDGFRB,MIR3682,MIR4664,MIR589,FOXO1,AR	res7
ARYLAMINE.METABOLISM	0.2414	1	1.207	4	CYP1A2,SULT1A1,SULT1A2	res2
PYRIMIDINE.METABOLISM.AND.RELATED.DISEASES	0.2419	0.7718	-1.18	17	OTC,CPS1,DPYD,TYMS,UPB1,RRM1,CAD,RRM2,RRM2B	res6
CHOLESTEROL.BIOSYNTHESIS.WITH.SKELETAL.DYSPLASIAS	0.2431	1	1.197	7	DHCR7,CYP51A1,EBP,NSDHL,SC5D,DHCR24	res2
IL10.ANTIINFLAMMATORY.SIGNALING.PATHWAY	0.2437	0.7732	-1.221	12	HMOX1,IL1A,IL10RB,STAT1,BLVRB	res6
LTF.DANGER.SIGNAL.RESPONSE.PATHWAY	0.2442	1	-1.165	18	LTF,IFNB1,TLR2,TNF,IL6	res3
GLUCOCORTICOID.AND.MINERALCORTICOID.METABOLISM	0.2443	1	1.232	8	HSD11B1,HSD3B1,CYP17A1,CYP21A2	res4
RELATIONSHIP.BETWEEN.INFLAMMATION.COX2.AND.EGFR	0.2449	0.7724	-1.127	25	PTGS2,MMP1,PTGER4,PTGER1,EGFR,CYP19A1	res7
LET7.INHIBITION.OF.ES.CELL.REPROGRAMMING	0.2452	1	-1.197	13	MIRLET7C,MIRLET7A1,KLF4,MIRLET7I,MIRLET7D,TRIM71,EGR1,MYC	res4
MICRORNA.NETWORK.ASSOCIATED.WITH.CHRONIC.LYMPHOCYTIC.LEUKEMIA	0.2454	1	1.21	7	ZAP70,MIR34B,TP53,BCL2,MCL1	res3
DEVELOPMENT.OF.PULMONARY.DENDRITIC.CELLS.AND.MACROPHAGE.SUBSETS	0.2455	1	-1.191	13	SPI1,IRF8,IRF4,TPO,ID2	res3
SELECTIVE.EXPRESSION.OF.CHEMOKINE.RECEPTORS.DURING.TCELL.POLARIZATION	0.2458	0.7756	-1.148	28	CCR3,CD28,IL5,CD4,IL4R,IL4,IL18R1	res6
CHROMOSOMAL.AND.MICROSATELLITE.INSTABILITY.IN.COLORECTAL.CANCER	0.2461	0.7724	-1.108	73	PTGS2,TGFBR2,NTN1,TGFB1,LEF1,GADD45B,TCF7L2,GADD45G,SMAD3,CSNK1A1L,REL,BIRC5,MSH3,ARAF,MAP2K1,TCF7L1	res7
DNA.MISMATCH.REPAIR	0.2464	1	-1.147	23	POLE2,POLD4,POLD1,POLE3,POLE,MLH1,RFC4,RPA3,EXO1,LIG1,POLD2,MSH2,RFC1,PCNA,RPA2	res4
PHOTODYNAMIC.THERAPYINDUCED.NFE2L2.NRF2.SURVIVAL.SIGNALING	0.2464	1	-1.146	23	HMOX1,CES1,ABCC3,NQO1,ABCG2,ABCC6,MAPK12,KEAP1,MAPK13,GSTP1,SRXN1,GCLC,EPHX1,NFE2L2,MAPK11	res4
SLEEP.REGULATION	0.2469	1	-1.134	37	OXT,PTGDR,UTS2,IL18	res4
EFFECTS.OF.NITRIC.OXIDE	0.2471	0.9153	1.224	8	HBA1,NOS2,MB,AOX1	res1
INTERLEUKIN1.INDUCED.ACTIVATION.OF.NFKAPPAB	0.2477	0.7775	-1.197	11	MIR718,IL1A,IRAK1,AJUBA,NFKB1	res6
GPCRS.CLASS.B.SECRETINLIKE	0.2479	0.9153	-1.176	15	GCGR,GLP2R,CALCR,PTH2R,CRHR1,VIPR1,CRHR2,ADCYAP1R1	res1
SARSCOV2.AND.ANGIOTENSINCONVERTING.ENZYME.2.RECEPTOR.MOLECULAR.MECHANISMS	0.248	1	-1.215	6	MAS1,REN,AGT,TMPRSS2	res3
CALORIC.RESTRICTION.AND.AGING	0.2494	0.7787	-1.229	8	IGF1	res7
DNA.REPLICATION	0.2496	1	-1.132	42	PRIM1,POLE2,POLD4,CDC7,POLD1,MCM5,CDC45,DBF4,ORC1,CDC6,GMNN,POLE,POLA2,ORC6,RFC4,MCM3,RPA3,MCM7,MCM2,RPA4,ORC3,POLD2,UBA52,RFC1,PCNA,MCM6,RPA2	res4
PI3KAKTMTOR.SIGNALING.PATHWAY.AND.THERAPEUTIC.OPPORTUNITIES	0.2496	1	-1.144	30	PIK3CG,PIK3R2	res5
FIBRIN.COMPLEMENT.RECEPTOR.3.SIGNALING.PATHWAY	0.25	0.9172	1.084	41	TLR4,MIR718,IL12B,FGG,TYROBP,PLAT,PLG,NOS2,MYD88,ITGB2,IRAK4,CCL2,IRAK1	res1
ESTROGEN.RECEPTOR.PATHWAY	0.251	1	-1.192	13	PCK1,NR0B2,CYP1B1,ESR1,CYP1A1	res4
DNA.DAMAGE.RESPONSE	0.2515	1	1.103	65	BBC3,MYC,GADD45A,PMAIP1,CASP3,CCNE1,E2F1,CCND1,RAD51,GADD45G,BRCA1,CCNE2,CDK6,CDC25C,TP53,CASP9,FANCD2,CDK1,CCND2,CDC25A,CHEK1,CHEK2,FAS,CDK2,TNFRSF10B,CDKN1A,RRM2B,APAF1,CCNB2,SMC1A,PML,RFC1,BAX,RB1,CDK4,TLK1,CCNB1,ATM,RAD17	res3
HUMAN.COMPLEMENT.SYSTEM	0.2519	1	1.107	92	CLEC4M,CD19,F13A1,ADM,C5AR2,C3AR1,SPP1,SELP,SFTPA2,CD40,SELE,MIR197,FGB,ELANE	res2
HUMAN.THYROID.STIMULATING.HORMONE.TSH.SIGNALING.PATHWAY	0.252	1	1.106	67	FOS,EGR1,JUN,PIK3R2,MYC,CGA,PLD1,CCNE1,E2F1,MAP2K1,TSHB	res3
ADIPOGENESIS	0.2533	0.7871	-1.067	128	AGT,TWIST1,EPAS1,GDF10,STAT6,LPL,RBL1,FAS,SERPINE1,BMP4,SLC2A4,AHR,LIF,CYP26A1,FRZB,PLIN2,SFRP4,ID3,PCK2,EBF1,LPIN3,AGPAT2,PLIN1,WWTR1,IGF1,GADD45B,CEBPB,SOCS1,TGFB1,BSCL2,DDIT3,TRIB3,WNT1,CEBPD,ASIP	res6
ALLOGRAFT.REJECTION	0.2534	1	-1.09	86	IL13,PRF1,C8B,IL4,HLA-DQA2,CD80,IL22,CD28,C8A,CCL19,IL10,CXCL9,IL2RA,IFNG,IL2,CD40LG,C2,IL12B,IL12A,HLA-DOB,C3,C7	res2
PROSTAGLANDIN.SYNTHESIS.AND.REGULATION	0.2537	0.7879	-1.108	45	S100A6,PTGS2,PLA2G4A,ANXA2,TBXA2R,PRL,S100A10,ANXA1,EDNRA,ANXA3,PTGER4,EDNRB,PTGDS,PTGER1,HPGD,PPARG,MITF,EDN1,SOX9	res7
BLOOD.CLOTTING.CASCADE	0.2543	0.7871	-1.143	20	F11,F13B,FGG,PLAU	res6
VITAMIN.B12.DISORDERS	0.2544	1	-1.209	11	TCN1	res3
ANGIOGENESIS	0.2548	0.7871	-1.135	24	NOS3,PDGFRA,FLT1,ANGPT1,TIMP3,VEGFA,PTK2,SMAD1,HIF1A	res6
SELECTIVE.EXPRESSION.OF.CHEMOKINE.RECEPTORS.DURING.TCELL.POLARIZATION	0.2548	1	-1.126	28	CXCR3,IL12B,CCR3	res3
INTRACELLULAR.TRAFFICKING.PROTEINS.INVOLVED.IN.CMT.NEUROPATHY	0.2549	1	-1.148	27	MPZ,EGR2	res5
IL5.SIGNALING.PATHWAY	0.2551	1	1.134	39	FOS,PIK3CG,JUN,PIK3R2,SPRED1,MYC,LYN,MAP2K1,PIK3R1,FOXO3	res3
GPR40.PATHWAY	0.2554	1	-1.15	15	PLCG2,FFAR1,PLCE1,PLCB2	res2
SIMPLIFIED.DEPICTION.OF.MYD88.DISTINCT.INPUTOUTPUT.PATHWAY	0.2556	1	-1.165	17	IL1A,TLR1,TLR6,UBE2V1,IRAK1,TLR2,TLR10	res5
FACTORS.AND.PATHWAYS.AFFECTING.INSULINLIKE.GROWTH.FACTOR.IGF1AKT.SIGNALING	0.2574	1	-1.128	37	TRIM63,PIK3CG,PLD1,IGFBP5	res4
OSTEOBLAST.SIGNALING	0.2575	1	-1.176	13	SLC17A2,PDGFRB,COL1A1	res3
IL1.SIGNALING.PATHWAY	0.2577	0.7878	-1.107	56	MIR718,IL1R1,HSPB2,MYD88,IL1A,IRAK3,IRAK4,MAPKAPK2,IRAK1,MAP3K1,PIK3R2,NFKBIA,MAP2K1,PELI1,NFKB1,TAB2	res6
PREIMPLANTATION.EMBRYO	0.2577	0.7878	-1.113	56	TFAP2B,NANOGNB,NANOG,KLF4,PADI6,NKX2-1,MOS,FOXQ1,TEAD4,ZFP36	res6
VITAMIN.D.METABOLISM	0.2585	1	1.175	10	GC,PTH,CYP24A1	res4
CYTOKINES.AND.INFLAMMATORY.RESPONSE	0.2585	0.9424	-1.156	26	IFNB1,IL13,CSF3,IL1B,CXCL1,IL1A,IL10,IL7,IL15	res1
TRYPTOPHAN.METABOLISM	0.2592	1	1.113	41	KYNU,ALDH1A2,CYP2C18,CYP1A2,CYP2J2,CYP2F1,IDO1,CYP1A1	res2
GENES.RELATED.TO.PRIMARY.CILIUM.DEVELOPMENT.BASED.ON.CRISPR	0.2593	0.7885	-1.063	92	TCTN3,IFT80,SCLT1,TTC23,TULP3,TUBD1,LZTFL1,TCTN2,SASS6,IFT122,TTC30B,RAB23,CEP76,TMEM107,IFT81,TCTN1,BBS10,KATNB1,IFT52,EVC,WDR34,IFT74,TMEM216,BBS7,HSPB11,MKKS,TMEM231,TTC21B,CEP192,ARL13B,TMEM67,CC2D2A,WDR35,TTC8,CBY1,WDR19,EVC2,CEP44,DYNLL1,BBS2,DYNLT1,FBF1,B9D1,IFT57,CEP97,MKS1,OFD1,CEP19,IFT88,TRAPPC11,DYNC2LI1,IFT140,IFT27,MIB1,IFT20,BBS12,CEP120,TTC26,PIBF1,C2CD3,BBS5,TMEM17,TRAF3IP1,WDPCP…	res6
INITIATION.OF.TRANSCRIPTION.AND.TRANSLATION.ELONGATION.AT.THE.HIV1.LTR	0.2593	1	-1.141	32	NFATC2,PPP3R2	res5
ACE.INHIBITOR.PATHWAY	0.2594	1	1.156	15	CMA1,AGTR1,REN,AGTR2	res4
PANCREATIC.ADENOCARCINOMA.PATHWAY	0.2595	0.8008	-1.064	87	TGFBR2,PLD1,CDKN2A,PRKCD,PIK3R2,TGFB1,EGFR,GADD45B,CDK6,GADD45G,SMAD3,VEGFA,RPS6KB2,ARAF,PAK1,IKBKG,RPS6KB1,MAP2K1,RB1	res7
CORTICOTROPINRELEASING.HORMONE.SIGNALING.PATHWAY	0.2602	1	1.107	88	FOSB,FOS,HSD3B2,NR4A1,CRH,TLR4,JUNB,IL18,FOSL1,JUND,CRHBP,FOSL2,CASP3,MAP2K1,PRKCA,MAP3K5	res2
VITAMIN.D.METABOLISM	0.2606	1	-1.186	10	GC,PTH,CYP24A1	res2
VITAMIN.A.AND.CAROTENOID.METABOLISM	0.2609	0.7887	-1.112	42	ALDH1A1,SDR16C5,SULT2B1,CD36,LPL,RDH8,ALDH1A3,RBP7,RARG,CYP26A1,RBP1,CRABP2	res6
DNA.DAMAGE.RESPONSE.ONLY.ATM.DEPENDENT	0.2611	1	-1.086	110	PIK3CG,PIK3R2,FOSL1,RAC2,WNT3A,WNT11,PIK3C2G,PLAU,PCK2,WNT6,CDKN2A,WNT3,LEF1,CDKN1A,WNT2B,TCF7L2,BCL6,SHC1,WNT2,TGFB1,IRS1,TCF7,TCF7L1,CCND1,MYC,LDLR	res4
NUCLEOTIDEBINDING.OLIGOMERIZATION.DOMAIN.NOD.PATHWAY	0.2612	1	1.115	40	CARD6,NLRP4,PRDM1,IL18,NLRP3,PYCARD,CASP1,IL1B,DUOX2,RIPK2,CASP8,NOD1,NLRC4,CASP9	res2
INSULIN.SIGNALLING.IN.HUMAN.ADIPOCYTES.DIABETIC.CONDITION	0.2613	1	-1.192	8	SLC2A4,TBC1D4,IRS1,MTOR,RPS6KB1	res2
INSULIN.SIGNALLING.IN.HUMAN.ADIPOCYTES.NORMAL.CONDITION	0.2613	1	-1.192	8	SLC2A4,TBC1D4,IRS1,MTOR,RPS6KB1	res2
DOPAMINERGIC.NEUROGENESIS	0.262	0.7887	-1.138	30	ALDH1A1,FOXA2,SLC6A3,MSX1,SHH,FGF8,ASCL1,NKX2-2,LMX1B,TH,TGFB1,WNT1,GLI1,LMX1A,DDC,SOX2	res6
OLIGODENDROCYTE.SPECIFICATION.AND.DIFFERENTIATION.LEADING.TO.MYELIN.COMPONENTS.FOR.CNS	0.2623	0.8008	-1.108	29	SOX10,CXCL2,SHH,IGF1,BMP4,ASCL1,SOX6,SOX9,SOX8,MYT1,SOX5	res7
CELLS.AND.MOLECULES.INVOLVED.IN.LOCAL.ACUTE.INFLAMMATORY.RESPONSE	0.2625	1	-1.166	16	IL1A,ICAM1,C3,SELP	res4
INTERLEUKIN1.INDUCED.ACTIVATION.OF.NFKAPPAB	0.2627	0.8008	-1.182	11	MIR718,IRAK1	res7
TCA.CYCLE.NUTRIENT.UTILIZATION.AND.INVASIVENESS.OF.OVARIAN.CANCER	0.2627	1	-1.193	5	EGFR	res3
NLR.PROTEINS	0.2634	1	1.186	8	CD40,MAP3K7	res2
HEMATOPOIETIC.STEM.CELL.DIFFERENTIATION	0.2636	0.8008	-1.084	57	NFATC2,FLI1,LYL1,GYPA,IL5,CD34,MIR221	res7
SMALL.CELL.LUNG.CANCER	0.2637	1	1.095	96	BIRC8,PIK3R2,PTGS2,MYC,GADD45A,LAMB4,NOS2,CDKN1C,CASP3,CCND1,E2F1,GADD45G,BIRC7,CDKN1A,LAMC1,TRAF4,CCNE1,LAMC2,PIK3R1,CASP8,CASP9,LAMB1,TP53,ITGB1,CDK6,LAMA4,RXRG,RXRA,E2F2,ITGA2B,BCL2,APAF1,CKS1B,BIRC2,COL4A1,RB1,CDK2,ITGAV,BAX,TRAF5,FN1,NFKB1,AKT3,PIK3CA,CDKN1B,E2F3,AKT1,COL4A2	res2
TRYPTOPHAN.CATABOLISM.LEADING.TO.NAD.PRODUCTION	0.2642	0.7913	-1.159	15	IDO1,TDO2	res6
MAMMARY.GLAND.DEVELOPMENT.PATHWAY.EMBRYONIC.DEVELOPMENT.STAGE.1.OF.4	0.2643	1	1.143	18	MIR429,MIR200B,TNF,ERBB4,CLDN4,TERT,ALPL,ITGA6,NRG3	res5
SARS.CORONAVIRUS.AND.INNATE.IMMUNITY	0.2644	1	-1.118	28	IFNA5,IFNB1,IFNA14,IFNA16,IFNA7	res3
CELL.MIGRATION.AND.INVASION.THROUGH.P75NTR	0.2647	1	-1.129	29	TWIST1,MMP8,MMP2,NGFR	res4
MIRNA.REGULATION.OF.P53.PATHWAY.IN.PROSTATE.CANCER	0.265	0.8008	-1.103	29	SERPINE1,MIR27B,CASP8,CYS1	res7
APOPTOSIS.MODULATION.AND.SIGNALING	0.2651	1	-1.093	88	CASP4,TNFRSF1B,IL1R1,TNFSF10,FAS,BCL2L10,TNFRSF10A,IL1R2,TNFRSF10C,CASP8,TNFRSF1A,CDKN2A,TRADD,TNFRSF10D	res4
LEPTIN.INSULIN.OVERLAP	0.2667	1	1.179	17	LEP,INS,PIK3CG,LEPR	res2
CARDIAC.PROGENITOR.DIFFERENTIATION	0.2667	0.7942	-1.103	51	WNT3A,NANOG,FOXA2,LIN28A,NKX2-5,IGF2,TNNT2,PDGFRA,DKK1,BMP4,ACTC1,ROR2,LIN28B,IGF1,ISL1,TGFB1,SCN5A,MYLK3	res6
MICRORNA.FOR.TARGETING.CANCER.GROWTH.AND.VASCULARIZATION.IN.GLIOBLASTOMA	0.268	0.7942	-1.201	7	HEY1,HES1,VEGFA,HIF1A,HIF1AN	res6
COPPER.HOMEOSTASIS	0.2683	0.9516	1.106	50	XAF1,JUN,MT2A,CASP3,CCND1,TP53,STEAP1,SOD3,FOXO3,SP1,ADAM9,ADAM17,STEAP4,ATP7A,SLC31A1,ADAM10,PIK3CA,COMMD1	res1
P38.MAPK.SIGNALING.PATHWAY	0.2684	0.8008	-1.098	34	PLA2G4A,TRADD	res7
ARYL.HYDROCARBON.RECEPTOR.NETPATH	0.2685	1	1.112	46	CYP1A2,VEGFA,PTGS2,CCL1,MYC,CYP1A1,KLF6,CD36,MAP2K1,LPL,E2F1,NQO1,CDKN1A	res2
PRADERWILLI.AND.ANGELMAN.SYNDROME	0.2685	0.8008	1.12	64	CGA,NHLH2,SNORD109B,GHRH,GABRR1,TACR3,LHB,POMC,KISS1,NGF,GABRG1,BDNF,TYR,PCSK1,HTR2C,GABRD,SLC45A2	res7
GPCRS.OTHER	0.2687	0.8008	-1.058	77	GPR17,OR2F1,GPR132,CXCR3,OR2M4,OR2H1,HRH4,GPR84,GPR183,LGR6,EDNRA,FSHR	res7
TYPE.2.PAPILLARY.RENAL.CELL.CARCINOMA	0.2692	0.7942	-1.112	33	COL21A1,EPAS1	res6
MAMMARY.GLAND.DEVELOPMENT.PATHWAY.PUBERTY.STAGE.2.OF.4	0.2692	0.9516	1.172	13	PGR,AREG,VIM,TIMP1,CCND1,MYC	res1
DISRUPTION.OF.POSTSYNAPTIC.SIGNALLING.BY.CNV	0.2693	0.9516	-1.132	33	RYR2,RPH3A,GRIN2B,GRM1,CAMK2A,STX1A,GRIN1,SHANK1,DLG2,NRXN1,CAMK2B,NRXN3,CAMK2G,NRXN2,SYNGAP1,GRIN2A,GRIN2D,GRIN2C,NLGN4X,NLGN2,YWHAG	res1
COMPOSITION.OF.LIPID.PARTICLES	0.2696	1	-1.18	8	APOE,CETP,LPL,APOB	res4
PKCGAMMA.CALCIUM.SIGNALING.PATHWAY.IN.ATAXIA	0.27	1	-1.13	22	GNA15,CA8,ATP2B2,GRM1,PRKCG,PLCB2,GRIA2,ITPR1,CACNA1A,GRIA3,GRIA1,PLCB1,PLCB4	res3
DNA.DAMAGE.RESPONSE.ONLY.ATM.DEPENDENT	0.2703	1	1.096	110	PIK3R5,PIK3R2,G6PC,PIK3C2G,JUN,BBC3,WNT11,FASLG,PIK3CG,FOSL1,WNT2,MYC,PCK2,TP73,BCL2L11,NFKB2,LDLR,PMAIP1,RAC2,CCND1,CDKN1A,WNT3,PIK3R1,TP53,TCF7L1,FOXO3	res2
COVID19.ADVERSE.OUTCOME.PATHWAY	0.2712	0.804	-1.144	14	AGT	res7
P38.MAPK.SIGNALING.PATHWAY	0.2719	0.7968	-1.113	34	PLA2G4A,TRADD,SHC1,DDIT3,MAPKAPK2,MAP3K1,TGFBR1,STAT1,HSPB1,DAXX,RIPK1,RAC1,TRAF2,HMGN1,MKNK1,CREB1	res6
METABOLIC.PATHWAY.OF.LDL.HDL.AND.TG.INCLUDING.DISEASES	0.2721	1	-1.138	15	APOB,CETP,ANXA2,APOE,LIPG	res2
MIRNA.REGULATION.OF.DNA.DAMAGE.RESPONSE	0.2721	1	-1.088	76	MIR210,MIR145,FAS,GADD45B,CASP8,MIR16-1,MIR17HG,CDKN1A,MIR421,CCND1,MYC,CDK6,CASP9,BAX,TNFRSF10B,PMAIP1,CCNB3,CCNB2,CDC25A,CHEK2,TP53AIP1,CDC25C,RAD51,TP53,CCNB1,CCNG1,CDK4,RRM2B,BBC3,GADD45A,GADD45G	res4
TRANSCRIPTIONAL.CASCADE.REGULATING.ADIPOGENESIS	0.2724	1	1.152	13	EGR2,GATA3,CEBPB,DDIT3,GATA2,PPARG,SREBF1,CEBPG,KLF2	res2
IL5.SIGNALING.PATHWAY	0.2726	1	-1.112	39	PIK3CG,PIK3R2,SYK,IL5RA,SHC1,BTK,STAT5A,MYC	res4
PROTEASOME.DEGRADATION	0.2727	0.9516	1.061	58	HLA-F,PSMB8,NEDD4,HLA-A,UBC,UBB,HLA-B,HLA-E,UBE2B,PSMB2,PSMB1,UBE2D2,PSMC3,UCHL3,PSMD4,PSMA4,PSMD1,UBE2D3,PSMD11,PSMD10,PSMB7,PSME1,PSMD7,PSMD12,PSMA7,PSMB4,PSMD6,PSMD3,UBE2D1,PSMC4,PSMB5,PSMD8,PSMD13,UBA1,PSMD2	res1
OXIDATIVE.DAMAGE	0.2731	0.7968	-1.106	39	TNFRSF1B,C1QC,CR2,TRAF1,C1R,BAK1,MAP3K1,CDKN1A,C5,PCNA,CDKN1C,C2,NFKB1	res6
BMP.SIGNALING.PATHWAY.IN.EYELID.DEVELOPMENT	0.2733	1	-1.13	20	PITX2,FOXC2,EGFR,DKK2,SFRP1,FGFR2,FGF10,INHBB	res3
FGF23.SIGNALLING.IN.HYPOPHOSPHATEMIC.RICKETS.AND.RELATED.DISORDERS	0.2738	1	-1.124	22	ROS1,CYP11B2,SLC34A1,FGFR3	res3
REGULATION.OF.APOPTOSIS.BY.PARATHYROID.HORMONERELATED.PROTEIN	0.2744	1	-1.136	22	PIK3CG,ITGB4,BCL2L14,BCL2L15	res5
IL18.SIGNALING.PATHWAY	0.2746	1	1.071	267	MMP1,MMP8,CSN2,FOS,SPP1,LCK,ATF3,NR4A1,IL37,CEBPB,ADAMTS5,COL3A1,JUN,IL18,VEGFA,PTPN7,MYH6,CPT1A,GATA1,PTGS2,CCL1,FASLG,CCL3,IL18RAP,CCL2,TNFAIP3,CLDN3,IL18R1,MMP2,MMP14,IL1B,PLD1,PLA2G7,COL1A1,ULBP2,IRF6,MYH7,PTPRZ1,NOS2,NFKB2,LTB,SDC4,HSPB1,CD36,TIMP1,HOXD8,CD83,CASP3,PRKCA,CLDN4,RGS16	res2
MONOAMINE.TRANSPORT	0.2751	0.7968	-1.12	30	AGT,TDO2,IL1R1,DBH,SLC6A3,TNFRSF11B,TGFB1I1,CDC25C,TH	res6
THYROXINE.THYROID.HORMONE.PRODUCTION	0.2752	0.8073	1.181	6	CGA,SLC5A5,TSHR,TRH,TPO	res7
INTERLEUKIN11.SIGNALING.PATHWAY	0.2754	1	-1.119	43	PIK3R2,ICAM1,IBSP	res4
CARDIAC.PROGENITOR.DIFFERENTIATION	0.2754	1	-1.098	51	SOX17,IRX4,NOG,WNT3A,TNNT2,NANOG,ANPEP,IGF1,SCN5A,MEF2C,THY1,CXCR4,PAX6,INHBA,FOXA2,LIN28A,SIRPA,MESP1,POU5F1,MESP2,ISL1,DKK1,NCAM1	res3
HYPOTHETICAL.CRANIOFACIAL.DEVELOPMENT.PATHWAY	0.2755	0.8073	-1.193	8	TP63,WNT1,ARHGAP29	res7
COMPUTATIONAL.MODEL.OF.AEROBIC.GLYCOLYSIS	0.2755	0.7968	-1.167	11	SLC2A1,ENO1,TPI1,PKM,ALDOA,LDHA,PFKM,GAPDH	res6
G13.SIGNALING.PATHWAY	0.2756	1	1.105	39	PIK3R2,MYL1,ARHGDIG,RTKN,PAK3,CALM1,DIAPH1,SH3RF1,CIT,CYFIP1,IQGAP1,PFN1,RHOA,CDC42,PKN1,ARHGDIB,PIK3CA,CFL1,ROCK1,MAPK10,RAC1,ROCK2,LIMK1	res2
CANCER.IMMUNOTHERAPY.BY.CTLA4.BLOCKADE	0.2762	1	1.146	14	CD80,CD86,CD28,HLA-DRB1,PIK3CB,PIK3CA	res4
IL9.SIGNALING.PATHWAY	0.2764	0.8073	-1.123	17	IL2RG,IL9,PIK3R2,JAK3	res7
15Q112.COPY.NUMBER.VARIATION.SYNDROME	0.2767	0.9516	-1.168	12	GOLGA6L1	res1
PHOTODYNAMIC.THERAPYINDUCED.HIF1.SURVIVAL.SIGNALING	0.2772	0.9516	1.075	37	IGFBP1,VEGFA,IGFBP2,PMAIP1,NOS2,TP53,BIRC5,LDHA,SLC2A3,MCL1,HIF1A,SLC2A1,HIF1AN,SLC16A1	res1
SUDDEN.INFANT.DEATH.SYNDROME.SIDS.SUSCEPTIBILITY.PATHWAYS	0.2773	1	1.077	159	MIR210,TPH2,EN1,EGR1,CAV3,GATA3,CHAT,CEBPB,NKX3-1,G6PC,MIR16-1,JUN,FEV,VEGFA,CPT1A,LMX1B,AVP,FMO3,GATA2,TP73,IL1B,PAH,ADCYAP1,PHOX2B,NFKB2,BHLHE40,BDNF,MIR130A,SLC1A3,TH,CASP3,CREM,ESR2,CHRNB4,DDC,RORA,POU3F2,IL1A,CDCA7L	res2
GABA.RECEPTOR.SIGNALING	0.2775	0.9516	-1.129	31	GABRA6,GABRB2,GABRA1,SLC6A1,GABRA5,GABRG1,GABRG3,GABRG2,SLC6A11,GABRB1,GABRA3,GABBR1,GAD1,GABRA4,ABAT,SLC32A1,GABRB3,GABBR2,GAD2,GPHN	res1
PPAR.ALPHA.PATHWAY	0.2776	0.7976	-1.124	24	APOC3,APOA5,CYP7A1,FABP1,PLTP,CCND1,CPT1A,CDK1,CDK4,ACADM,CPT2	res6
BIOGENIC.AMINE.SYNTHESIS	0.278	0.9516	1.121	16	CHAT,HDC,PAH,DBH	res1
GLYCOSYLATION.AND.RELATED.CONGENITAL.DEFECTS	0.2785	1	1.113	24	MGAT2,GMPPB,SRD5A3,ALG14,ALG3	res4
INTERACTIONS.BETWEEN.IMMUNE.CELLS.AND.MICRORNAS.IN.TUMOR.MICROENVIRONMENT	0.2785	0.7976	-1.113	36	IL4R,TGFBR2,IL2RG,STAT6,CD80,IL4,IL2RB,TLR4,CCL5,MIR212	res6
NAD.BIOSYNTHETIC.PATHWAYS	0.2793	1	-1.146	21	IDO1,TDO2,BST1,ACMSD,CD38,SIRT7,NADSYN1,SIRT5,SIRT4	res5
ESTROGEN.SIGNALING.PATHWAY	0.2805	0.8152	-1.105	23	GNGT1,GPER1	res7
NANOPARTICLEMEDIATED.ACTIVATION.OF.RECEPTOR.SIGNALING	0.281	1	-1.126	28	COL1A1,ITGA1,EGFR,FN1,MAPK13	res5
MIR5093P.ALTERATION.OF.YAP1ECM.AXIS	0.281	0.9516	1.132	17	THBS2,TWIST1,TEAD3,TEAD2,GPC6,TEAD1,FN1,EDNRA,YAP1	res1
STEROL.REGULATORY.ELEMENTBINDING.PROTEINS.SREBP.SIGNALLING	0.2813	1	-1.079	71	MIR33A,LPL,CAMP,FGF21,PRKAG3,ACSS1	res4
HEREDITARY.LEIOMYOMATOSIS.AND.RENAL.CELL.CARCINOMA.PATHWAY	0.2813	0.9516	1.153	20	VEGFA,TP53,LDHA,NFE2L2,RPS6,PDK1,HIF1A,SLC2A1,PRKAB1,CUL3,PRKAA1,PRKAG1	res1
TCA.CYCLE.NUTRIENT.UTILIZATION.AND.INVASIVENESS.OF.OVARIAN.CANCER	0.2813	0.9516	-1.165	5	EGFR	res1
AMINO.ACID.METABOLISM.PATHWAY.EXCERPT.HISTIDINE.CATABOLISM.EXTENSION	0.2814	1	-1.193	6	UROC1,HAL,AMDHD1	res2
COVID19.THROMBOSIS.AND.ANTICOAGULATION	0.2815	1	-1.187	6	F2,F13B	res3
CELLS.AND.MOLECULES.INVOLVED.IN.LOCAL.ACUTE.INFLAMMATORY.RESPONSE	0.2828	0.9516	-1.14	16	ITGAL,C3,ICAM1,IL1A,SELP	res1
AUTOSOMAL.RECESSIVE.OSTEOPETROSIS.PATHWAYS	0.2828	0.799	1.175	11	TNFSF11,TCIRG1,SNX10	res6
PATHWAYS.OF.NUCLEIC.ACID.METABOLISM.AND.INNATE.IMMUNE.SENSING	0.283	1	-1.154	14	IFIH1,OAS1,IFNB1	res5
IRINOTECAN.PATHWAY	0.2831	0.799	-1.18	10	SLCO1B1,ABCG2,BCHE	res6
STEROID.BIOSYNTHESIS	0.2831	0.799	-1.178	10	HSD17B2,F13B,HSD17B3	res6
ATM.SIGNALING.NETWORK.IN.DEVELOPMENT.AND.DISEASE	0.2834	0.9516	1.067	42	CDK1,HSPB1,BUB1,CHEK2,RBBP8,MAP3K5,LBR,G6PD,CHEK1,AURKB,NFKB1,MDC1,RNF168,RNF20,SMC1A,NBN,DCLRE1C,TRIM28,PPM1D,CEP63,KAT5,PRKAA1,HMGN1,STK11,RNF40	res1
RALA.DOWNSTREAM.REGULATED.GENES	0.2837	0.9516	-1.162	12	RAC2	res1
COMPOSITION.OF.LIPID.PARTICLES	0.2838	1	-1.168	8	APOB,APOC3,CETP	res2
APOPTOSIS	0.2839	1	1.09	84	HRK,TNFSF10,TP63,JUN,BBC3,IGF2,FASLG,CASP1,MYC,TP73,BCL2L11,IRF6,PMAIP1,CASP3,IRF2,PIK3R1,CASP8,FAS,CASP9,TP53,TNFRSF1A,CDKN2A,CASP6,HELLS,IRF1,CFLAR,BAD,IGF1R,CASP7,TNFRSF10B,IRF3,BCL2,APAF1,CRADD,BIRC2,BAX	res2
CANONICAL.AND.NONCANONICAL.NOTCH.SIGNALING	0.2842	0.82	-1.095	27	DLL3,HEY1,DLK1,DLL1,LEF1,NOTCH4,DLL4,HES1,DLK2,NOTCH2,PSEN1	res7
CHOLESTEROL.BIOSYNTHESIS.WITH.SKELETAL.DYSPLASIAS	0.2843	1	1.175	7	DHCR7,NSDHL,SC5D,EBP,LBR,CYP51A1	res3
MIRNAS.INVOLVED.IN.DNA.DAMAGE.RESPONSE	0.2853	0.82	-1.087	35	MIR93,MIR23B,MIRLET7A1,MIR181B1,MIR221,MIR34C,MIR210,MIR27B	res7
BIOMARKERS.FOR.UREA.CYCLE.DISORDERS	0.2864	0.82	-1.134	12	OTC,F7,NAGS	res7
B.CELL.RECEPTOR.SIGNALING.PATHWAY	0.2872	0.958	1.06	97	TEC,LCK,CD19,DAPP1,JUN,CD22,NFATC2,MAP2K1,KLF11,IRF4,MYC,LYN,PRKCD,CD81,E2F3,FYN,GAB1,PIK3R1	res1
ETHANOL.EFFECTS.ON.HISTONE.MODIFICATIONS	0.2876	0.8046	-1.084	31	ALDH1A1,ALDH1A3,MAT1A,TYMS,HDAC1,HAT1,AHCY,DHFR	res6
SARS.CORONAVIRUS.AND.INNATE.IMMUNITY	0.2883	1	-1.123	28	IFNA5,IFNA10,IFNB1,IFNA4,IFNA14,IFNA17	res2
AMYOTROPHIC.LATERAL.SCLEROSIS.ALS	0.289	0.82	1.114	37	CASP1,PRPH,NEFM,NOS1,SLC1A2,MAP3K5,NEFL,MAP2K6,CASP3,TNFRSF1A,GPX1,GRIA1,BCL2,SOD1,BAD	res7
ENDODERM.DIFFERENTIATION	0.2893	0.82	-1.053	138	PAX3,FOXA2,FOXA1,NANOG,NKX2-1	res7
CYSTEINE.AND.METHIONINE.CATABOLISM	0.2895	0.8046	-1.15	14	MAT1A,BHMT,CBS,AHCY,CTH,MPST	res6
ONCOSTATIN.M.SIGNALING.PATHWAY	0.2903	0.8046	-1.065	64	MMP1,OSMR,PRKCD,MMP13,PRKCH,SERPINE1,SHC1,TP53,CEBPB,RPS6,TIMP3,NFKBIA,CASP7,CDK2,MAP2K1,VEGFA,IRS1,NFKB1,STAT1	res6
INTERACTOME.OF.POLYCOMB.REPRESSIVE.COMPLEX.2.PRC2	0.2906	0.82	-1.124	16	JARID2,ELL,MORC3,MTF2,BCLAF1,EZH2,THRAP3,TRIM35,AEBP2,RBBP7,SETX,SUZ12	res7
PREGNANE.X.RECEPTOR.PATHWAY	0.2906	0.8046	-1.097	29	SLCO1B1,CYP2B6,GSTA2,ABCB1,SRPX2,CYP2C19	res6
CELL.MIGRATION.AND.INVASION.THROUGH.P75NTR	0.291	1	-1.113	29	TWIST1,MMP8	res5
HUMAN.THYROID.STIMULATING.HORMONE.TSH.SIGNALING.PATHWAY	0.2913	1	1.089	67	FOS,EGR1,PIK3R2,JUN,MIR197,MYC,PLD1,MAP2K1,E2F1,CCNE1,PIK3R1	res2
HAIR.FOLLICLE.DEVELOPMENT.CYTODIFFERENTIATION.PART.3.OF.3	0.2918	1	-1.094	82	RUNX3,GSDMA,CASP14,FOXN1,DLX3,KLK13,SPINK5,EGR2,GATA3,S100A4,BMP4,MSX2,IGFBP5	res5
EV.RELEASE.FROM.CARDIAC.CELLS.AND.THEIR.FUNCTIONAL.EFFECTS	0.2922	0.82	-1.181	8	MIR126,CXCL12,PRL,KLF2	res7
PTF1A.RELATED.REGULATORY.PATHWAY	0.2926	1	1.139	11	PTF1A,NKX6-1,PDX1,PROX1,KAT2B,HES1	res2
SIMPLIFIED.DEPICTION.OF.MYD88.DISTINCT.INPUTOUTPUT.PATHWAY	0.2928	1	1.131	17	TLR1,TLR4,JUN,IL1A	res3
GPCRS.CLASS.C.METABOTROPIC.GLUTAMATE.PHEROMONE	0.293	1	-1.144	15	CASR,GRM5,GPRC5D,GRM4,GRM1,GRM7,GRM8,GRM2,GABBR1	res3
BIOGENIC.AMINE.SYNTHESIS	0.293	1	1.107	16	HDC,PAH,CHAT,DDC,AANAT,COMT,MAOA,ACHE	res5
CELLTYPE.DEPENDENT.SELECTIVITY.OF.CCK2R.SIGNALING	0.2933	0.9727	-1.151	13	RYR2,CCK,CCKBR,CNR1,RYR1,RYR3,ITPR1,GNAI1,PLCB1	res1
IL7.SIGNALING.PATHWAY	0.2934	0.82	-1.087	25	IL2RG,PIK3R2,JAK3	res7
VITAMIN.B6DEPENDENT.AND.RESPONSIVE.DISORDERS	0.2938	0.8046	-1.196	5	PIGV,ALDH7A1,PNPO	res6
SPLICING.FACTOR.NOVA.REGULATED.SYNAPTIC.PROTEINS	0.2941	1	1.089	42	CSN3,CHL1,CADM3,ANK3,CAV2,GPHN,MAPK4,NEO1,EPB41L3,CASK,KCNQ2,PLCB4,MAPK9,CLSTN1,KCNJ6,GRIN2B,TERF2IP,MAP4,CLASP1,PRKCZ,EPB41L1	res4
INSULIN.SIGNALLING.IN.HUMAN.ADIPOCYTES.DIABETIC.CONDITION	0.2948	0.8046	-1.169	8	SLC2A4,RPS6,TBC1D4,IRS1	res6
INSULIN.SIGNALLING.IN.HUMAN.ADIPOCYTES.NORMAL.CONDITION	0.2948	0.8046	-1.169	8	SLC2A4,RPS6,TBC1D4,IRS1	res6
ARACHIDONATE.EPOXYGENASE.EPOXIDE.HYDROLASE	0.2958	0.8228	-1.185	7	CYP2J2	res7
MITOCHONDRIAL.CIII.ASSEMBLY	0.2961	0.8046	-1.136	14	UQCRC1,LYRM7,UQCR10,UQCRB,MT-CYB,UQCRFS1,UQCC2,UQCC1,UQCRH,BCS1L	res6
OSTEOBLAST.DIFFERENTIATION	0.2961	1	-1.067	118	HES3,JAG1,MYOD1,WNT3A,HES2,FGFR3,WNT16,FGF4,WNT8A,IHH,FGF7,PRKCH,FGFR4,PTCH1,WNT1,PRKCB,FZD8,FZD7,WNT2B,WNT10B,PIK3C2B,FGFR2,FZD9,FGF8,BMP4,HEY1,FGF10,JAG2,PRKCG,WNT7A	res2
RESISTIN.AS.A.REGULATOR.OF.INFLAMMATION	0.2961	1	1.1	32	IL12B,IL12A,IL6,TNF	res5
CELLULAR.PROTEOSTASIS	0.2966	1	1.171	6	PFDN5,VBP1,PFDN6,PFDN2,PFDN4,PFDN1	res5
CANCER.IMMUNOTHERAPY.BY.CTLA4.BLOCKADE	0.2972	1	-1.135	14	CTLA4,CD80	res3
CELLTYPE.DEPENDENT.SELECTIVITY.OF.CCK2R.SIGNALING	0.2974	1	-1.136	13	RYR2,CCK,CNR1,ITPR1,CCKBR,PLCB1,RYR1,GNAI1,GNAQ	res3
PATHWAYS.REGULATING.HIPPO.SIGNALING	0.2975	1	-1.073	99	CDH16,CDH1,PDGFRB,EGFR,FGFR3,PRKAG3,CDH9,CDH15,NTRK2,MIR197,LEF1,CSF1R,PRKCB,CDH22,CDH17,PRKAG2,FGFR2,TEAD4,FGFR4,PRKCG,CDH18,PLCB2,CDH7,PRKAR1B,GNAL,CDH11,PRKCZ,PRKAR2B	res3
IL7.SIGNALING.PATHWAY	0.2992	0.9835	1.09	25	JAK3,MAP2K1,CCND1,MYC,FYN,PIK3R1,CDKN1B,IL2RG,STAT1,PTK2B,BAD,JAK1,MAP2K2,AKT1,STAT3	res1
BLADDER.CANCER	0.2997	1	1.089	39	MMP1,PIK3R2,VEGFA,DAPK2,MYC,MMP2,MAP2K1,CCND1,E2F1,CDKN1A,PIK3R1,HBEGF,TP53	res2
REGULATION.OF.APOPTOSIS.BY.PARATHYROID.HORMONERELATED.PROTEIN	0.2998	1	-1.116	22	PIK3CG,BCL2L10,BCL2L14,BCL2L12,PTHLH,BCL2L15,ITGB4,MYC,BAX	res4
REGULATION.OF.SISTER.CHROMATID.SEPARATION.AT.THE.METAPHASEANAPHASE.TRANSITION	0.3002	0.8241	-1.112	15	CENPE,MAD2L1,BUB1,PTTG1,ESPL1,CDC20,BUB1B,SMC1A,SMC3,BUB3	res7
MAMMARY.GLAND.DEVELOPMENT.PATHWAY.INVOLUTION.STAGE.4.OF.4	0.301	0.8241	-1.138	10	CDH1,MMP9	res7
TNF.ALPHA.SIGNALING.PATHWAY	0.3017	0.8241	-1.057	92	SELE,TNFRSF1B,TRADD,BIRC3,PYGL,CASP8	res7
UREA.CYCLE.AND.ASSOCIATED.PATHWAYS	0.3018	0.8241	-1.085	21	OTC,NOS2,NAGS	res7
MED.AND.PSEUDOACHONDROPLASIA.GENES	0.3021	1	-1.157	6	COMP,MATN3	res4
ACTIVATION.OF.NLRP3.INFLAMMASOME.BY.SARSCOV2	0.3027	1	1.163	7	CASP1,IL1B,PYCARD	res3
GLYCOSAMINOGLYCAN.DEGRADATION	0.3032	0.8202	-1.108	17	HYAL4,HPSE2	res6
FATTY.ACID.OMEGA.OXIDATION	0.3036	0.9835	1.111	15	ADH4,CYP1A2,ALDH1A1,ADH7	res1
MIR124.PREDICTED.INTERACTIONS.WITH.CELL.CYCLE.AND.DIFFERENTIATION	0.3037	0.9835	1.174	6	PTBP1,CTDSP1,STRADB,PRKAA1,STK11,SIX4	res1
AFLATOXIN.B1.METABOLISM	0.3037	1	1.167	7	CYP1A2,CYP2A13	res5
CELL.DIFFERENTIATION.INDEX.EXPANDED	0.305	0.9835	-1.106	37	MIR145,MIR181B2,MIR181A2,MYOD1,MIR26A1,MIR199A1,LEFTY1	res1
UREA.CYCLE.AND.RELATED.DISEASES	0.3053	1	-1.164	9	OTC,ASS1,NAGS,CPS1,ARG1	res2
PEPTIDE.GPCRS	0.3056	1	-1.066	71	MC2R,CXCR3,CCR3,NPY6R,GHSR,GALR1,LHCGR,CCR9,OPRD1,FPR1,TACR1,AVPR1B,CX3CR1,OPRM1,MC5R,FSHR,CCR1,NPY4R,NTSR2,TSHR,OPRL1,SSTR2,ATP8A1,SSTR1,SSTR3,CXCR6,NMBR	res3
DEVELOPMENT.OF.PULMONARY.DENDRITIC.CELLS.AND.MACROPHAGE.SUBSETS	0.3063	1	-1.12	13	IRF8,CSF2,ID2,FLT3LG,TPO,IRF4	res2
VITAMIN.B12.DISORDERS	0.3067	1	-1.153	11	TCN1	res4
TRYPTOPHAN.METABOLISM	0.3074	1	-1.089	41	CYP1A2,CYP2F1,CYP2J2,KYNU,AANAT,CYP4F12,TDO2,CYP2A13,AOX1,CYP3A4,CYP1B1,ALDH1A1	res3
CHOLESTEROL.METABOLISM.INCLUDES.BOTH.BLOCH.AND.KANDUTSCHRUSSELL.PATHWAYS	0.3075	1	1.072	46	FDPS,MVD,HMGCS1,SCD,FDFT1,SREBF1,HSD17B7,ELOVL2,IDI1,DHCR7,FADS1,MSMO1,SQLE,FADS2,SREBF2,ELOVL5,NSDHL,SC5D,LSS,MVK,EBP,ACSL3,HMGCR,ELOVL3,LBR,CYP51A1	res3
HEDGEHOG.SIGNALING.PATHWAY.NETPATH	0.3077	0.8278	-1.117	15	SHH,DHH,GLI1,PTCH1,SMO,GLI2,IHH	res6
RAC1PAK1P38MMP2.PATHWAY	0.3079	1	1.058	69	TNIP3,DOK2,TIE1,ANGPT4,ANGPTL1,GRB14,ANGPT2,TEK,NFKBIA,NOS1,RAC1,STMN1,CTNNB1,HRAS,MAPK1,MSH2,BAD,NCK1,CASP7,MAPK8,NRAS,TNIP2,GRB2,CRK,KRAS,BIRC5,PIK3CA,YAP1,TP53,STAT5A,ERBB2,SRC,RELA,PTK2,STAT3	res5
FTO.OBESITY.VARIANT.MECHANISM	0.3088	0.8392	-1.158	8	TBX1,IRX3	res7
CHROMOSOMAL.AND.MICROSATELLITE.INSTABILITY.IN.COLORECTAL.CANCER	0.3088	0.8278	-1.062	73	TGFBR2,LEF1,TCF7L2,PMAIP1,NTN1,CCND1,TP53,GADD45B,TGFB1,BIRC5,TCF7L1,BAK1,GADD45G,CDKN1A,TCF7,MSH3,RHOA,MAP2K1,BBC3,BAX,TGFBR1	res6
PROSTAGLANDIN.SYNTHESIS.AND.REGULATION	0.3093	1	-1.093	45	TBXA2R,PTGDR,PTGS2,PTGER4,S100A6,ANXA2,PLA2G4A,PRL,EDN1,ANXA1,ANXA3,CYP11A1,S100A10,EDNRA	res4
GLIAL.CELL.DIFFERENTIATION	0.3099	1	-1.165	7	MAG,PLP1,MBP	res3
CANNABINOID.RECEPTOR.SIGNALING	0.31	0.9835	1.057	29	CNR2,CYP1A1,PRKACG	res1
TRIACYLGLYCERIDE.SYNTHESIS	0.3101	1	-1.099	20	LIPC,MOGAT1,LIPF	res3
ALPHA.6.BETA.4.SIGNALING.PATHWAY	0.3101	1	-1.104	33	PIK3R2,ITGB4,PRKCD,LAMC1,LAMA1,LAMB1,LAMB2,LAMA3,SHC1,PRKCA	res5
VITAMIN.B6DEPENDENT.AND.RESPONSIVE.DISORDERS	0.311	1	1.172	5	ALPI,ALDH7A1,AASS,PIGV	res3
MAMMARY.GLAND.DEVELOPMENT.PATHWAY.PREGNANCY.AND.LACTATION.STAGE.3.OF.4	0.3111	0.9835	1.062	32	PGR,GJB2,CEBPB,CEBPA,ERBB3,GAL,TNFRSF11A,CCND1,MYC	res1
HEMATOPOIETIC.STEM.CELL.GENE.REGULATION.BY.GABP.ALPHABETA.COMPLEX	0.3125	0.9835	1.136	20	FOXO3,ETV6,DNMT3B,BCL2,MCL1,GABPB1,SMAD4,SMARCA4,GABPA	res1
EXERCISEINDUCED.CIRCADIAN.REGULATION	0.3126	1	1.081	45	MYF6,CEBPB,GFRA1,RBPMS,IDI1,HERPUD1,PER2,PPP2CB,CLDN5,ETV6	res2
EDA.SIGNALLING.IN.HAIR.FOLLICLE.DEVELOPMENT	0.3128	0.9835	-1.133	13	GLI1,SOSTDC1,DKK4,EDAR,PTCH1,LTB,EDA	res1
GASTRIC.ACID.PRODUCTION	0.3129	0.8466	1.157	6	GRP,VIP,GAST,MUC6	res7
RAC1PAK1P38MMP2.PATHWAY	0.3139	0.9835	1.059	69	DOK2,TNIP3,MMP2,ANGPTL1,NOS2,TP53,MYC,RAD51,PAK1,CASP7,BIRC5,ITGB1,PIK3R1,RAC1,NFKB1,NFKBIA,MSH2,TIE1,NRAS,FN1,CASP9,RELA,BAD,EIF4EBP1,PIK3CA,KRAS,PTK2,TNIP2	res1
STRUCTURAL.PATHWAY.OF.INTERLEUKIN.1.IL1	0.3141	1	-1.084	50	IL1R1,IL1A	res4
PATHWAYS.OF.NUCLEIC.ACID.METABOLISM.AND.INNATE.IMMUNE.SENSING	0.3149	1	-1.118	14	IFNB1,OAS1,IFIH1	res4
DISRUPTION.OF.POSTSYNAPTIC.SIGNALLING.BY.CNV	0.3151	0.8408	1.102	33	GRIN2B,RYR2,SHANK1,GRIN1,DLG2,GRM1,CAMK2B,GRIN2D,RPH3A,NRXN1,CAMK2A,DLGAP1,CAMK2G,NRXN2,STX1A,GRIN2C,CAMK2D,SYNGAP1,ARC,NRXN3,HOMER1,NLGN1,NLGN2	res6
WHITE.FAT.CELL.DIFFERENTIATION	0.3156	0.9835	1.053	32	EGR2,CEBPB,DDIT3,CEBPA,MECOM,IRF4,CTNNA1,KLF4,KLF2,SREBF1,TCF7L1	res1
INHIBITION.OF.EXOSOME.BIOGENESIS.AND.SECRETION.BY.MANUMYCIN.A.IN.CRPC.CELLS	0.3158	0.9835	1.1	18	RAB27A,RRAS,RAB5A,NRAS,RAB5B,KRAS,ARAF,MAPK3,PDCD6IP,HGS,RAB5C,RRAS2,HNRNPH1	res1
TRANSLATION.FACTORS	0.3161	1	1.06	50	EIF2S2,EIF2B3,EIF5A,PAIP1,EEF1B2,EIF3J,EEF1A1,EIF3E,EIF2S1,EIF2AK1,EEF2,EIF1,EIF1AX,EIF3G,EIF5,EIF6,EIF4A2,EIF4E,EIF1AY,EIF2AK3,GSPT2,EIF3H,ETF1,PABPC1,EIF4B,EIF3I,EIF3CL,EEF1A2,EIF3A,EIF2AK2,EIF5B,EIF3C,EIF4H,EIF4EBP2,EIF3B,EIF3D	res5
CHEMOKINE.SIGNALING.PATHWAY	0.3166	0.8494	-1.037	158	CCR3,CCL28,NCF1,CXCL5,CXCR3,ADCY4,GNGT1,CXCL3,CXCL12,CCL19,GNG11,CCR9,XCR1,CXCR6,CXCL13,PRKCD,CCL5,PIK3R2,XCL1	res7
CHEMOKINE.SIGNALING.PATHWAY	0.3167	0.9835	1.034	158	SHC4,CCR7,CCR3,CCL28,ADCY4,SHC3,CCR1,PIK3R5,PREX1,HCK,CCR9,CCL22,CXCR3,ITK,CXCL13,GNG11,JAK3,GNG10,MAP2K1,GNG12,SHC2,CXCL12,GNG5,CCR4,LYN,PAK1,GNG3	res1
CYTOKINES.AND.INFLAMMATORY.RESPONSE	0.3169	0.8494	-1.063	26	CXCL2,CD4,IL12B,IL5,HLA-DRA	res7
GENES.TARGETED.BY.MIRNAS.IN.ADIPOCYTES	0.3169	1	-1.108	14	ERG,IGF1,HAND2,GJA1,KCNJ2,KCNE1	res3
STATIN.PATHWAY	0.317	1	-1.086	30	APOB,LIPC,CETP,CYP7A1,ACSS1,ABCG8	res3
DRUG.INDUCTION.OF.BILE.ACID.PATHWAY	0.3175	1	-1.116	17	CYP7A1,SLCO1B1	res4
IL5.SIGNALING.PATHWAY	0.3181	1	-1.091	39	PIK3CG,PIK3R2,SYK,IL5RA	res5
BENZENE.METABOLISM	0.3182	1	-1.162	6	CYP2E1,MPO,GSTM1	res5
OSTEOBLAST.SIGNALING	0.3184	0.9838	-1.128	13	FGF23,TNFSF11	res1
CHOLESTEROL.METABOLISM.INCLUDES.BOTH.BLOCH.AND.KANDUTSCHRUSSELL.PATHWAYS	0.3185	1	1.053	46	ELOVL3,HMGCS2,MYLIP,ACOT2,ABCG1,FADS2,ABCA1,SCD,CYP51A1,PMVK,MSMO1,NSDHL,ACSL1,ELOVL4,ELOVL2,FASN,ACSL3,SC5D,GGPS1,NR1H3,HMGCR,NR1H2,DHCR24,HMGCS1,SOAT1	res5
CODEINE.AND.MORPHINE.METABOLISM	0.3193	0.8442	-1.147	10	UGT2B7,SLCO1B1,ABCB1	res6
VITAMIN.D.METABOLISM	0.3193	0.8442	-1.141	10	GC,CYP27A1,VDR	res6
TCA.CYCLE.AND.DEFICIENCY.OF.PYRUVATE.DEHYDROGENASE.COMPLEX.PDHC	0.3198	1	1.111	16	PCK1,IDH1,SUCLG2,ACO1,DLST	res3
NANOMATERIALINDUCED.INFLAMMASOME.ACTIVATION	0.3199	1	-1.149	7	PYCARD,IL1B	res5
ETHANOL.METABOLISM.RESULTING.IN.PRODUCTION.OF.ROS.BY.CYP2E1	0.3201	1	1.128	10	MAFF,MAP2K1,MAFG,MAFK,NFE2L2,SP1	res2
HEMATOPOIETIC.STEM.CELL.DIFFERENTIATION	0.3204	1	-1.078	57	LYL1,NFE2,IL1A,IL5,NFATC2,VAV1,GATA1,TRIM29,SPI1,TPO,GATA2,IL1B,MIR16-1,RHOH,CD34,LEF1	res4
ALANINE.AND.ASPARTATE.METABOLISM	0.3205	0.985	-1.135	11	AGXT,ASS1,GPT,GAD1,ABAT,GOT1,GAD2	res1
SIGNAL.TRANSDUCTION.THROUGH.IL1R	0.3206	1	-1.089	33	IFNB1,IL1R1,IL1RN,TNF,IL6	res3
ENDOMETRIAL.CANCER	0.3211	1	-1.064	63	PIK3R2,GADD45B,FGF1,CDH1,LEF1,CDKN1A,TCF7L2,EGF,TCF7,TCF7L1,CCND1,MYC,CASP9,BAX	res4
VIRAL.ACUTE.MYOCARDITIS	0.3213	1	-1.047	84	SGCA,CD80,NOD2,TLR5,IL10,IFNG,IL2,CD40LG,KRT8,TLR3,IL12B,IL12A	res2
IL2.SIGNALING.PATHWAY	0.3216	1	1.058	42	LCK,IL2RA,IL2RB,JAK3,RPS6,FYN,BCL2,FOS,HRAS,MAPK1,MAPT,MAP2K2,CRKL,JUN,CISH,GRB2,MAP2K1	res5
HEPATITIS.B.INFECTION	0.322	0.8465	-1.053	148	NFATC2,MIR718,TGFBR2,STAT6,TLR3,IFNB1,IFNA17,IFNA6,FAS,MYD88,TLR4,CREB3L4,IKBKE,NFATC1,NFATC4,HSPG2,TGFB1,BIRC5,CREB3L2,IRAK4,TICAM1,IFIH1,DDX58,CASP8,IRAK1,MAP3K1,CDKN1A	res6
DRUG.INDUCTION.OF.BILE.ACID.PATHWAY	0.3221	0.8495	-1.085	17	SLCO1B1,NR1H4,ABCB11,ABCB1,SLC51B	res7
BIOMARKERS.FOR.PYRIMIDINE.METABOLISM.DISORDERS	0.3222	1	1.099	15	UPB1,DPYS,TYMP	res4
PATHOGENIC.ESCHERICHIA.COLI.INFECTION	0.3222	0.8495	-1.061	53	CDH1,ARPC1B,TLR5,TLR4,TUBA4A,TUBB1,ACTG1,WAS,ITGB1,ACTB,ARHGEF2,PRKCA,WASL,CLDN1,ROCK1,OCLN,ROCK2	res7
BLADDER.CANCER	0.3224	1	1.082	39	MMP1,UPK3A,VEGFA,DAPK2,PIK3R2,MMP2,MYC,E2F1,CCND1,MAP2K1,CDKN2A,TP53,PIK3R1,HBEGF	res3
HOMOLOGOUS.RECOMBINATION	0.3226	1	1.12	12	RAD51,BRCA2,POLD3,POLD4,RAD54B,RPA1,POLD1,ATM,POLD2	res3
MED.AND.PSEUDOACHONDROPLASIA.GENES	0.3228	1	-1.15	6	COMP	res3
CANCER.IMMUNOTHERAPY.BY.PD1.BLOCKADE	0.323	1	-1.093	23	PDCD1,CD3G,NFATC2,BATF	res4
TRIACYLGLYCERIDE.SYNTHESIS	0.323	0.8465	-1.084	20	LPL,AGPAT2,GK,GNPAT,AGPAT1	res6
INTERACTIONS.BETWEEN.IMMUNE.CELLS.AND.MICRORNAS.IN.TUMOR.MICROENVIRONMENT	0.3235	0.9853	1.064	36	TLR4,CD80,CD86,MIR212,IL2RB,CD274,NFKB2,TGFBR2,IRAK4,STAT6,CCL2,IL4R,IL2RG	res1
HOSTPATHOGEN.INTERACTION.OF.HUMAN.CORONA.VIRUSES.MAPK.SIGNALING	0.3239	1	-1.079	36	IFITM1	res4
PURINE.METABOLISM.AND.RELATED.DISORDERS	0.3241	1	1.093	21	AMPD1,AOX1,PRPS1,GRM5,TPMT,PAICS,PNP,GART,ADSL,ITPA,PPAT,ATIC,HPRT1,APRT	res5
IL1.AND.MEGAKARYOCYTES.IN.OBESITY	0.3246	1	-1.091	24	TLR1,IL1B,IL1R1,CCL2,IL18,MMP9,FCER1A,IRAK1,TLR2,SELENBP1,ICAM1,TIMP1	res5
RENIN.ANGIOTENSIN.ALDOSTERONE.SYSTEM.RAAS	0.3247	1	1.068	42	HSD3B1,CMA1,AGTR1,REN,AGTR2	res4
PARKINSONS.DISEASE.PATHWAY	0.3252	1	1.062	57	MIR128-1,MIR26B,MIR4448,MIR212,MIR16-2,MIR26A2	res4
CANONICAL.AND.NONCANONICAL.TGFB.SIGNALING	0.3258	0.85	-1.088	17	TGFBR2,LOXL2,LOXL1,TGFB1,BMPR1A,BMP1,TGFBR1	res6
STATIN.PATHWAY	0.3261	0.8495	-1.053	30	APOA4,APOB,APOE,LPL,APOC3,ACSS1,MIR33A	res7
SELENIUM.MICRONUTRIENT.NETWORK	0.3262	1	-1.061	74	KYNU,GPX2,PTGS2,ICAM1,HBB,APOB,GGT2,SAA1,F7,IL1B,SOD3,SERPINE1,ALOX5AP,XDH,DIO3,CCL2,APOA1,MPO,CBS	res4
MAMMALIAN.DISORDER.OF.SEXUAL.DEVELOPMENT	0.3262	0.8495	1.097	25	DMRT1,INSL3,AMHR2,RSPO1,NR5A1,GATA4,WNT4,FST,AMH	res7
NRF2.PATHWAY	0.3263	0.8495	-1.036	137	GGT2,TGFBR2,ALDH3A1,ME1,UGT2B7,SLC5A8,GGTLC2,GSTT2,SLC2A7,SLC39A12,CES1,SLC5A12,SLC2A4,SLC2A14,GSTM1,SLC6A13,TGFB1,SLC39A4,EPHA3,SOD3,CBR3,HGF,SLC2A12,HSPA1A	res7
HEME.BIOSYNTHESIS	0.3263	1	-1.118	9	ALAS2	res4
NOTCH1.REGULATION.OF.HUMAN.ENDOTHELIAL.CELL.CALCIFICATION	0.3269	0.8495	-1.078	17	MGP,ITGA1	res7
ETHANOL.EFFECTS.ON.HISTONE.MODIFICATIONS	0.3271	0.8495	-1.053	31	ALDH1A3,MAT1A,ALDH1A1,ADH1A	res7
ETHANOL.EFFECTS.ON.HISTONE.MODIFICATIONS	0.3273	0.9853	1.045	31	ALDH1A2,ALDH1A1,ALDH1A3,HAT1,ACSS2,DHFR,HDAC1,KAT2B	res1
MIRNA.REGULATION.OF.P53.PATHWAY.IN.PROSTATE.CANCER	0.3274	1	1.081	29	MIR1305,BBC3,MIR548C,PMAIP1,CASP3,CYS1,PERP,SHISA5,CHEK2,SESN3,CASP8,CASP9,TP53	res2
VITAMIN.D.RECEPTOR.PATHWAY	0.3274	0.8503	-1.049	171	CST1,S100A4,STEAP4,HSD17B2,NFATC2,CD9,S100A6,IGFBP1,KRTAP4-1,ITGAM,ORM2,KLF4,CYP2B6,KRTAP10-2,CASP5,KRT34,PRDM1,CYP7A1,CASP14,CYP2S1,ABCB1,IRF8,SLC2A4,TNFRSF11B,PTGER4,IGFBP3,SALL4,IGFBP5,SLC34A2,BCL6,CDKN2A,CCND1,BGLAP,TNFSF4,TGFB1,PRKCQ,VDR,ADRB2	res6
IL17.SIGNALING.PATHWAY	0.3285	1	1.086	32	IL17F,CEBPB,MAP3K14,IL17RA,TRAF3IP2,SP1,IL17RD,CEBPD	res2
TYPE.II.DIABETES.MELLITUS	0.3296	1	1.083	21	PIK3R5,ADIPOQ,TNF,SLC2A4	res5
DISORDERS.OF.THE.KREBS.CYCLE	0.3296	0.9853	1.137	7	SUCLG2,SUCLG1,DLST,DHTKD1,SUCLA2,FH	res1
PI3KAKTMTOR.SIGNALING.PATHWAY.AND.THERAPEUTIC.OPPORTUNITIES	0.3297	1	-1.085	30	PIK3CG,PIK3R2	res4
BENZENE.METABOLISM	0.3297	0.8516	-1.146	6	GSTM1,MPO,NQO1	res6
TRANSSULFURATION.AND.ONE.CARBON.METABOLISM	0.3305	1	1.105	30	DNMT3L,MTHFD2,BHMT,SHMT2,DNMT3B,PHGDH,CBS,TYMS,DHFR,MTHFD1L,CTH,SHMT1,MAT2B,GSS,PSAT1,PSPH,MTR,AMT	res3
NONGENOMIC.ACTIONS.OF.125.DIHYDROXYVITAMIN.D3	0.3311	0.8516	-1.05	68	ETS1,NOD2,PRKCD,PLCG2,PRKCH,CAV1,TNFRSF1A,TLR4,PLCD1,PRKCQ,VDR,IFI27L2,RSAD2,PLCB3	res6
HISTONE.MODIFICATIONS	0.3313	1	1.075	36	SMYD1,SMYD3,SET,SETD3,SETMAR,SUV39H1,EED,SUV39H2,NSD1,SETD2,KMT2E,SETD1A,EZH2,SMYD5,EHMT1,EHMT2,AEBP2,SETD5,SETD4,MIR555,PRDM2,SETBP1,SMYD4,SETD7,EZH1,SETDB1,SETDB2,KMT2C,SETD6,SMYD2,SETD1B,ASH1L,KMT2A,KMT2D,DOT1L,SETD9	res5
MAMMARY.GLAND.DEVELOPMENT.PATHWAY.PREGNANCY.AND.LACTATION.STAGE.3.OF.4	0.3315	0.8572	-1.055	32	ERBB3,GJB2,PRL,CAV1,TNFRSF11A,EGFR	res7
NLR.PROTEINS	0.3319	1	1.123	8	CD40,MAPK8,EPHB2,RELA,MAP3K7,CHUK	res4
OMEGA3OMEGA6.FA.SYNTHESIS	0.3322	0.8516	-1.091	14	PLA2G4A	res6
APOE.AND.MIR146.IN.INFLAMMATION.AND.ATHEROSCLEROSIS	0.3323	0.9853	1.14	9	TLR4,MIR718,NFKB2,IRAK1	res1
CANCER.IMMUNOTHERAPY.BY.PD1.BLOCKADE	0.3324	1	1.079	23	LCK,ZAP70,PDCD1LG2,BATF,CD3D,CD3E,HLA-DRB1,NFATC4,CD274	res5
OXIDATIVE.PHOSPHORYLATION	0.3324	1	-1.075	44	NDUFA7,NDUFS8,NDUFA5,MT-ND3,NDUFA10,NDUFA4L2,MT-ND5,NDUFA3,NDUFA9,NDUFS7,ATP6AP2,NDUFA4,NDUFA8,NDUFA11,MT-ND6,ATP6AP1,NDUFB7,NDUFA2,NDUFV2,MT-ND2,NDUFV1	res2
INFLAMMATORY.RESPONSE.PATHWAY	0.3333	1	-1.095	30	IL4,CD80,IL2RG,CD28,IL2RA,IFNG,IL2,CD40LG,IL2RB,TNFRSF1B,THBS1	res2
LTF.DANGER.SIGNAL.RESPONSE.PATHWAY	0.3342	0.8588	-1.073	18	MIR718,TLR2,LTF,MYD88,IRAK1,TLR4,IRAK4	res7
ALLOGRAFT.REJECTION	0.3342	1	1.045	86	IL12B,CD80,IL12A,AGTR1,HLA-F,CD86,CD28,CXCR5,HLA-G,CCL21,CXCL9,IL2RA,CD40LG,IL2,IFNG,CD40,HLA-DQA2,C8B,IL4,GNLY,PRF1,C2,HLA-DMB	res4
TCA.CYCLE.AKA.KREBS.OR.CITRIC.ACID.CYCLE	0.3346	0.9853	1.082	18	SUCLG2,SUCLG1,DLST,IDH2,SDHC,SDHD,CS,DLD,OGDH,SUCLA2,ACO2,FH,MDH2	res1
FTO.OBESITY.VARIANT.MECHANISM	0.3346	1	-1.129	8	TBX1,IRX3	res4
BASE.EXCISION.REPAIR	0.3348	0.8539	-1.044	31	NEIL3,POLD1,MPG,PARP1,POLE3,XRCC1,PCNA,FEN1,POLD2,POLL,APEX1,HMGB1,POLD3,MBD4,POLE,POLE2,APEX2,TDG,MUTYH,LIG1,UNG,POLE4,SMUG1,NEIL2	res6
UREA.CYCLE.AND.METABOLISM.OF.AMINO.GROUPS	0.3351	0.8588	-1.064	20	OTC,NAGS,ACY1,CKB,GATM,CKM,ALDH18A1,SMS,ASL,ARG2	res7
IL1.AND.MEGAKARYOCYTES.IN.OBESITY	0.3351	1	-1.069	24	IL1R1,NLRP3,IL18,ICAM1,CCR3,IL1B,TIMP1,SELENBP1,CCL2	res4
PPAR.SIGNALING.PATHWAY	0.3356	0.9853	1.038	65	MMP1,FABP2,FABP1,FABP7,APOA5,FABP4,APOC3,CPT1A,PCK2,SCD,CPT2,CYP27A1,RXRA,DBI,ANGPTL4,FADS2,EHHADH,ILK,FABP5,ACADL,ACOX2,FABP3,ACADM	res1
MAMMALIAN.DISORDER.OF.SEXUAL.DEVELOPMENT	0.336	0.8539	1.102	25	WT1,INSL3,DMRT1,NR5A1,GATA4,WNT4	res6
REGULATION.OF.WNTBCATENIN.SIGNALING.BY.SMALL.MOLECULE.COMPOUNDS	0.3365	0.8589	-1.067	17	MBOAT1,WNT1,LEF1,FZD8,SFRP4	res7
FIBRIN.COMPLEMENT.RECEPTOR.3.SIGNALING.PATHWAY	0.3369	1	-1.07	41	LY96,IFNB1,LBP,ITGAM,MIR718,TLR3,IL12B	res2
HEME.BIOSYNTHESIS	0.3371	1	-1.122	9	ALAS2	res5
PEPTIDE.GPCRS	0.3376	1	1.049	71	NTSR2,AGTR1,CXCR3,CCR1,MC2R,NPY4R,NPY6R,CXCR5,AGTR2,CCR2,FPR1,TRHR,CCR9,MC4R,GALR1,NPY5R,CX3CR1,NPY1R,GNRHR,TSHR,BRS3,OPRK1,CCKAR,GALR2,AVPR1B,NTSR1,SSTR2,OXTR,CXCR4,OPRD1	res4
METABOLIC.PATHWAY.OF.LDL.HDL.AND.TG.INCLUDING.DISEASES	0.338	0.9853	-1.102	15	CETP,APOB,APOA1,APOE,ANXA2	res1
MELATONIN.METABOLISM.AND.EFFECTS	0.3385	0.9853	1.035	39	MIR126,MIR718,CYP1A2,ADRB1,IRAK1,CYP1A1,CALM1,CSNK1E,PRKCA,NFKB1,CYP1B1,MTNR1A,PER2,TRAF6,PER1	res1
ENDODERM.DIFFERENTIATION	0.3387	0.9853	1.016	138	PRDM14,NANOG,GATA4,DUSP4,FOXA2,RGS10,EOMES,LAMC1,SOX21,DUSP5,ZIC5,FOXA1,OTX2,NCAPG2,EPB41L5,CDYL,TCF7L1,ZIC3,RARG,DNMT3B,BMPR1A,WDFY2,WDHD1,STAT1,TCF4,NOTCH1,MAD2L2,EXT1,TGFB1,EZH2,CDC73,PAX3,TOX3,TAF5,WNT3,DKK1,SOX2	res1
PI3KAKTMTOR.SIGNALING.PATHWAY.AND.THERAPEUTIC.OPPORTUNITIES	0.339	1	1.093	30	PIK3CG,PIK3R2,PIK3R1,FOXO4,FOXO3,GRB10	res3
REGULATION.OF.ACTIN.CYTOSKELETON	0.3393	1	-1.043	148	MYL1,PIK3CG,PIK3R2,FGF6,VAV1,ITGA1,RAC2,FGF1,FN1,FGF18,MOS,FGF21,PIK3C2G,FGF23,MSN,SSH3,FGF7,PDGFRB,PIP5K1B,PDGFRA,MYLK,FGF10,FGF3,GSN,EGF,FGF17,BDKRB2,ACTN1	res4
NEOVASCULARISATION.PROCESSES	0.3408	0.8661	-1.047	37	CXCL12,ACVRL1,MMP9,TGFB1,NOTCH4,ANGPT1,DLL4,CXCR4,SMAD9,SMAD3,REL,HIF1A,SMAD1	res7
SIGNALING.PATHWAYS.IN.GLIOBLASTOMA	0.3428	1	-1.065	82	ERBB3,PIK3CG,PIK3R2,CDKN2A,PDGFRA	res5
PURINE.METABOLISM	0.343	1	1.106	12	AMPD1,PNP	res4
NAD.METABOLISM.SIRTUINS.AND.AGING	0.3433	0.9853	1.089	11	FOXO3,PARP1,NFKB1,HIF1A,NAMPT,FOXO1,TFAM,SIRT1	res1
INTERACTIONS.BETWEEN.IMMUNE.CELLS.AND.MICRORNAS.IN.TUMOR.MICROENVIRONMENT	0.3435	1	1.064	36	CD86,CTLA4,IL2RA,CD80,CXCL10,MIR200B,IL2RB,MIR212,TGFB2	res5
VITAMIN.B12.METABOLISM	0.3436	1	-1.059	48	APOB,TCN1,ICAM1,SERPINE1,F2,SAA2,CCL5,TNF,IL6,MAT1A,CRP,F7	res3
EDA.SIGNALLING.IN.HAIR.FOLLICLE.DEVELOPMENT	0.3441	1	-1.116	13	SHH,EDAR,GLI1,DKK4,SOSTDC1,RELB,WNT3,BMP1,PTCH1	res5
ALANINE.AND.ASPARTATE.METABOLISM	0.3447	1	-1.094	11	ASPA,ASS1,GPT,ABAT	res2
MESODERMAL.COMMITMENT.PATHWAY	0.345	1	-1.034	147	SOX17,HNF4A,PITX2,FOXC2,TBX3,NOG,WNT3A,NANOG,LEF1,FOXA1,LEFTY1,TBX6,GATA6,SMAD6,RARG,PAX6,FZD8,KLF5,AXIN2,ADAM19,INHBA,FOXA2,TOX,SNAI1,CRTC1,AHDC1,POU5F1,BMP7,NLK,PBX3,FZD4,CTBP2,RARB,C1QBP,HMGA2,PBX1,DKK1,ELP4,RPL38,HPRT1,KLF4,ZFHX4,CCDC6,FOXH1	res3
PHOTODYNAMIC.THERAPYINDUCED.NFE2L2.NRF2.SURVIVAL.SIGNALING	0.3451	1	1.064	23	FOS,JUN,NQO1,HMOX1,MAPK12,ABCG2,MAPK11	res3
VITAMIN.B12.METABOLISM	0.3454	1	-1.064	48	TCN1,APOE,ICAM1,HBB,APOB,SAA1,F7,IL1B,SOD3,SERPINE1,CCL2,APOA1,MPO,CBS,SHMT2,LDLR,LRP2,PLG,NFKB2,MMAB,SCARB1,MAT1A	res4
PPAR.SIGNALING.PATHWAY	0.3457	0.8724	-1.034	65	MMP1,FABP2,CD36,LPL,ME1,FABP4,APOC3,APOA5,CYP7A1,SLC27A6,FABP1,PCK2,CYP27A1,ACADL,PLIN1,PLTP,CPT1A	res6
OXIDATIVE.STRESS	0.3457	1	-1.082	33	NFIX,SOD3,XDH,NOX3,GSTT2,CYP1A1,CYBB,HMOX1,MT1X,NOX5	res5
IL7.SIGNALING.PATHWAY	0.3457	1	-1.066	25	IL2RA,IL2RG,IL7R	res3
OXIDATIVE.PHOSPHORYLATION	0.3461	1	1.042	44	GZMB,NDUFA7,MT-ND1,MT-ND2,MT-ND4,MT-ATP6,NDUFV2,NDUFS4,MT-ND5,MT-ND6,MT-ND3,MT-ND4L	res3
EPO.RECEPTOR.SIGNALING	0.3463	0.8724	-1.057	26	EPO,PIK3CG,CISH,SHC1,SOCS1,MAP2K1,IRS1,STAT1	res6
CELL.DIFFERENTIATION.INDEX	0.3466	0.8734	1.066	31	MIR181A2,MIR146B,MYOD1,MIR145,MIR181B2,MIR199A1,MIR9-1,MIR128-1,MIR16-2,MIR302A,MEF2B,LEFTY1	res7
TRANSLATION.FACTORS	0.3476	0.9853	1.058	50	EIF2AK3,EIF1,EIF1AY,EIF2AK2,EIF2S2,EIF3E,EIF2S3,EIF3D,EIF4B,EIF6,EIF5,ETF1,EIF4EBP1,EIF2AK1,EIF4EBP2,EIF2B2,EIF3H,EIF3C,EIF3CL,EIF3J,EIF4H,EIF2S1,EEF1A2,EIF3A,EEF1A1,EIF3I,EIF3G,EIF5B,GSPT2,PABPC1,EEF1B2,EEF2	res1
GDNFRET.SIGNALLING.AXIS	0.3481	0.8734	-1.051	23	GDNF,FOXC2,GREM1,FOXC1,BMP4,PAX2,EYA1,FAT4,ROBO2,SALL1	res7
TRANSLATION.INHIBITORS.IN.CHRONICALLY.ACTIVATED.PDGFRA.CELLS	0.3481	1	-1.063	46	PIK3CG,PIK3R2,PRKCD	res4
[truncated: 2,858 more rows]

## Sheet: Table 3 REACTOME
P200300-RNAseq: iPSC-neurons Enrichment Analysis (directionality)
[truncated: 10,873 more rows]

[truncated: 2 more sheets: Table 4 GO, Table 5 TRANSCRIPTION FACTORS]
